# Supplementary material for: Transcriptomic profiling of rumen epithelium, liver, and muscle reveals tissue-specific gene expression patterns in Hu sheep
Source: BMC Genomics. 2025 Nov 14;26:1115. doi: 10.1186/s12864-025-12311-4 (PMC12729863; doi:10.1186/s12864-025-12311-4)
Supplement: Supplementary file 1 — Additional file 1: Tables S1–S32. [file 12864_2025_12311_MOESM1_ESM.xlsx]

## Sheet: Table S1
Table S1. Hu sheep experimental results: Initial and final body weights
Samples	Initial body weight, kg	Final body weights, kg	collection date
01	20.2	42.5	2023-01-12
02	28.8	52	2023-01-13
03	27	51.2	2023-01-13
04	24	45.7	2023-01-13
05	25.8	45.5	2023-01-12
06	28.6	52.1	2023-01-12
07	18.2	33.4	2023-04-01
08	26.2	42.4	2023-04-01
09	22.6	35.3	2023-04-01
10	22.9	41.2	2023-04-01
11	28.7	47.3	2023-04-01
12	31.6	48.6	2023-04-01
13	19	40.2	2023-04-01
14	20.9	42.8	2023-04-01
15	23.3	41	2023-04-01
16	25.2	42.8	2023-04-01
Mean1	24.5625	44
SD2	3.86314	5.45075
SEM3	0.96578	1.36269
1. Mean, average relative abundance.
2. SD, standard deviation
3. SEM, standard error of mean.

## Sheet: Table S2
Table S2. Ingredient and nutrient composition of diets (dry matter basis, DM)
Items
Ingredients, % DM
Corn	21.17
Soybean meal	10.26
Peanut vine	24.31
Compound silage corn	41.02
Limestone meal	0.49
CaHPO4	0.2
NaHCO3	0.7
NaCl	0.7
Premix1	1.15
Total	100
Nutrient composition, % DM
Metabolic energy, MJ/kg DM	9.62
Crude protein, % DM	13.65
Crude fat, % DM	2.66
Crude ash, % DM	6.73
Neutral detergent fiber, % DM	38.19
Acid detergent fiber, % DM	25.2
Ca, % DM	0.84
P, % DM	0.48
Note: 1Per kg premix contains: vitamin A 0-250 klU, vitamin D3 30-100klU, vitamin E ≥400 mg, Cu 0.1-1g, Fe 3-20 g, Zn 1-5 g, Mn 1-5 g.

## Sheet: Table S3
Table S3. RNA quality and quantity assessment of extracted samples (N=48)
Sample	Concentration(ng/ul)	Volume(ul)	Total amount (ug)	OD260/280	OD260/230	RIN	28S/18S
R_01	121.78	40	4.87	2.03	1.7	8	2.87
R_02	51.3	40	2.05	2.24	1.53	7	2.83
R_03	40.02	40	1.6	2.07	1.69	4.9	1.83
R_04	318.1	60	19.09	1.78	1.22	7.6	2.53
R_05	61.82	40	2.47	1.91	1.34	8.1	2.93
R_06	63.38	40	2.54	2.27	1.6	5.7	2.09
R_07	47.48	40	1.9	1.85	1.22	7.3	3.45
R_08	39.59	40	1.58	2.1	1.23	7.1	3.07
R_09	38.18	40	1.53	2.13	1.35	6.2	2.76
R_10	92.68	40	3.71	1.97	1.38	8.2	3.12
R_11	66.64	40	2.67	2.07	1.52	7.7	3.53
R_12	179.71	40	7.19	2.02	1.8	8	2.44
R_13	125.1	40	5	2.03	1.68	7.6	2.45
R_14	128.05	40	5.12	1.91	1.58	7.9	2.77
R_15	82.35	40	3.29	1.84	1.39	8	3.04
R_16	217.45	40	8.7	2	1.75	8.2	2.44
L_01	78.06	40	3.12	2.11	1.79	7.8	2.65
L_02	144.35	40	5.77	2.11	1.94	8.1	2.58
L_03	93.06	40	3.72	1.95	1.96	7.8	2.32
L_04	189.51	40	7.58	2.09	2.09	8.2	2.93
L_05	212.27	40	8.49	2.05	2.01	8.3	3.21
L_06	214.63	40	8.59	2.1	2.09	8.3	3.49
L_07	128.08	40	5.12	2.15	1.99	8.1	2.88
L_08	642.5	40	25.7	2	2.05	8.2	2.72
L_09	85.42	40	3.42	2.03	1.83	7.8	3.48
L_10	137.97	40	5.52	2.07	1.96	8	2.41
L_11	237.93	40	9.52	2.05	2.11	8.4	3.68
L_12	149.12	40	5.96	2.05	2.01	8.2	3.37
L_13	157.89	40	6.32	2.04	1.92	7.8	2.82
L_14	113.88	40	4.56	2.05	1.89	8	2.54
L_15	146.98	40	5.88	2.08	1.96	8.3	3
L_16	103.39	40	4.14	1.92	1.78	8.4	3.26
M_01	33.5	40	1.34	2.08	1.19	7	1.6
M_02	41.35	40	1.65	2.13	1.62	7.3	2.18
M_03	54.61	40	2.18	2.25	1.69	6.9	1.96
M_04	70.73	40	2.83	2.25	1.71	7.4	1.8
M_05	51.18	40	2.05	2.19	1.62	7.4	1.83
M_06	62.13	40	2.49	2.01	1.61	7.3	2.08
M_07	50.7	40	2.03	2.07	1.57	7.4	1.89
M_08	33.11	40	1.32	2.01	1.42	7.6	1.77
M_09	77.11	40	3.08	2.11	1.64	7.6	2.06
M_10	63.52	40	2.54	2.06	1.64	7.7	2.13
M_11	75.29	40	3.01	2.1	1.79	7.7	1.7
M_12	56.33	40	2.25	1.92	1.83	7.5	1.56
M_13	53.01	40	2.12	2.06	1.61	7.2	1.76
M_14	54.08	40	2.16	2.22	1.62	6.6	1.39
M_15	57.16	40	2.29	2.1	1.62	6.9	1.5
M_16	80.31	40	3.21	2.13	1.83	7.4	1.78

## Sheet: Table S4
Table S4. Distribution of raw and clean reads in sheep tissues
SampleID	ReadSum	BaseSum	GC(%)	N(%)	Q20(%)	Q30(%)
R_01	22117176	6618871602	49.41	0.01	97.67	95.58
R_02	20887452	6229756455	49.82	0	97.95	96.08
R_03	20554836	6148964973	49.77	0	97.89	95.97
R_04	21514379	6429934310	48.41	0.01	97.84	95.91
R_05	25705888	7677182158	48.85	0	96.06	92.38
R_06	21552761	6449364272	49.77	0.01	97.49	95.3
R_07	20917661	6246677456	49.73	0	97.85	95.89
R_08	20763208	6217075863	49.5	0	97.37	95.24
R_09	21093907	6307603327	49.31	0.01	97.76	95.75
R_10	21575966	6426200064	49.29	0.01	98.03	96.21
R_11	19963881	5960506771	49.01	0	98.15	96.44
R_12	21837202	6527917334	49.06	0.01	97.93	96.04
R_13	21093118	6296801264	48.7	0.01	97.91	96.04
R_14	21817502	6523574203	49.78	0.01	97.61	95.45
R_15	20885816	6242411296	49.14	0	97.88	95.9
R_16	21887336	6536937572	50.08	0.01	97.74	95.7
L_01	20489162	6126052808	48.64	0.01	97.97	96.09
L_02	20377537	6096516972	47.11	0.01	97.43	95.17
L_03	23663828	7058598395	49.14	0.01	97.79	95.87
L_04	21236975	6337582581	49.83	0.01	98.22	96.51
L_05	20998020	6283398717	49.06	0.01	97.75	95.65
L_06	23312441	6970430585	49.28	0.01	97.91	95.98
L_07	21923444	6556329409	48.45	0	97.78	95.82
L_08	25219700	7524936002	49.25	0.01	97.76	95.7
L_09	21475124	6399867357	49.19	0.01	97.88	95.94
L_10	23687562	7085721762	49.13	0	97.8	95.87
L_11	22214926	6644993056	49.59	0.01	98	96.13
L_12	19753852	5900970619	49.53	0.01	97.94	96
L_13	22931946	6864841410	49.46	0.01	97.95	96.04
L_14	21533786	6439013876	49.32	0.01	97.46	95.16
L_15	19171511	5728822088	49.02	0.01	98.01	96.08
L_16	20570467	6146598861	47.3	0.01	97.82	95.77
M_01	22834408	6824970025	53.99	0.01	97.62	95.5
M_02	20942872	6273982406	52.09	0	97.49	95.27
M_03	22053392	6597312304	53.52	0	97.77	94.26
M_04	20222896	6041889297	52.7	0.01	97.48	95.28
M_05	22099599	6612405578	52.32	0.01	97.69	95.68
M_06	20844369	6235124763	51.88	0	97.68	95.64
M_07	21209739	6336465821	53.15	0.01	97.44	95.2
M_08	21320151	6358934274	53	0.01	97.72	95.71
M_09	21479317	6413482058	52.49	0.01	97.42	95.18
M_10	21047492	6297684582	52.48	0.01	97.76	95.68
M_11	21259726	6346474637	53.33	0.01	97.58	95.46
M_12	21824369	6516822770	52.42	0.01	97.6	95.49
M_13	21266670	6342618597	52.74	0.01	97.69	95.66
M_14	22911204	6850875400	52.4	0.01	97.58	95.48
M_15	21473144	6422468528	53.2	0.01	97.47	95.24
M_16	21142527	6327787384	52.86	0.01	97.36	95.03
Total	1036660245	309803751842

## Sheet: Table S5
Table S5. Mapping efficiency of RNA sequencing reads to the sheep genome for different tissue types
Sample	Total Reads	Mapped Reads	Persent	Uniq Mapped Reads	Persent	Multiple Map Reads	Persent	Reads Map to '+'	Persent	Reads Map to '-'	Persent
R_01	44234352	37074775	0.838144	30222565	0.683237	6852210	0.154907	24659440	0.557473	24618048	0.556537
R_02	41774904	37222629	0.891028	30970186	0.741359	6252443	0.14967	24018299	0.574946	23968660	0.573757
R_03	41109672	37082280	0.902033	30985816	0.753735	6096464	0.148298	23819715	0.579419	23718773	0.576963
R_04	43028758	39021935	0.90688	32335560	0.751487	6686375	0.155393	25562843	0.594087	25568732	0.594224
R_05	51411776	46037418	0.895464	38538079	0.749596	7499339	0.145868	30082677	0.585132	30154432	0.586528
R_06	43105522	38838071	0.901	32436940	0.752501	6401131	0.148499	25465479	0.590771	25332662	0.587689
R_07	41835322	37600737	0.89878	31689716	0.757487	5911021	0.141293	24225981	0.57908	24120611	0.576561
R_08	41526416	37941568	0.913673	31435012	0.756988	6506556	0.156685	24970600	0.601318	24952156	0.600874
R_09	42187814	38039184	0.901663	31167676	0.738784	6871508	0.162879	24954825	0.591517	24887236	0.589915
R_10	43151932	39299606	0.910726	31894825	0.739129	7404781	0.171598	26469343	0.613399	26474985	0.61353
R_11	39927762	36319565	0.909632	29633237	0.742171	6686328	0.167461	24491761	0.613402	24389417	0.610839
R_12	43674404	39773887	0.910691	32615107	0.746779	7158780	0.163912	26508712	0.606962	26463496	0.605927
R_13	42186236	38379834	0.909771	31098121	0.737163	7281713	0.172609	25764780	0.610739	25732830	0.609982
R_14	43635004	39050296	0.894931	32759276	0.750757	6291020	0.144174	25022047	0.57344	24964808	0.572128
R_15	41771632	38086546	0.91178	31380078	0.751229	6706468	0.160551	25395974	0.607972	25307096	0.605844
R_16	43774672	39395833	0.899969	33643779	0.768567	5752054	0.131401	24807986	0.56672	24778461	0.566046
L_01	40978324	37653015	0.918852	33815714	0.82521	3837301	0.0936422	22028898	0.537574	21960753	0.535911
L_02	40755074	38142320	0.935891	31699319	0.777801	6443001	0.158091	24556468	0.602538	24449285	0.599908
L_03	47327656	43532191	0.919805	39341351	0.831255	4190840	0.0885495	25094627	0.530232	25011566	0.528477
L_04	42473950	39099540	0.920553	35636535	0.839021	3463005	0.0815324	22391509	0.527182	22299397	0.525013
L_05	41996040	38875761	0.925701	35536769	0.846193	3338992	0.0795073	22001560	0.523896	21930222	0.522197
L_06	46624882	42970052	0.921612	38721048	0.83048	4249004	0.0911317	25147114	0.53935	25037014	0.536988
L_07	43846888	40591823	0.925763	36023799	0.821582	4568024	0.104181	24244356	0.552932	24126798	0.550251
L_08	50439400	46364841	0.919219	42454555	0.841694	3910286	0.0775244	26488958	0.525164	26445894	0.52431
L_09	42950248	39324514	0.915583	35657207	0.830198	3667307	0.085385	22423499	0.522081	22325205	0.519792
L_10	47375124	43624980	0.920841	39484678	0.833447	4140302	0.087394	25162001	0.531123	25135575	0.530565
L_11	44429852	40793949	0.918165	36754141	0.82724	4039808	0.0909255	23821820	0.536167	23732496	0.534157
L_12	39507704	36188649	0.91599	33133466	0.838658	3055183	0.0773313	20541911	0.519947	20478938	0.518353
L_13	45863892	42050505	0.916854	38093585	0.830579	3956920	0.0862753	24328230	0.530444	24247720	0.528689
L_14	43067572	39230296	0.910901	35314798	0.819986	3915498	0.0909152	22832165	0.530147	22734713	0.527885
L_15	38343022	35038817	0.913825	31565086	0.823229	3473731	0.0905962	20480994	0.534152	20372001	0.531309
L_16	41140934	38298644	0.930913	31721013	0.771033	6577631	0.15988	24945665	0.606347	24909635	0.605471
M_01	45668816	41566986	0.910183	37942442	0.830817	3624544	0.0793658	23471304	0.513946	23568936	0.516084
M_02	41885744	38427719	0.917441	34770262	0.830122	3657457	0.0873199	21630931	0.516427	21763234	0.519586
M_03	44106784	40011097	0.907142	36581912	0.829394	3429185	0.0777473	22588117	0.512123	22724670	0.515219
M_04	40445792	36856533	0.911258	33285851	0.822974	3570682	0.0882832	21174268	0.523522	21274976	0.526012
M_05	44199198	40571587	0.917926	36056707	0.815777	4514880	0.102148	23741334	0.537144	23822859	0.538988
M_06	41688738	38494743	0.923385	34538940	0.828496	3955803	0.094889	22614672	0.542465	22660810	0.543572
M_07	42419478	39063062	0.920876	35180621	0.829351	3882441	0.091525	22682624	0.534722	22787330	0.53719
M_08	42640302	38879904	0.911811	34479368	0.80861	4400536	0.103201	23116027	0.542117	23280225	0.545968
M_09	42958634	39343597	0.915848	34907316	0.81258	4436281	0.103269	23285793	0.542052	23407071	0.544875
M_10	42094984	38672691	0.918701	34432978	0.817983	4239713	0.100718	22596130	0.536789	22743726	0.540295
M_11	42519452	38982379	0.916813	35195474	0.82775	3786905	0.0890629	22619063	0.53197	22712910	0.534177
M_12	43648738	40086577	0.91839	35244818	0.807465	4841759	0.110926	24073648	0.551531	24244204	0.555439
M_13	42533340	38879322	0.91409	34787473	0.817887	4091849	0.0962033	22830132	0.536759	22917203	0.538806
M_14	45822408	40892149	0.892405	36299439	0.792177	4592710	0.100228	24331784	0.531002	24418127	0.532886
M_15	42946288	39151493	0.911639	35388730	0.824023	3762763	0.0876156	22658911	0.52761	22789191	0.530644
M_16	42285054	38669764	0.914502	34999710	0.827709	3670054	0.0867932	22226287	0.52563	22368813	0.529
Total	2073320490	1889493664		1651851078				1148351262		1148113900
Mean of R	4.3021e+07	3.86978e+07	0.89976	3.20504e+07	0.745061	6.64739e+06	0.1547	2.53888e+07	0.590399	2.53395e+07	0.589209
Mean of L	4.357e+07	4.01112e+07	0.920654	3.59346e+07	0.824225	4.17668e+06	0.0964289	2.35306e+07	0.54058	2.34498e+07	0.538705
Mean of M	4.29915e+07	3.92844e+07	0.913901	3.52558e+07	0.820195	4.0286e+06	0.093706	2.28526e+07	0.531613	2.29678e+07	0.534296

## Sheet: Table S6
Table S6. Identification of tissue transcripts in the rumen epithelium, liver, and muscle of Hu sheep
ID	Rumen epithelium																Liver																Muscle
	R_01	R_02	R_03	R_04	R_05	R_06	R_07	R_08	R_09	R_10	R_11	R_12	R_13	R_14	R_15	R_16	L_01	L_02	L_03	L_04	L_05	L_06	L_07	L_08	L_09	L_10	L_11	L_12	L_13	L_14	L_15	L_16	M_01	M_02	M_03	M_04	M_05	M_06	M_07	M_08	M_09	M_10	M_11	M_12	M_13	M_14	M_15	M_16
ENSOARG00000006419	0	0	0	0	0	0	0	0	0	0	0	0	0	0	0	0	0	0	0	0	0	0	0	0	0	0	0	0	0	0	0	0	0	0	0	0	0	0	0	0	0	0.316609	0	0	0	0	0	0
ENSOARG00000015684	0	0	0	0	0	0	0	0.01902	0	0	0.023045	0	0	0	0	0	0.814052	0.73274	0.470661	0.393667	0.957876	1.63959	0.897652	1.19147	0.583814	0.173443	0.850158	1.78908	0.982857	0.372448	0.740583	1.52855	0	0.380646	0.090461	0.238304	0.018529	0	0	0.03427	0.051808	0.024676	0.060893	0	0.015178	0.023227	0.061999	0
5718	4.20498	4.07209	4.68192	8.69787	7.43698	4.04661	6.38253	7.40534	7.71267	6.94137	6.02207	8.46979	8.29645	8.05918	8.79537	13.6995	1.64014	1.26174	1.32346	1.2939	2.24524	1.68521	1.33563	1.01337	1.38927	1.00021	1.56445	0.94323	1.12633	1.94645	1.54917	2.69833	0.402057	0.589491	0.194749	0.624678	0.573275	0.41689	0.218464	0.207459	0.394564	0.256302	0.124941	0.526155	0.359711	0.350519	0.452999	0.74754
636	0	0	0	0	0	0	0	0	0	0	0	0	0	0	0	0	0	0	0	0	0	0	0	0.248378	0	0.572073	0	0	0	0	0	0	0	0	0	0	0	0	0	0	0	0	0	0	0	0	0	0
ENSOARG00000015219	16.2712	12.8311	13.7164	16.6304	14.0174	19.4886	14.4122	14.5366	13.2289	13.9282	14.8961	13.2938	11.9865	14.0423	13.953	14.116	12.5923	10.0451	10.873	12.7162	11.7038	13.2042	16.5053	11.76	14.743	15.0031	10.7568	13.748	10.7663	13.3906	10.7551	9.49613	11.8371	16.0812	13.221	12.63	11.863	15.473	14.0864	15.7887	16.114	24.5258	13.6813	11.5149	11.9202	10.0093	12.4667	13.472
7186	0	0	0	0	0	0	0	0	0	0	0	0	0	0.231494	0	0	0	0	0	0	0	0	0	0	0	0	0	0	0	0	0	0	0	0	0	0	0	0	0	0	0	0	0	0	0	0	0	0
4569	0	0	0	0	0.109218	0	0	0	0	0	0.451689	0	0	0	0	0	0	0	0	0	0	0	0	0	0	0	0	0	0	0	0	0	0	0	0	0	0	0	0	0	0	0	0	0	0	0	0	0
ENSOARG00000012982	0	0	0	0	0	0	0	0	0	0	0	0	0	0	0	0	0	0	0	0	0	0	0	0	0	0	0	0	0	0	0	0	0	0	0	0	0	0	0	0	0	0	0	0	0	0	0	0
ENSOARG00000012467	0	0	0	0	0	0	0	0	0	0	0	0	0	0	0	0	0	0	0	0	0	0	0	0	0	0	0	0	0	0	0	0	0	0	0	0	0	0	0	0	0	0	0	0	0	0	0	0
ENSOARG00000002351	0	0	0	0	0	0	0	0	0	0	0	0	0	0	0	0	0	0	0	0	0	0	0	0	0	0	0	0	0	0	0	0	0.434521	0.402166	0.663804	0.603639	1.10712	0.455668	0.567611	0.16385	0.486644	0.690281	0.885312	0.407979	0.984974	0.365217	0	0.839423
11824	0.906395	0.605285	0.382424	1.43599	0.62425	0.925632	1.58405	1.31571	1.7701	1.77564	1.53138	3.15439	1.59009	1.76466	1.48951	3.9381	1.8262	1.55273	2.29058	1.99034	2.78695	1.99021	1.90457	1.11953	1.05683	1.05976	0.776876	1.03278	1.39818	1.51927	0.901041	2.68751	0.440946	0.632907	0.164504	0.857171	0.583491	1.22822	0.140654	0.316319	0.704581	0.461998	0.107887	0.370966	0.240809	0.445459	0.193228	0.633543
5064	0	0	0	0	0	0	0	0	0	0	0	0	0	0	0	0	0	0	0	0	0	0	0	0	0	0	0	0	0	0	0	0	0	0	0	0.796065	0	0	0	0	0	0	0.527744	0	0	0	0	0
13909	1.87842	1.96284	2.55875	1.3878	1.63001	4.44624	2.59482	1.75884	2.71642	1.90865	2.69769	4.93598	2.03809	2.84879	4.8169	2.71522	4.75818	1.56131	3.69846	3.07526	2.50423	2.28297	2.86029	3.84499	2.29828	66.1041	2.64012	2.87769	2.35871	2.08664	2.20052	1.9828	0	0	0	0.020855	0	0.456855	0	0	0.031588	0.045868	0	0.04152	0	0.029879	0	0
8653	0.140966	0.36042	0.460206	0.553566	0.039224	0.12246	0.192863	0.348731	0.394652	0.601655	0.308689	0.473526	0.506972	0.817619	0.250118	0.175378	0.429242	0.193436	0.45776	0.859536	0.415388	0.713228	0.477246	0.737698	0.557085	0.59087	0.837838	0.711282	0.15431	0.594555	0.445828	0.233696	0	0.081957	0.200457	0.272635	0.217593	0.275845	0.077698	0.154269	0.148158	0	0.172249	0.266508	0.054459	0.234334	0.449969	0.35946
ENSOARG00000020884	1.7255	2.05882	2.49601	2.15552	1.35231	1.03473	1.52752	3.03519	1.61898	2.4102	1.39349	0.764793	1.05038	1.7834	1.12973	1.3599	0	0	0.28615	0.062816	0	0.174056	0	0.052009	0	0	0	0	0.089757	0	0.144673	0	4.65832	5.37848	7.72114	6.40064	3.57346	4.70623	5.16652	3.69067	4.27681	5.41475	3.48888	4.91689	2.64149	3.74202	3.10119	3.85106
ENSOARG00000020690	167.872	198.736	179.021	166.807	149.428	244.313	182.529	205.917	211.186	161.961	184.273	233.146	196.699	198.491	187.296	229.407	76.7545	48.6275	72.9279	63.6636	63.3419	61.4842	59.3407	35.7928	65.6821	52.4528	63.7264	70.3101	56.7683	86.7204	56.0111	48.5239	276.874	413.866	335.494	343.692	293.789	308.256	283.421	299.466	321.528	208.311	275.124	378.466	293.37	342.259	265.602	361.351
14105	0	0	0	0	0	0	0	0	0	0	0	0	0	0	0	0	0	0	0	0	0	0	0	0	0.237671	0	0	0.21914	0.148981	0	0	0	0	0	0	0	0	0	0	0	0	0	0	0	0	0	0	0
ENSOARG00000016153	5.45874	7.19633	6.81765	7.56386	9.94989	5.30228	5.88186	5.60219	4.3124	3.7227	6.35562	2.34096	3.84627	5.62761	6.71918	2.35113	0.171723	0.88225	1.13584	0.421718	0.351154	1.03862	0.565351	0.150925	0.049449	0.144374	1.06966	0.111693	0	1.02877	1.05709	0.223254	3.48487	6.20202	2.96013	5.65088	5.35744	8.75154	5.16872	8.2667	5.19585	4.69051	6.36196	5.86484	6.04641	2.5479	7.42469	8.44347
ENSOARG00000002557	27.2559	20.5874	28.2195	24.5342	20.7598	26.7649	27.0195	22.18	27.775	18.3059	28.3189	26.7347	31.5869	29.3119	30.9855	25.0083	11.6787	14.4331	10.3811	10.6354	11.9252	14.8104	21.4622	8.19785	15.624	9.68314	20.4158	15.8666	18.0856	16.5424	22.8949	14.2769	15.0372	24.3749	22.4351	21.3808	15.9135	24.3115	19.5704	14.2219	16.1652	21.8517	22.714	17.8314	23.6551	17.8313	20.1492	16.8809
9026	0	0	0	0	0	0	0	0.238739	0	0	0	0	0.143171	0	0	0	0	0	0	0	0	0	0	0	0	0	0	0	0	0	0	0	0	0	0	0	0	0	0	0	0	0	0	0	0	0	0	0
6027	0	0	0	0.250726	0	0	0	0	0	0	0	0	0	0	0	0	0	0	0	0	0	0	0	0	0	0	0	0	0	0	0	0	0	0	0	0	0	0	0	0	0	0	0	0	0	0	0	0
5135	0	0	0	0	0	0	0	0	0.076503	0	0	0	0	0	0	0	0	0	0	0	0	0	0	0	0	0	0	0	0	0	0	0	0	0	0	0	0	0	0	0	0	0	0	0	0	0	0	0
ENSOARG00000004131	7.50071	9.63198	9.28301	6.86423	6.53976	9.56972	9.5488	8.16313	9.82736	9.31429	8.37062	9.38061	8.42876	8.64846	7.86128	9.61829	14.9141	10.4042	13.6911	16.5336	13.4519	13.3178	19.3053	12.6087	15.217	12.0578	11.5788	14.3347	15.6517	16.2898	13.1284	9.41101	5.44475	4.50379	5.62882	6.9579	5.36114	4.72988	4.32418	7.72652	5.72799	6.35143	4.80866	5.10588	5.12793	5.06649	5.51329	5.35048
ENSOARG00000016171	3.09096	3.12607	3.08469	2.52235	3.30802	2.83349	2.93508	3.31538	2.92293	2.64751	2.74789	2.1727	2.02506	2.21335	2.41135	2.88511	0.965703	1.17998	1.79035	1.72057	1.1611	1.63717	1.26368	2.16068	0.940649	0.733019	1.74229	0.933577	0.843845	1.39776	1.65214	1.53979	3.18852	3.66772	1.98735	3.36957	2.03924	2.23052	2.66147	2.73619	2.36517	3.63848	2.81025	2.30631	1.93406	1.75314	1.6462	3.58143
10108	0	0	0	0	0	0	0	0	0	0	0	0	0	0	0	0	0	0	0	0	0	0	0	0	0.098536	0	0	0	0	0	0.218111	0	0	0.205438	0.62385	0.248665	0	0	0.459838	0.12522	0.236636	0	0.237868	0.56044	0	0	0.349976	0.149112
ENSOARG00000016505	6.24606	6.83529	8.14536	10.361	6.46364	5.52122	12.7021	13.1181	13.2168	15.0391	7.77432	9.57502	8.69516	10.8084	11.6543	14.4269	26.7765	14.1119	16.1313	19.3472	13.3631	20.9675	29.4237	24.016	23.3432	28.7568	14.4645	23.9468	17.7553	27.2533	15.7662	15.6616	0.851938	1.80911	0.768662	0.980876	1.51454	2.81937	2.5846	1.83256	3.62828	3.31621	1.0427	3.62377	1.1764	0.849874	3.07872	2.78928
ENSOARG00000006521	4.65038	4.04923	3.7833	1.82647	2.34031	2.64801	5.45364	5.22935	4.86939	4.10029	3.68597	1.84647	1.72785	4.92151	3.39571	6.35855	0.871191	1.72713	1.18738	1.62346	1.16978	2.01079	1.35536	2.54741	0.476499	0.812273	1.69473	1.02176	0.914088	0.98545	1.63054	1.39551	10.49	10.163	12.6051	13.365	8.81449	6.31889	10.442	10.2383	11.9509	14.4296	8.26333	7.16422	11.3689	6.79044	7.10039	10.7299
16652	0.126744	0.065739	0	0	0	0	0.065921	0	0	0	0.201816	0	0.392905	0	0.262256	0.061862	0	0	0.162596	0	0	0	0.229254	0.048914	0	0	0	0.190764	0	0.122109	0	0	0	0	0	0	0	0	0	0	0	0	0	0	0	0	0	0.057251
ENSOARG00000009980	2.75243	2.82454	2.92393	2.82842	4.81658	2.20679	3.64856	6.14697	2.88823	3.05224	3.41182	2.27357	3.02983	1.76377	1.32471	3.30204	5.36513	2.49802	4.20424	3.99765	4.47979	4.98561	0.736451	1.95994	0.74033	3.96	3.93215	0.784816	1.70974	1.4421	5.06859	1.885	2.03259	1.19121	0.754072	1.74323	2.22921	1.60624	1.01099	0.802066	1.98923	0.837464	0.971859	1.64567	2.71643	0	1.10492	2.06275
ENSOARG00000006075	1.57805	1.1369	1.4962	2.16507	1.51099	1.2389	2.7013	1.68145	2.15217	1.72822	3.05504	1.26492	1.50578	1.8536	2.13897	2.61242	0.848617	1.34547	1.52518	2.43224	2.93756	1.78901	2.80593	1.9456	0.967924	2.19045	2.06665	1.18647	1.02824	2.52661	2.23808	1.73774	1.52586	1.33135	1.4567	1.83662	1.90291	1.90716	1.57052	1.43552	2.29071	1.55937	1.7559	1.85921	1.52106	1.1667	1.59114	2.37793
ENSOARG00000004582	2.26423	2.66584	2.36235	3.36222	3.51383	2.13426	2.47969	2.31544	2.76094	2.43726	2.67982	2.25733	2.04442	2.95767	2.71936	2.22116	1.80959	1.14197	2.08411	1.24581	1.35509	1.97698	1.48802	1.29895	1.58524	1.24772	0.860859	0.976112	1.11732	0.709972	1.53839	0.77809	0.747913	0.864238	0.781953	0.683005	1.23242	1.36204	1.09083	1.06577	1.43728	1.488	0.582375	0.914611	1.21362	0.830503	1.96439	1.05551
16852	4.19817	5.08776	8.3348	8.85515	9.91394	2.06256	3.25266	4.43491	4.41464	5.42655	5.42339	3.84634	2.93246	2.11817	2.95293	4.13051	0.253921	0.715737	1.08925	0.481646	1.0978	0.725516	0.584205	0.838386	0.523982	0.775808	0.316383	0.294715	0.340392	0.591616	0.310094	0.672522	0.255391	0.586433	0.693421	0.981544	2.18413	0.953654	1.13866	0.30377	1.03692	1.97673	1.25751	1.21001	0.953391	0.646734	1.16616	1.41802
ENSOARG00000013029	1.06921	0.529507	1.27538	0.914586	0.479853	0.945443	0.485927	0.569757	0.489192	0.863362	0.821292	1.31954	0.298883	1.10316	1.06963	1.23934	0	0	0	0	0	0.028211	0	0	0	0	0	0	0	0	0	0	0	0	0	0	0	0	0	0.248745	0	0	0	0	0	0	0	0
12341	0	0	0	0.14983	0	0.302378	0.10614	0.100556	0.037146	0.517592	0.093734	0.085776	0.091972	0	0	0.424483	0.222699	0	0	0	0.04012	0.159163	0	0	0	0.48951	0	0	0	0.090743	0	0	0	0	0	0	0	0	0	0	0	0	0	0	0	0	0	0
ENSOARG00000005544	8.96412	13.3816	14.5158	17.575	11.5054	12.9636	8.7531	11.7752	10.1142	20.0827	16.0409	15.031	14.6145	12.8372	7.38539	10.6908	11.6692	9.87717	22.0473	15.1326	9.90895	16.2309	9.68935	5.23536	10.8359	5.77678	17.1832	11.461	11.2858	16.4982	9.30372	7.45551	13.2491	7.86668	6.94243	12.6746	15.5465	11.2424	12.2076	11.1351	12.6825	9.15847	9.72183	15.7115	14.3295	7.8536	8.47114	16.1
11462	0	0	0	0	0	0	0	0	0	0	0	0	0	0	0	0	0.533211	0.964919	0.659041	0.152396	0.579403	0.827873	0.676728	0.493032	0.437615	0.559734	0.368733	0.692608	0.597183	0.862105	0.960672	1.02405	0.070741	0.064697	0	0.06719	0.154222	0.179819	0	0.155783	0.122635	0.134064	0.058207	0.157788	0	0.101902	0.294437	0.036101
ENSOARG00000004030	0	0	0	0	0	0	0	0	0	0	0	0	0	0	0	0	0	0	0	0	0	0	0	0	0	0	0	0	0	0	0	0	1.94022	0	0.176597	0	0.736581	0	0.079682	0	0.634712	0	0.096972	0.56734	0	0	0	0
ENSOARG00000012589	0.444299	0.191669	0.418745	0	0.159531	0.091774	0.17775	0.150515	0.407863	0.133184	0.199865	0.174927	0.505707	0.076733	0.261189	0.384036	0	0	0.044977	0.024625	0	0	0	0	0	0	0	0	0	0	0	0	0	0	0	0	0	0	0	0	0	0	0	0	0	0	0.064049	0
20034	0	0	0	0	0.291219	0	0	0	0.177787	0	0	0	0	0	0	0.171358	0	0	0	0	0	0	0	0	0	0	0.312567	0	0	0	0	0	0	0	0	0	0	0	0	0	0	0	0	0	0	0	0	0
ENSOARG00000012328	0	0	0	0	0	0	0	0	0	0.507617	0	0	0	0.212629	0	0	99.9083	86.8481	69.5431	75.3048	82.535	75.1453	36.4148	85.5167	91.7839	92.5014	69.5472	42.5037	31.9261	40.9771	50.0096	87.6746	0	0	0	0	0	0.289421	0	0	0	0	0	0	0	0	0	0
ENSOARG00000009551	2.17883	1.69339	1.94797	2.55808	1.57694	0.972289	5.0653	4.40845	4.59124	4.23672	3.59215	4.24319	4.68478	3.95974	5.71498	12.5423	3.84516	5.08807	2.77915	2.21205	3.18854	2.83163	3.95911	2.89504	1.5561	2.80179	2.04635	1.42314	1.67894	2.09272	2.00965	4.75887	0.745583	0.892315	0.193026	0.350807	0.849344	0.859929	0.325574	0.538175	0.813293	1.02715	0.221329	0.564025	0.293748	0.371314	0.328386	0.843438
ENSOARG00000018149	196.408	161.34	375.673	164.574	234.713	348.891	257.611	270.215	297.913	146.307	213.024	320.205	253.489	126.282	265.635	199.017	20.1811	34.1355	33.4844	47.6572	21.9878	50.0014	46.5699	32.1525	36.2244	45.3493	5.4717	29.5139	10.8152	38.5135	11.7131	49.0693	62.6437	144.139	33.2646	73.79	89.0272	93.8958	56.1979	40.4146	44.6686	71.9787	45.8261	96.081	55.138	4.6374	58.2616	46.9652
2399	2.26323	3.60374	2.3953	3.71039	2.13899	3.66917	4.44219	2.10755	2.62817	2.78746	11.9319	2.56556	1.97345	4.86653	6.08941	3.69103	0.931508	1.16643	0.51583	0.312965	1.55461	0.774813	1.02099	0.434931	0.420929	0.730129	0.883413	0.446739	1.08886	1.00491	0	0.194829	1.86813	1.90838	0.509146	1.69248	1.4789	1.08784	0.722165	0.62234	0.87101	0.956501	0.902433	0.720398	0.468291	0.615712	0.484617	0.467778
ENSOARG00000007294	0	0.083245	0	0.398217	0	0.183509	0.294017	0.480758	0	0	0.388631	0.247473	0.288037	0	0.208144	0	0	0	0	0	0	0	0	0	0	0	0.220167	0	0	0	0	0	18.6672	21.2011	33.4384	36.9552	18.7758	18.4702	29.7122	21.4933	19.6729	26.9169	34.7235	14.3265	33.4584	28.8094	29.6803	20.6414
ENSOARG00000014666	0	0	0	0	0	0	0	0	0	0	0	0	0	0	0	0.067444	0	0	0	0	0	0	0	0	0	0	0	0	0	0	0	0	0	0	0	0	0	0	0	0	0	0	0	0	0	0	0	0
20160	5.27993	5.98842	7.50163	10.1638	10.2964	8.56362	9.57253	7.23107	7.44776	7.31895	9.25137	8.50156	6.57867	6.56671	7.39174	8.5546	3.13565	1.96061	1.91849	1.28871	1.86789	1.73944	2.57399	3.56953	2.16739	2.57857	1.72584	1.45771	1.74071	2.67581	2.63285	2.58873	1.43196	2.36036	1.76145	1.57008	1.69448	2.60741	1.74404	1.69072	1.55534	2.20544	1.18544	1.43262	1.94605	2.09105	1.42197	1.4027
ENSOARG00000016137	7.56076	8.65333	8.04988	6.7883	7.76966	9.6002	12.7	11.8267	10.0192	8.02906	9.37989	7.90422	7.14287	11.5295	11.2172	10.423	7.82885	6.21496	9.44827	12.6998	9.16039	11.1339	9.3644	10.2511	10.1824	9.35842	10.9957	12.3061	10.5846	14.0599	10.2456	9.03961	11.5491	9.78477	15.9165	13.111	11.1082	10.1677	10.5482	9.58418	12.0788	12.5331	10.508	10.1867	12.7374	9.59545	12.5509	10.7344
10323	0	0	0.316939	0	0	0	0	0	0	0	0	0	0	0	0	0	0	0	0	0	0	0	0	0	0	0	0	0	0	0	0	0	0	0	0	0	0.203805	0	0	0	0	0	0	0	0.153523	0	0	0
15518	0.180472	0.052211	0	0.231432	0.195983	0.367351	0.039352	0.035148	0.040405	0.53418	0.289054	0.270278	0.051074	0.059216	0.098857	0.660625	0.042206	0	0.079607	0	0.105623	0.103047	0.045537	0.049575	0.01966	0.140986	0.129822	0.047367	0	0.017669	0.129172	0.057282	3.67504	7.06844	4.97802	6.68395	5.59655	5.96118	3.34076	3.53085	3.72267	4.02449	4.47165	3.05914	4.68509	4.41948	4.30655	4.63036
ENSOARG00000004376	0	0	0	0	0.053971	0	0	0.031519	0	0.131652	0	0	0	0	0.075072	0	0	0	0.043595	0	0	0	0	0	0	0	0	0	0.033953	0	0	0	0	0.054925	0.06969	0.043465	0.113735	0.223426	0	0.136965	0.139321	0.238319	0.024621	0.082002	0.094549	0.035201	0.116235	0.116309
3121	0	0.117576	0.770061	0.102433	0.223377	0	0.294476	0.762653	0	0.166825	0.870195	0.203226	0.487328	0.097526	0.051542	0.190286	0	0	0	0	0	0	0.261949	0.037512	0	0.089342	0.046084	0.119825	0.33005	0.050711	0.105089	0.2468	0.082052	0.049717	0	0	0.531171	0.239082	0.942445	0.846908	0	0.561792	0.746077	0.633323	0.727831	0.395073	0	1.20167
14668	0	0	0	0	0	0	0	0	0	0	0	0	0	0	0	0	0	0	0.194975	0	0	0	0	0	0	0	0	0	0	0	0	0	0	0	0	0	0	0	0	0	0	0	0	0	0	0	0	0
ENSOARG00000001291	1.00188	0.790681	0.725248	1.68277	1.20754	0.581668	1.27388	1.9041	0.797645	1.01501	0.868233	1.45177	1.2633	1.04996	0.956825	1.66651	0	0	0.535268	0.332266	0.106783	0.318557	0	0.272673	0	0	0.14371	0	0	0	0.294518	0.246104	1.93661	3.38213	0.891595	2.44661	3.33216	4.97984	2.59379	3.05876	1.77458	3.17625	2.54116	5.12938	2.10525	0.858228	1.06581	1.54428
ENSOARG00000002935	5.11657	5.29828	4.5602	4.12447	3.49649	3.78665	5.20737	6.07572	3.62423	5.13733	2.75129	3.74656	1.93919	6.88589	4.45513	6.56081	0.720811	1.29705	1.29499	1.55504	1.58436	2.25107	1.15715	2.3235	0.623975	0.374198	1.04285	1.77719	1.41348	0.808989	2.22687	1.34287	2.09891	2.17861	2.0777	1.8804	1.39569	1.3259	1.56028	2.15815	2.34493	2.76676	1.34109	1.3583	1.8605	1.44594	1.38632	3.15051
ENSOARG00000002821	15.4683	21.8231	16.9421	21.3932	15.3539	13.556	21.7233	19.4992	19.157	16.6578	17.2205	19.5894	22.6275	21.0782	21.4395	19.2671	4.1695	2.96081	5.97649	5.74515	2.9737	5.25128	5.20284	6.19188	6.61925	2.98584	6.23343	7.15495	4.39179	5.94208	5.07158	4.1633	0.2077	0.022881	0.356936	0.183455	0.11389	0.32341	0.047981	0.13555	0.088198	0.179411	0.083064	0.158245	0.293132	0.041757	0.235687	0.137743
ENSOARG00000017770	1.87678	2.30846	1.84737	2.16955	1.5781	0.615188	2.53995	2.77298	1.97017	2.27915	2.53048	1.28814	1.0316	2.09304	1.7692	3.53806	1.26906	3.09264	3.10852	3.53798	1.94527	3.87541	2.98282	5.10541	1.84463	1.51639	2.25331	2.99968	2.03578	3.07977	3.15203	3.69753	2.63514	4.98939	3.60203	4.10955	3.42003	3.34922	4.1353	3.52842	4.45755	5.06109	3.28181	2.91095	2.72931	2.22781	2.94583	4.49475
ENSOARG00000002042	16.3135	12.5003	15.7965	21.7134	22.1325	8.45263	18.0878	19.9516	13.8919	18.5749	13.4276	10.2679	8.20491	14.3539	12.3672	17.8725	4.29877	7.62673	7.60156	5.68714	9.19334	9.17468	8.4562	7.98284	8.938	9.08314	7.99046	6.8044	7.07854	8.97684	7.15835	12.0068	14.1759	19.814	9.77286	15.1582	26.7815	25.104	16.7244	21.182	21.0381	21.3039	12.0655	21.9733	15.5603	8.74643	13.0972	18.696
5790	0	0	0.072673	0	0.615176	0	0	0	0	0	0	0	0	0	0	0	0	0	0	0	0	0	0	0.088268	0	0	0	0	0	0	0.120068	0	0	0	0	0	0	0	0	0	0	0	0	0	0	0	0	0
ENSOARG00000017999	0.624652	0.445779	0.622398	0.355159	0.456932	0.487559	0.545794	0.610151	0.531458	0.358594	0.528845	0.39166	0.335616	0.520923	0.966486	0.445676	0.146356	0.092188	0.292731	0.118392	0.083427	0.061218	0.137882	0.128908	0.027942	0.2076	0.090385	0.196639	0.101579	0.128513	0.121307	0.214364	0.255853	0.682951	0.155827	0.384778	0.584655	0.558543	0.271945	0.407131	0.463609	0.42863	0.284739	0.48299	0.275337	0.326748	0.414002	0.399731
ENSOARG00000011929	0	0	0	0	0	0	0	0	0	0	0	0	0	0	0	0	0	0	0	0	0	0	0	0	0	0	0	0	0	0	0	0	0	0	0	0	0	0	0	0	0	0	0	0	0	0	0	0
ENSOARG00000011739	0	0	0	0	0	0	0	0	0	0	0	0	0	0	0	0	0	0	0	0	0	0	0	0	0	0	0	0	0	0	0	0	0.0299	0	0	0	0.087543	0.056759	0	0.220169	0.02147	0.212934	0.111363	0.10954	0.030122	0.054218	0.155559	0.129607
16971	2.47208	1.34908	1.96885	1.7285	1.45887	1.6316	2.19019	2.24605	1.08143	1.31598	2.6605	2.19904	1.02581	1.94836	2.28556	1.81386	0	0	0	0	0	0	0	0	0	0	0	0	0	0.057378	0	0	0	0	0	0	0	0	0	0	0	0	0	0	0	0	0	0
16248	0.086824	0	0	0	0	0	0	0	0	0	0	0	0	0	0	0	0	0	0.146231	0	0.245555	0.10226	0	0.27231	0.187423	0	0.063405	0.223109	0.059829	0.089203	0.132626	0	0.306953	0	0	0	0	0.192146	0.136207	0.085741	0	0.16309	0	0	0.161037	0.116042	0.065633	0.094244
9863	0	0.404358	0.363608	0.517102	0.175172	0.235719	0.18207	0.177043	0	0.143492	0.037777	0.086932	0	0.321665	0	0.116663	0	0	0	0	0	0	0	0	0	0	0	0	0	0	0	0	0	0	0	0	0	0	0	0	0	0	0	0	0	0	0	0
ENSOARG00000005381	2.08679	5.13814	3.3291	6.09795	6.09904	5.5431	6.66879	5.26665	5.01268	4.12541	6.87355	5.3445	5.0602	3.36387	7.33366	5.49011	4.15125	4.564	3.19084	2.51563	4.03944	3.53223	5.16779	3.48186	2.53074	4.1094	3.57035	3.15281	3.88508	3.59741	3.56548	6.23731	4.00983	7.84814	7.19909	7.58035	8.21206	10.0078	8.13413	5.24596	6.41444	8.63611	5.84726	5.55101	4.83405	4.87787	4.93899	6.61157
ENSOARG00000019439	41.5927	37.9757	31.3908	39.5165	31.4912	38.5642	51.3094	36.0243	36.6688	48.4142	43.2972	35.148	27.7688	34.6089	40.6188	45.9096	18.5834	25.6925	16.3821	24.5812	15.0019	16.3997	22.103	20.6801	16.1486	20.5841	14.9815	15.7545	13.1355	21.2548	11.8692	18.6682	13.1774	25.1097	19.4066	22.9493	26.5953	22.17	20.346	15.6981	25.0302	18.246	18.191	26.2841	14.0918	17.2604	17.3188	22.7521
ENSOARG00000001711	5.62058	2.55983	3.53731	4.94808	6.18225	3.99225	5.85263	4.33673	4.02349	6.39844	4.80059	4.04117	2.81315	3.86595	3.66523	5.61666	1.77108	1.95855	1.76076	2.0911	2.05273	2.15969	2.3866	2.36998	0.997155	2.12269	2.30139	1.74944	1.23794	2.06406	1.75033	2.63829	1.46687	2.55047	1.85263	1.83852	2.39343	2.46683	2.71719	2.41837	2.61651	2.99152	1.65976	2.70966	1.25834	1.38996	1.77474	2.46562
ENSOARG00000014763	0	0	0	0	0	0	0	0	0	0	0	0	0	0	0	0	0	0	0	0	0	0	0	0	0	0	0	0	0	0	0	0	0	0	0	0	0	0	0	0	0	0	0	0	0	0	0	0
ENSOARG00000020045	0.253252	0.17721	0.170073	0.022121	0	0.060429	0.253233	0.211089	0.32465	0.165595	0.067461	0	0.0232	0.164282	0.078181	0.227744	0	0.070558	0.064992	0.061488	0	0.101461	0.01476	0.235947	0.036756	0	0.049373	0	0.039156	0	0.023415	0.043621	0.106182	0.135305	0.035905	0.157668	0.217451	0.061349	0.291923	0.202085	0.392714	0.324216	0.122538	0.215968	0.092827	0	0.028637	0.318298
ENSOARG00000000316	0.795691	0.850991	0.796292	1.39667	1.02321	0.600417	1.19532	1.07485	0.839641	1.35361	1.38058	0.955012	0.710073	0.795465	1.00108	1.60944	0.683209	1.05164	0.8831	0.790846	1.00397	1.18968	1.0558	1.33648	0.625012	0.787176	1.10521	0.90116	0.835978	0.884882	1.26178	0.762991	0.964006	1.2624	1.21562	1.09904	1.47944	1.66111	1.44872	1.31931	1.44092	1.76928	1.06957	1.31197	1.10544	1.0053	0.939481	1.68052
ENSOARG00000017218	2.01556	2.03775	1.72161	2.39046	2.15058	1.68355	1.81903	2.01992	1.86911	2.30937	2.0843	2.16163	1.87343	1.59785	2.06516	1.99157	4.73756	2.32176	1.67198	2.483	3.14699	2.69583	3.36177	1.60173	3.25473	1.86285	2.17808	2.60147	2.38594	2.88217	4.16735	1.82981	1.17307	1.32133	0.86261	1.44724	1.2638	2.07171	1.28713	1.44845	1.25544	2.2261	1.28739	1.47806	1.0275	1.39219	1.19678	1.53181
20077	0	0	0	0	0	0	0	0	0	0	0	0	0	0	0	0	0	0	0	0.21559	0	0	0	0	0	0	0	0	0	0	0	0	0	0	0	0	0	0	0	0	0	0	0	0	0	0	0	0
6649	0	0	0	0	0	0	0	0	0	0	0	0	0	0	0	0	0	0	0	0	0	0	0	0	0	0	0	0	0	0	0	0	0	0	0	0	0	0	0	0	0	0	0	0.423778	0	0	0	0
6226	0	0	0	0	0.231112	0.368473	0	0	0	0	0.094755	0	0.15649	0	0	0	0.253959	0	0.432172	0	0	0.122833	0.298881	0.123704	0.17757	0.569817	0.151655	0	0.022076	0.110134	0.440973	0	0	0	0	0.422819	0.074026	0	0.281465	0	0.848151	0.479721	0	0.684202	0.741919	0.188751	0	0.336526
ENSOARG00000010599	0	0.036714	0	0	0	0	0	0.068735	0	0	0	0	0	0	0	0.06578	0	0	0	0	0	0	0	0	0	0	0	0	0	0	0	0	0	0	0	0	0	0	0	0	0	0	0	0	0	0	0	0
12914	0	0	0	0	0	0	0	0	0	0	0	0	0	0	0	0	0	0	0	0	0	0	0	0	0	0	0	0	0	0	0	0	0.369796	0.234272	0	0	0	0	0	0	0	0	0	0	0	0	0	0
ENSOARG00000007102	2.84366	2.28409	1.97161	1.24679	1.94911	1.90093	3.57245	2.69293	2.36396	2.81539	1.50388	1.27382	0.823235	2.31692	1.67479	2.98643	0.53326	0.859554	0.947091	0.675281	0.8697	1.49239	1.03292	1.45122	0.503743	0.336593	0.80503	0.569569	0.438661	0.478413	0.833045	1.29585	1.00997	1.27044	1.06397	1.14026	1.2479	1.27568	1.56602	1.65978	1.70007	1.79812	0.928575	1.01287	0.782433	0.782324	1.23575	1.75587
ENSOARG00000019908	11.729	15.1354	13.3894	18.4104	27.5859	15.6557	4.73227	13.4149	17.8367	28.0672	25.6462	17.7152	25.1694	18.3755	13.3601	19.4225	0.228024	0.027981	1.64208	0.415226	1.72077	2.88534	2.21852	3.86125	5.68973	3.38784	3.2822	0.188896	3.01409	4.37152	0.165701	1.31262	6.28062	8.53599	9.53096	12.2446	6.63646	8.45622	0.37543	10.0253	7.04998	7.19007	8.15834	9.70283	12.7431	9.80787	5.18607	6.39652
ENSOARG00000020149	2.51916	3.35759	1.5455	3.32283	1.66517	4.54813	3.23701	3.82307	4.51637	2.70383	5.74161	2.74334	1.67471	4.15745	2.99843	3.07304	0.692251	1.30093	0.382876	0.626725	1.60237	1.60597	1.64545	1.54294	1.33963	1.01233	0.795706	0.692973	1.90328	2.58489	1.64341	0.528209	1.36613	2.21523	0.966012	2.4714	0.974671	2.64453	1.81518	2.04997	2.66556	1.76034	3.21052	1.56671	0.964096	3.48469	3.25322	2.78668
ENSOARG00000018881	0.277849	0.302878	0.302762	0.072767	0.103461	0	0.293056	0.17796	0.410091	0.082577	0.067112	0	0	0	0.291453	0.336899	0	0	0.093318	0	0.04492	0	0.137253	0.057581	0	0	0	0	0	0	0.054052	0	0.054918	0.147314	0.275438	0	0	0	0.06008	0.117866	0.05666	0	0	0.115223	0.067995	0	0	0.073003
ENSOARG00000002043	0	0	0	0	0	0	0	0	0	0	0	0	0	0	0	0	0	0	0	0	0	0	0	0	0	0	0	0	0	0	0	0	0	0	0	0	0	0	0	0	0	0	0	0	0	0	0	0
ENSOARG00000019258	0	0	0	0	0	0	0	0	0	0	0	0	0	0	0	0	0	0	0	0	0	0	0	0	0	0	0	0	0	0	0	0	0	0	0	0	0	0	0	0	0	0	0	0	0	0	0	0
10473	0.326499	0	0	0	0.344769	0	0	0	0	0	0	0	0	0	0	0	0	0	0	0	0	0.060033	0	0	0	0	0	0	0	0	0	0	0	0	0	0	0	0	0	0	0	0	0	0	0	0	0	0
ENSOARG00000014920	0.113779	0.32929	0.420865	0.274101	0.087469	0	0.183731	0.204541	0.104105	0.22853	0.304352	0.505945	0.101838	0.274656	0.247977	0.145846	0	0	0	0	0	0	0	0.034266	0	0	0	0	0	0	0	0	0	0	0	0	0	0	0.132486	0	0	0	0	0	0	0	0	0
ENSOARG00000020215	2.07717	0.534153	0.468278	0.087974	0.632716	0.827988	0.490925	0.869094	1.23273	0.212778	1.26718	0.464853	0	0.188715	0.014208	0.657907	1.23444	1.76343	0.688455	1.25344	0.555938	1.32953	1.46096	0.705081	0.152438	0.457909	0.666897	0.344724	1.06677	0.349716	1.17552	0.630519	6.4811	1.2734	1.27079	0.85951	1.73201	1.68188	3.58271	2.31031	2.34555	3.81551	1.72903	1.77161	0.932369	0.879678	1.19074	3.58053
ENSOARG00000009662	0.340292	0.289813	0.200252	0.259343	0.236667	0.218654	0.361695	0.342493	0.277825	0.210594	0.207774	0.194411	0.167784	0.376799	0.359591	0.381977	0.035778	0	0.033829	0.081344	0.066994	0.115456	0.063977	0.098806	0.100063	0.011011	0.105853	0.069692	0.031234	0.064957	0.148705	0.009327	0.19103	0.116214	0.135825	0.107632	0.213229	0.231408	0.087523	0.15625	0.15317	0.207868	0.119161	0.068281	0.103677	0.162532	0.16361	0.170035
ENSOARG00000012945	7.38772	5.28016	6.49862	3.80457	7.9486	5.79826	9.11233	7.24273	4.94219	4.46196	4.84951	4.88216	3.45883	8.25582	5.8183	4.01287	7.92961	4.86806	8.16135	3.17091	8.03578	5.90574	9.01306	6.25865	4.53119	8.77339	5.92746	5.91352	6.21674	9.0868	5.45282	5.30281	3.62602	3.69357	3.42861	2.60346	4.7332	5.03584	3.66745	4.01258	2.68986	4.16572	3.48762	4.06011	2.93381	4.14837	4.96881	4.04462
ENSOARG00000018765	0.665433	0.185725	0.887902	0.47215	0.413571	0.344249	0.513991	0.610745	0.490758	0.501462	0.783611	0.563886	0.352343	0.420256	0.49646	0.855752	0.021351	0	0.025548	0	0	0.088868	0.197257	0.033988	0.078336	0.025412	0.163099	0	0.026834	0.398036	0.090833	0	0.302636	0.289552	0.055469	0.122883	0.523713	0.523768	0.53858	0.338871	0.235337	0.071267	0.187583	0.227178	0.097935	0.099553	0.533813	0.429287
ENSOARG00000015490	0	0	0	0	0	0	0	0	0	0	0	0	0	0	0	0	0	0	0	0	0	0	0	0	0	0	0	0	0	0	0	0	0	0	0	0	0	0	0	0	0	0	0	0	0	0	0	0
18175	0	0	0	0	0	0	0	0.112787	0	0	0	0	0.126685	0	0	0	0	0	0	0	0	0	0	0	0	0	0	0	0	0	0	0	0	0	0	0	0	0	0	0	0	0	0	0	0	0	0	0
17519	4.06349	5.30216	5.67006	9.26158	5.7342	1.99707	5.0749	5.06283	3.8237	5.05195	6.22546	6.209	4.38763	3.14051	5.90071	5.28342	1.58041	1.42043	1.91013	1.47051	1.28126	1.78047	1.69567	2.63981	1.40196	2.29683	1.20051	1.46979	1.38133	1.84577	1.87022	1.78507	2.93419	4.11233	1.77947	2.79751	4.01347	4.55596	2.98564	1.73388	2.42265	4.5314	2.86365	3.19045	2.93162	3.32738	2.7941	3.60611
ENSOARG00000018675	94.3094	114.453	99.7965	91.4138	92.1008	131.94	134.234	114.178	122.546	84.3166	103.825	125.505	115.919	143.493	122.451	137.043	45.0657	23.1765	49.4046	46.1971	47.7037	50.5242	46.6912	39.1171	48.5813	40.4626	52.4912	60.0603	49.6762	57.5199	46.7377	26.4931	118.5	119.197	104.711	106.728	105.551	100.158	98.0147	101.219	140.164	65.991	89.7457	128.301	82.5188	84.6823	104.61	120.869
ENSOARG00000007953	36.0099	38.1789	36.9118	41.1868	37.458	41.1196	50.931	39.4552	37.9405	41.616	34.4902	40.5237	41.8966	36.9568	47.5733	48.5528	27.3272	19.9763	28.359	18.3779	24.7148	35.719	28.2956	25.6411	20.5503	28.5348	24.002	24.635	22.9902	22.6578	20.3258	25.3167	14.8658	20.9664	18.7796	17.7336	18.3071	22.9193	17.0346	16.6304	21.7787	16.0021	13.4083	18.126	14.5401	14.9904	16.2536	17.4655
ENSOARG00000018863	1.72292	1.18422	1.51605	1.61643	1.14535	0.762074	1.75935	1.7596	1.42889	1.74077	1.39768	0.830714	0.744314	1.04669	1.59229	1.40443	0.25486	0.850342	0.681203	0.444913	0.7234	1.01276	0.808183	1.11995	0.301143	0.824916	0.659729	0.329688	0.315819	0.469264	0.68365	0.788121	0.43583	0.829585	0.259972	0.35516	0.758249	0.462661	0.798302	0.863057	0.758313	0.715464	0.394772	0.633599	0.430937	0.302544	0.3443	0.625839
ENSOARG00000018706	0	0	0	0	0	0	0	0	0	0	0	0	0	0	0	0	0	0	0	0	0	0	0	0	0	0	0	0	0	0	0	0	0	0	0	0	0	0	0	0	0	0	0	0	0	0	0	0
ENSOARG00000012271	11.9864	16.9013	11.7559	17.5987	18.5296	10.2754	15.3998	13.7218	13.6428	13.9783	16.5492	16.5132	17.6449	19.7637	17.8245	16.3359	4.9279	5.9002	4.71518	5.52096	3.46402	5.12865	5.06388	4.65794	4.84202	5.76747	4.34207	5.16402	5.2397	5.57219	4.36289	8.01694	18.7914	12.0418	17.882	19.3732	13.921	13.439	11.5763	10.2015	14.2485	6.60791	11.1223	12.0302	18.8211	18.253	15.0222	11.6276
ENSOARG00000007391	1.97469	1.96352	1.61623	1.03794	1.62688	1.29209	3.19287	2.82541	2.18588	1.81312	1.78254	0.925008	0.615188	1.54181	1.37347	2.78591	0.429645	0.638508	0.798082	0.695207	0.90282	1.66935	0.452326	2.1127	0.423363	0.610387	0.840685	1.01775	0.758859	0.598711	0.650696	0.433666	0.769212	0.650751	0.704816	1.02448	0.72891	0.88796	0.58257	0.779463	1.04469	0.95204	0.689532	0.632282	0.485632	0.46262	0.556705	0.831434
ENSOARG00000009409	3.07424	3.96885	4.20766	1.79613	3.69368	4.17026	5.17521	4.85503	4.54819	5.30325	4.15232	3.24122	2.02536	3.54076	4.41204	4.83033	1.35398	1.76686	1.99378	1.54495	2.28227	2.28295	2.90741	2.85314	1.00955	1.51538	2.34848	1.22966	1.54746	1.54967	1.67904	2.17129	1.25967	3.96349	2.81574	3.09297	2.6648	3.08411	3.64527	3.42143	4.18231	4.75837	2.58265	3.2633	1.79226	1.55047	1.66959	3.63367
10204	0	0	0	0	0	0	0	0	0	0	0	0	0	0	0	0	0	0.084396	0	0	0	0	0	0	0.436585	0	0	0	0	0	0	0	0	0	0	0	0	0	0	0	0	0	0	0	0	0	0	0
ENSOARG00000012037	0	0	0	0	0	0	0	0	0	0.142603	0.314778	0	0	0	0.132193	0.05581	0	0	0	0	0	0	0	0	0	0	0	0	0	0	0	0	0	0	0	0	0	0	0	0	0	0.088345	0	0	0	0	0	0
ENSOARG00000004022	2.13995	2.22043	1.86072	1.40299	2.06469	2.08226	1.90339	1.86684	1.90543	2.24152	1.74722	1.39793	1.32337	1.96298	2.00751	2.47819	0.691923	0.861592	1.17903	1.30648	1.24742	1.64213	0.846321	1.4764	0.983979	0.719513	1.55697	1.18239	1.26655	1.18824	1.31495	0.955685	1.47944	1.38208	1.75322	1.32501	1.54049	1.70395	1.31486	1.69387	1.58106	1.27675	1.27214	1.5513	1.15616	1.16944	1.29598	1.73561
8201	0	0	0.242506	0	0	0	0	0	0	0.19827	0	0	0	0	0	0	0	0	0	0	0	0	0	0	0	0	0	0	0	0	0	0	0	0	0	0	0	0	0	0	0	0	0	0	0	0	0	0
10552	0.113446	0.417678	0.147202	0.287993	0.271388	0.065187	0	0.17585	0	0.18511	0	0.159677	0.049854	0.317246	0.230859	0.17887	0	0	0	0.048654	0	0	0	0	0	0	0	0	0	0	0	0	0	0	0	0	0	0	0	0	0	0	0	0	0	0	0	0
ENSOARG00000014582	0.208116	0.067519	0.056231	0	0.059737	0.21611	0.344543	0.365623	0.247582	0.213882	0.057213	0.253009	0.163194	0.525704	0.182752	0.606966	0.114559	0.306315	0.131899	0.275714	0.147795	0.13351	0.232176	0.224847	0	0.044001	0.167008	0.109847	0.355615	0.183091	0	0.273931	0.244303	0	0	0.149568	0.080657	0.052959	0	0.140749	0	0	0	0.229617	0	0	0	0.115284
17195	0.16519	0.257198	0.392331	1.1916	0.519252	0.142482	0.322247	0.328163	0.098356	0.176949	0.277925	0.258626	0.248824	0.28476	0.492424	0.22236	0	0	0.013499	0	0	0.024118	0.037736	0.023973	0.092186	0	0.071367	0.02851	0.039998	0.062241	0	0.031274	1.42072	1.57994	1.12661	2.01285	1.62784	1.90078	1.42456	1.25189	1.17406	2.25263	0.921258	1.82372	1.54089	0.665233	1.32656	1.01496
ENSOARG00000007105	0	0	0	0	0.106828	0	0	0.061455	0	0	0.192388	0	0	0	0	0.08505	0	0	0	0	0	0.046617	0	0	0	0	0	0	0	0	0	0	0	0	0.108297	0	0.36106	0	0	0	0	0	0.104692	0.196682	0	0	0	0
9646	0	0.250226	0.123643	0.413132	0.478502	0.070216	0.209674	0.056656	0.245393	0.166011	0	0.302162	0.271426	0.234081	0.149946	0.150552	0	0	0.093827	0	0	0	0	0.071224	0	0	0	0	0	0	0	0	0.308851	0	0	0	0	0	0	0	0	0	0.138516	0	0.041192	0	0.084973	0
ENSOARG00000009094	13.1729	11.3176	12.417	16.7555	14.8758	12.3163	14.4896	13.7005	12.3153	13.1572	13.8731	12.7757	10.9931	13.5231	14.0403	13.8231	14.2007	14.001	12.124	10.2558	13.1628	14.1282	18.3636	20.9433	12.0238	16.9978	12.8335	12.9216	13.3781	17.4873	15.2981	14.0684	11.7923	19.744	17.074	17.3017	15.6696	20.2928	13.8223	12.3085	14.8181	16.6836	12.6544	14.8229	15.9388	13.4969	12.5149	14.5308
19155	0	0	0	0	0	0	0	0	0	0	0	0	0	0	0	0.055818	0.700365	0.484332	0.821115	0.404981	1.33383	0.859572	0.984022	0.999318	0.403316	0.439515	0.81682	1.24055	0.729468	0.654222	0.781697	0.891635	0	0	0	0	0.067692	0	0.074949	0	0	0	0	0	0	0.162707	0	0.082496
6896	0	0	0	0	0	0	0	0	0	0	0	0	0	0	0	0	0	0	0	0	0	0.060324	0	0.238908	0	0.171567	0.166302	0.091056	0	0.318983	0	0	0	0	0.141332	0	0	0	0	0	0	0	0	0.091913	0	0	0.071108	0
6504	2.83611	1.83826	3.3188	1.92681	2.34209	4.56959	4.56479	4.76276	3.8169	3.64953	3.19248	4.25493	3.46399	2.40583	4.75722	4.1814	0.06503	0.064046	0.066278	0.019895	0.061996	0.150469	0	0.080714	0	0	0.112015	0.108969	0.217409	0.19865	0.109335	0.072545	0.21998	0.440813	0.131973	0.037543	0.400645	0.362681	0.121566	0.404959	0.423801	0.4314	0.438175	0.248017	0.116514	0.051985	0	0.225576
ENSOARG00000016124	0	0.449011	0.767896	0.652387	0.71022	0.304745	0.403139	0.560989	0.854877	0.556484	0.843553	0	0	0.875033	0	0	0	0	0.327759	0	0	0	0	0	0	0	0	0.831885	0	0	0	0	8.0337	5.30407	12.578	8.14231	6.77355	4.64892	9.61451	10.1638	5.14291	9.84999	7.69182	5.10612	8.48142	10.1702	7.22931	7.08646
ENSOARG00000002017	69.1319	79.2549	74.1952	68.2628	67.3076	90.9231	110.454	99.4207	88.7745	76.4866	74.8461	78.8479	64.062	77.314	87.8356	94.0965	30.0214	20.9603	37.6971	32.6663	31.6706	31.2652	31.6159	30.5422	27.7625	37.9868	30.7899	25.9346	21.7026	30.4938	24.687	18.3565	16.1584	28.939	15.8687	20.9898	28.1479	24.0232	17.3829	21.0705	25.301	20.3615	16.8542	23.9256	19.5342	12.4954	16.6034	21.7917
18621	0.497368	0.599257	0.906208	1.18487	0.959496	0.26402	0.546289	1.03828	0.548018	0.54041	1.06055	0.412782	0.745467	1.18519	1.42344	1.43289	0.43937	0.192878	0.490948	0.278893	1.08721	0.337361	0.38054	0.742135	0.415777	0.280622	0.794318	0.212082	0.486284	0.749569	0.545934	0.175094	0	0	0	0	0	0	0	0	0	0	0	0	0	0.11792	0	0
ENSOARG00000001487	0.536802	0.66297	0.254856	0	0.364398	0	0.431091	0.181044	0	0.164314	0.15079	0.266926	0.128747	0.119177	0.361515	0.417182	0	0	0	0.158299	0.092646	0.073662	0	0.047338	0	0	0.168665	0.063279	0	0.062638	0	0	0.367484	0.110042	0.04668	0	0.101389	0	0.219295	0.378296	0.297844	0.312313	0.33865	0.135373	0.150441	0.197656	0.308227	0.068592
ENSOARG00000000591	0	0	0	0	0	0	0	0	0	0	0	0	0	0	0	0	0.352947	0.506773	0.895205	0.850423	0.196895	1.10377	1.98653	0.303808	0.15757	0.025797	0.4325	0.099462	0.601897	0.403837	0.954483	0.763438	0	0	0	0	0	0	0	0	0	0	0	0	0	0	0	0
ENSOARG00000010684	82.7317	63.1391	62.2139	31.1118	46.9323	62.5075	43.7682	39.0836	71.3913	41.3796	43.1774	28.6119	23.4758	44.788	36.2728	55.6168	0.88364	0.676011	3.25918	2.57891	2.47617	3.76344	3.65888	2.22944	0.936919	1.71399	2.83889	2.29692	2.51035	1.80225	3.22252	0	20.0746	15.4138	18.1605	13.9002	15.7091	13.057	15.6803	16.5391	19.8007	16.655	13.1373	14.0898	17.7897	9.68662	16.3613	20.0355
ENSOARG00000011379	0.15989	0	0	0.082705	0.033672	0	0	0.080844	0.026233	0.193317	0.044683	0.075928	0	0	0	0	0	0	0	0	0	0	0	0	0	0	0	0	0	0	0	0	0.06129	0	0	0	0	0	0	0	0	0.015102	0	0	0	0	0	0
ENSOARG00000003223	0	0	0	0	0	0	0	0.039116	0	0	0	0	0	0	0	0.156191	0	0	0	0	0	0	0	0	0	0	0	0	0	0	0	0	0	0	0	0	0.08952	0.084157	0	0	0	0	0	0	0	0	0	0
ENSOARG00000014784	0	0.282477	0.113798	0	0.392437	0	0	0	0	0.224777	0	0	0	0	0	0	0.096433	0	0.087392	0	0	0	0	0	0	0	0	0	0	0	0	0	0.824168	0.662992	0	0.270113	0.269897	0.280062	0.53858	0	0.422593	1.20332	0.599062	0.220118	0	0	0.72638	0.163106
ENSOARG00000002346	5.62836	8.51175	7.64976	8.36055	7.23122	5.65284	6.00779	5.3299	7.24208	4.3788	8.24707	6.52966	6.84975	7.16148	7.18937	5.92875	1.02469	0.841942	2.26178	2.60906	2.53796	1.84877	1.71309	1.66367	2.15013	0.972032	2.80125	1.81268	2.03756	2.10265	2.04653	0.660233	1.21304	1.18231	1.71765	1.59834	2.12114	1.91627	1.88458	1.29662	2.08033	0.951712	2.14355	1.38604	2.08066	1.77126	1.70959	1.50772
ENSOARG00000019679	8.36136	8.47884	6.25285	5.79004	6.27164	5.49578	7.49944	6.70772	7.21472	9.06836	6.73662	6.65334	5.9908	7.87447	7.76024	7.37339	1.66629	2.065	2.88541	3.80735	2.35013	3.3891	2.58768	4.24575	2.87667	3.83791	2.93277	2.71401	2.34182	3.47959	2.68824	1.61855	7.21806	5.86465	10.1921	11.7093	5.76619	5.89249	5.587	7.27134	6.67407	4.98708	5.49303	3.45552	9.66439	5.80823	7.50332	5.91083
ENSOARG00000007100	131.04	359.583	379.886	138.9	205.491	621.5	537.521	427.273	473.237	716.886	748.354	924.783	760.727	565.18	921.479	997.049	6.98858	8.9484	5.6808	7.18985	0.74628	8.36606	15.8036	5.27144	11.9664	51.4064	13.3806	28.2367	24.451	10.9378	11.949	6.30568	0.179054	0.22824	0.060459	0.256186	0	0.27896	1.06791	0.634293	0.820862	0.067961	0.179094	0.174226	0.147845	0.220458	1.09578	0.239739
17574	0	0.140686	0	0	0	0	0	0	0	0	0	0	0	0	0	0	0	0	0	0	0	0.136767	0	0.126627	0	0	0	0	0	0	0	0	0	0	0	0	0	0	0.26087	0	0	0	0	0	0	0	0	0
5219	1.3815	0.830539	0.761787	3.00257	0.866627	0.450604	0.947586	0.845794	0.9471	1.14051	1.39758	1.4044	0.962276	1.39519	0.832462	1.23557	1.12733	1.45424	0.811521	0.654298	0.270376	0.859139	0.901972	0.794126	0.894378	0.504286	1.05988	0.592362	0.487351	1.23819	0.60966	1.2723	0.646207	1.43247	1.31156	1.85912	1.32011	1.82437	0.692115	0.763205	1.23724	1.51292	1.04122	1.21017	1.60437	2.03353	0.985762	1.42248
ENSOARG00000003513	8.03241	5.04253	3.38948	7.63436	6.46372	8.69201	14.9548	9.62804	10.1548	6.63732	11.5936	8.9518	10.1632	18.9407	10.6655	12.6043	8.81073	4.3706	4.92988	6.15179	5.77144	8.09096	6.86244	4.12829	5.52619	4.59485	12.7239	3.45591	6.78056	9.31369	10.6191	8.28689	34.0681	11.8043	10.2294	11.5778	23.7114	12.7718	9.32248	11.2934	14.5943	7.14249	7.42265	14.9583	10.8751	6.30655	8.28041	16.4087
ENSOARG00000019177	28.6847	36.7014	31.6385	35.5719	33.7789	27.0824	39.1936	31.974	31.3828	35.9559	30.2152	38.3173	38.9799	39.8093	37.4675	37.3181	30.6714	22.3661	26.3614	25.3259	30.2172	29.7854	27.0735	30.661	29.2109	30.6348	25.4483	28.8134	28.1439	29.1644	27.9425	28.3034	11.3003	14.9522	12.2898	14.4657	15.7218	16.1202	12.2298	16.3313	14.5936	16.9845	12.0628	13.5624	13.6585	11.6362	15.827	14.5145
10307	0	0	0	0	0	0	0	0	0	0	0	0	0	0	0	0	0	0	0	0	0	0.368308	0	0	0	0	0	0	0	0	0.254954	0	0	0	0	0	0	0	0	0	0	0	0	0	0	0	0	0
ENSOARG00000015233	61.7143	74.5337	89.2554	51.3374	66.076	81.1179	75.4868	79.4199	71.715	73.4687	70.2274	66.3444	61.9203	71.4243	65.1409	71.4264	21.6942	16.4982	32.3989	27.5556	27.6196	24.551	25.0447	26.7639	26.8362	27.4271	29.5273	33.6042	29.4186	18.8369	24.0066	22.1254	8.06617	8.6774	6.61461	6.32029	8.2594	7.51716	6.11959	11.2208	8.75224	8.24324	7.46474	8.47596	8.59514	5.96857	8.91842	8.31268
16934	0	0	0	0.076023	0	0	0	0	0	0	0	0	0	0	0.115645	0	0	0	0	0	0	0	0	0	0	0	0	0	0	0	0	0	0	0	0	0	0	0	0	0	0	0	0	0	0	0	0	0
ENSOARG00000008829	3.85245	2.38532	3.82189	4.26009	4.99361	1.97628	3.35101	3.71598	3.51115	3.22292	3.3468	3.134	2.03181	3.45217	4.25443	3.36918	1.22097	1.65079	1.5045	1.61934	1.46765	1.33553	1.55606	1.2928	0.625115	0.991253	1.63648	0.747735	1.2579	1.35432	1.53348	1.07601	1.95754	2.79661	3.21857	3.41242	2.52827	3.09429	2.35367	1.71131	2.49476	2.43803	1.95951	2.67237	2.06519	1.51256	3.13125	3.40091
ENSOARG00000002091	0	0	0	0	0	0	0	0	0	0	0	0	0	0	0	0	0	0	0	0.01557	0	0	0	0	0.084843	0.063151	0	0	0	0.184308	0	0	0	0	0	0	0	0	0	0	0	0	0	0	0	0	0	0
ENSOARG00000006302	0	0.043938	0	0	0.099834	0.097282	0.277875	0.104825	0.192379	0.071344	0	0.033804	0.046538	0	0	0	0.094294	0	0.132842	0.044455	0.046542	0.166973	0.15246	0.328226	0	0.085355	0.03287	0.25043	0	0.287763	0.202686	0.269172	0.013825	0.047977	0.37773	0.058241	0.224296	0.237143	0.52416	0.423319	0.288018	0.278827	0.471726	0.086314	0.342923	0.413662	0.042643	0.414119
4296	0	0.315853	0.080732	0.055217	0.240768	0	0.151506	0.317606	0	0.074637	0.223273	0.137899	0.323447	0	0	0.26446	0	0.171672	0.074395	0	0	0.104881	0.077439	0	0	0	0	0	0.076314	0.066118	0.241648	0	0	0	0	0.133923	0	0.105723	0	0.200734	0	0.207257	0	0.24336	0.08293	0.229191	0.211659	0
10676	0	0	0	0	0.055208	0	0	0	0	0	0	0	0	0	0	0	0	0	0.055536	0	0.355224	0.096862	0	0	0	0	0	0.055027	0	0	0	0	0.075858	0	0	0	0	0	0	0	0	0	0	0	0	0	0	0
13138	0.175441	0.682987	0.765036	0.998804	0.568935	0.249501	0.256575	0.476241	0.547958	0.393805	0.831576	0.263391	0.320939	0.332104	0.72297	0.189395	7.39597	9.63495	7.64398	7.63357	10.8972	10.2101	8.60935	7.40843	7.49154	4.80965	9.67123	7.03563	9.62888	11.5247	15.9536	9.01519	0.025883	0.529507	0.305107	0.26968	0.172357	0.863128	0.153285	0.349397	0.260243	0.39396	0.595055	0.307948	0.296051	0.226201	0.956879	0.668784
ENSOARG00000018487	1.2992	0.535052	1.17083	1.75818	0.782857	0.91653	1.16002	1.49075	2.30284	1.35576	1.26635	2.78398	1.8356	3.50702	1.66965	7.58104	3.91656	4.12005	8.26055	7.27596	9.61841	7.10166	7.25194	4.43966	6.08216	6.03993	3.4587	3.02677	6.22314	10.5041	5.03482	7.96205	2.76694	4.88035	2.02141	3.42896	7.72197	4.26774	2.07071	2.96366	4.58686	3.8187	2.3895	2.36805	2.96245	2.01813	2.19814	6.56577
20531	0.133019	0	0	0.203569	0	0	0	0.24363	0	0	0	0	0	0	0	0	0.259094	0	0.076247	0	0	0	0	0	0	0	0	0	0.035607	0	0	0	0	0	0	0	0	0.149536	0	0.141238	0.108941	0.020978	0	0	0	0.534411	0	0
14417	0.194348	0.07391	0.050711	0.470672	0	0.252377	0.163599	0	0	0.229257	0.075443	0	0	0	0	0.07555	0	0	0	0	0	0	0	0.148787	0	0	0	0	0	0	0	0	0.053202	0	0	0	0	0.542872	0	0	0	0	0	0	0	0	0	0
17121	10.2893	8.49537	7.43533	15.0642	9.11915	4.29081	8.80803	7.828	4.93872	10.2434	8.0081	8.65696	9.58802	8.25574	10.5194	7.77848	4.32509	4.39207	4.03158	5.12002	3.6571	4.37608	4.74444	5.5284	6.97449	4.91689	5.36049	4.72559	5.83919	6.44638	4.66633	8.65936	5.79513	6.4013	5.18944	7.421	6.42468	7.33132	4.92914	5.71195	7.38497	8.04036	5.20189	6.61677	8.09066	6.15645	7.13416	7.39227
ENSOARG00000014403	0	0	0.034086	0	0	0	0	0	0	0	0	0	0	0	0	0	0	0	0	0	0	0	0	0	0	0	0	0	0	0	0	0	0	0	0	0	0	0	0	0	0	0	0	0	0	0	0	0
16735	6.33365	7.35187	5.72481	3.07246	4.08885	3.83319	6.42437	8.83335	7.40091	7.07247	8.64978	5.23437	2.72374	8.223	6.78886	5.71144	1.30562	1.03472	1.10694	1.54045	1.61889	1.15718	0.701994	2.63648	1.31892	1.45964	1.0901	1.97767	2.11762	0.993529	1.26335	0.983326	2.67856	2.22748	2.49774	2.79214	2.92015	1.48851	2.58952	2.27245	2.5292	2.67724	1.99772	1.25458	2.26566	1.83606	1.84339	3.10867
14111	0	0	0	0	0	0	0	0	0	0	0	0	0	0	0	0	0	0.257765	0.196054	0.049323	0.841654	0.654408	0.348705	0.206431	0.332369	0.036649	0.094139	0.487903	0.466633	0.62143	0.770615	0.476134	0	0	0	0	0	0	0	0	0	0	0	0	0	0	0	0
12934	0	0	0	0	0	0	0	0	0	0	0	0	0	0	0	0	0	0	0	0	0	0	0	0	0	0	0	0	0	0	0	0	0	0	0	0	0	0	0	0.226273	0	0	0	0	0	0	0	0
ENSOARG00000002260	28.8542	28.3752	33.1706	21.9961	21.6989	27.8557	29.8355	18.1933	27.6669	28.165	33.0695	24.8638	27.3342	31.1369	29.7704	26.148	0	0	0.841484	0.131266	0.281698	0	0.603285	0.825815	0	0.886122	1.07944	0	0.284893	0.490089	0	0	0	0.893223	0.673113	0.385348	0.127211	0.426238	0.195262	0.51315	0.503926	0.245495	0.983751	0.477035	0.852889	0.456059	0.747507	1.03101
12193	0.1249	0	0	0	0.833636	0	0.077382	0	0	0	0	0	0	0	0	0.060219	0	0	0	0	0	0.092505	0	0	0	0	0	0	0	0.10663	0	0	0	0	0	0	0.123377	0.061985	0	0	0.055391	0	0	0	0.073328	0	0	0
ENSOARG00000000767	0	0.116826	0	0	0	0	0	0.056584	0	0	0	0	0	0	0	0.058158	0	0	0.131418	0	0	0	0	0	0	0	0.03282	0	0	0	0	0	0	0.118216	0	0	0	0	0	0	0	0	0	0.131261	0	0	0	0
ENSOARG00000001470	16.4459	5.2609	10.9252	18.8886	11.9032	5.57421	12.1526	14.9886	13.7521	15.2832	10.6638	13.5227	10.3307	16.2861	12.1574	22.168	10.8117	4.20853	7.29555	6.31163	10.5234	7.44728	6.07777	5.38122	6.9499	5.45682	5.74031	3.11354	10.2715	9.03917	6.42435	6.37116	6.50247	3.97283	3.90172	4.69463	8.02515	6.70304	2.784	5.8014	3.9479	2.71059	3.98034	3.63057	2.79487	4.25175	4.67634	4.89736
ENSOARG00000005776	18.9132	24.3306	21.1515	13.6282	15.7294	14.5999	14.2063	23.6467	17.9088	17.631	17.4445	13.9727	9.12336	12.0053	17.6015	16.4596	8.75196	5.30269	7.15432	8.84265	7.31604	8.07585	5.49866	11.1083	2.32062	4.20875	6.79661	7.76653	5.32493	4.8821	5.25035	5.00091	17.7328	17.6263	18.4029	24.3359	11.9818	12.2261	12.1716	12.5048	17.9205	15.5847	15.5474	17.1408	17.4323	13.262	13.5244	17.3395
19095	0	0.143473	0	0	0.24997	0	0	0	0.136671	0	0	0	0	0	0	0	0	0	0	0	0	0	0	0	0	0	0	0	0	0	0	0	0	0	0	0	0	0	0	0	0	0	0	0	0	0	0	0
4523	0	0	0	0	0	0	0	0	0	0	0	0.23211	0	0.184008	0	0	0	0	0	0	0	0.226651	0	0	0	0	0	0	0	0	0	0	0	0	0	0	0	0	0	0	0	0	0	0	0	0	0	0
ENSOARG00000002036	1.34814	1.19251	3.19327	1.22179	1.10964	9.08804	1.46468	6.43567	2.1749	0.911402	1.50373	2.53847	2.28742	5.61046	3.14581	8.37697	18.5212	6.0841	23.8875	8.35813	12.7855	13.0878	7.66157	12.4434	19.4726	7.92857	6.80911	6.55136	8.9109	22.6902	7.58279	12.7038	1.62102	0.905372	1.29687	0.187675	4.44918	2.61508	0.231123	3.51332	2.55048	0.436985	0.875771	3.2307	3.8425	1.82322	3.46201	5.098
ENSOARG00000006397	0.139474	0.072284	0.155966	0.128603	0.069127	0.075277	0.141217	0.145356	0.230116	0.179322	0.21667	0.172236	0.147745	0	0.217118	0.048061	0	0	0.039538	0	0	0	0	0	0	0	0.046344	0	0	0	0	0	0	0.062829	0	0	0.038286	0.081851	0	0.028012	0.096142	0	0	0.031594	0	0.022912	0	0
9815	0	0	0	0	0	0	0	0	0	0	0	0	0	0	0	0	0.052073	0	0	0.121789	0	0	0	0	0	0	0	0	0	0	0	0	0	0	0.209188	0	0	0	0	0	0	0	0	0	0	0	0	0.169219
ENSOARG00000005332	0.123367	0.042226	0.275697	0.043314	0.104626	0.072971	0.180276	0	0	0.163856	0	0	0.201045	0	0	0	14.9131	6.49356	12.9009	18.0783	11.3803	16.0983	22.61	4.50968	19.2506	3.27664	16.2535	18.9133	7.82475	7.96114	11.8873	13.9962	0	0	0	0.102197	0.069034	0.070616	0.067055	0.119352	0	0	0.074705	0.065873	0	0.179843	0	0
2631	1.78459	1.7339	1.23201	3.00764	2.35786	1.17668	1.29207	1.5923	0.947144	1.65154	1.61338	1.67077	1.84069	1.14757	2.23225	2.35742	0.996451	0.852352	1.03936	0.834908	0.410369	0.865182	0.9575	1.42878	0.961135	1.21802	0.946407	0.873392	0.942571	1.5898	0.919894	1.22504	0.959311	2.15481	1.42259	1.89572	1.81178	2.17086	1.38069	1.36717	2.19822	2.91133	1.39507	2.41725	1.52195	1.6388	1.96741	1.7841
ENSOARG00000010652	7.88504	2.30021	3.29875	3.43521	3.73822	3.12834	3.01606	3.69818	1.45506	4.13372	6.05061	3.2308	4.2344	3.54473	3.45034	13.177	1.68788	1.77189	2.30189	1.52385	2.27086	2.1046	2.17338	0.982197	2.04556	1.96825	1.74658	0.736411	2.28213	5.00719	1.41776	1.51985	1.26292	2.84939	4.1901	0.900101	1.34043	1.4357	1.4931	1.57032	1.40489	1.84439	1.99356	0.743388	1.66042	1.6083	1.89025	1.60958
ENSOARG00000009265	0	0	0	0	0	0	0	0	0	0	0	0	0	0	0	0	0	0	0	0	0	0	0	0	0	0	0	0	0	0	0	0	0	0	0	0	0	0	0	0	0	0	0	0	0	0	0	0
7242	0	0	0	0	0	0	0	0	0	0	0	0	0	0	0	0	0	0	0.060807	0	0	0	0	0	0	0	0	0	0	0	0	0	0.979656	0.243463	1.77715	0.594871	0.678956	0.285105	0.220948	0.141074	0.403234	0.202811	0.438229	0.275847	0.52086	0.100485	0.281133	0.671209
2583	0	0	0	0	0	0	0	0	0	0	0	0	0	0	0	0	0	0	0	0	0.360645	0	0	0	0	0	0	0	0.09448	0	0	0.248791	0	0	0	0	0	0	0	0	0	0	0	0	0	0	0	0
6633	0	0	0	0	0	0	0	0	0	0	0	0	0	0	0	0	0	0	0	0	0	0	0	0	0	0	0	0	0	0	0	0.064864	0	0	0	0	0	0	0	0.286392	0.171502	0	0	0	0	0	0.189694	0.282841
ENSOARG00000017850	0.122063	0	0	0	0	0	0	0	0	0	0	0	0.028794	0	0	0.02405	0	0.032237	0	0	0	0	0.077305	0	0	0.028037	0	0	0	0.032368	0	0	0	0	0	0	0	0	0.030354	0	0	0	0	0.030415	0.063683	0	0	0
ENSOARG00000013974	17.1356	22.7446	15.9587	18.2379	21.5954	32.084	24.5108	23.0064	25.4224	15.1437	23.6055	17.3071	11.7122	20.8557	21.3325	27.285	2.36271	1.63995	2.12775	2.1149	3.10141	2.78587	2.89069	3.27798	1.22106	1.88834	2.13753	2.12888	1.81582	2.2926	2.86812	2.15008	1.60456	5.03803	3.45433	4.42931	4.56155	4.46663	3.54857	3.35254	4.72885	5.31691	3.39411	3.26678	3.34617	2.74677	3.43779	4.34803
ENSOARG00000002222	1.22631	2.01098	0.655	1.51679	0.95801	1.06162	1.70262	1.78268	1.36695	1.48169	1.27954	1.51062	1.34497	1.42596	2.4306	1.79271	0.232208	0.066921	0.140414	0.172265	0.110688	0.139711	0.202665	0.218818	0.212897	0.039373	0.180826	0.024162	0.163375	0.231218	0.277425	0.181834	0.507432	0.650577	0.531291	0.548763	0.191978	0.454767	1.11736	0.602946	0.468679	0.652772	0.575423	0.511847	0.676109	0.801564	0.769723	0.933626
ENSOARG00000002362	0	0	0	0	0	0	0	0	0	0	0	0	0	0	0	0	0	0.028145	0	0	0	0	0	0	0	0	0	0	0	0	0	0	0	0	0	0	0	0	0	0	0	0	0	0	0	0	0	0
ENSOARG00000019813	4.70925	3.60966	4.15725	2.44509	3.11694	4.37469	6.32441	5.09389	4.16757	3.55656	4.35394	3.92147	1.85683	3.58607	3.82193	3.78169	1.33613	0.143564	1.53963	0.890679	1.08189	1.2618	0.71361	1.07266	1.24361	1.74598	1.47624	1.25023	1.38584	1.25966	0.913146	1.01551	4.25718	1.53707	1.16204	0.527892	2.37577	2.788	1.42885	2.4374	1.71378	1.77507	1.36431	1.81341	1.50208	0.896768	0.805418	0.979186
3254	0.591073	0.393409	0.375049	0	0.043852	0.095659	0	0.090788	0	0.215151	0	0.162363	0.182926	0.123246	0	0.319746	0	0	0	0	0	0	0	0	0	0	0	0	0	0	0	0	0	0	0	0	0	0.117782	0	0	0	0	0	0	0	0	0	0
ENSOARG00000003186	0.914004	1.71599	1.82728	0.993174	1.76959	3.82072	2.43713	1.47931	2.87851	1.95899	3.0161	4.29464	3.30713	2.92199	3.78623	3.30963	0	0.092201	0	0.258682	0.125868	0.257982	0.078476	0.135093	0.194231	0.188243	0.131223	0.144004	0.17938	0	0	0	0.18377	0.886568	0.200702	0.19243	0.420676	0.668115	0.148807	0	0.445296	0.108663	0.422885	0.531902	0.277396	0.064945	0.166979	0.492973
ENSOARG00000013267	133.543	153.267	154.932	121.925	123.794	160.347	164.544	149.936	138.045	147.47	134.485	145.915	126.536	138.716	160.478	164.419	8.06381	6.56556	10.1112	9.97381	8.78441	9.57266	9.21592	9.47072	9.41325	10.874	9.49593	11.3672	9.13312	15.0923	6.41515	9.35182	19.2515	25.6135	28.8584	24.6476	22.0992	19.9111	22.8025	18.6775	21.7013	20.8936	17.7245	22.9239	21.7792	22.2779	20.0217	20.0868
ENSOARG00000019980	0.311704	0.177656	0.292979	0.579319	0	0	0.292559	0.058229	0.397619	0.286641	0.250181	0.056612	0.118372	0	0.406909	0.054983	0	0	0	0	0	0	0	0	0	0	0	0	0	0	0	0	0.046768	0.054282	0.174493	0	0.051758	0.13721	0.154729	0	0.268236	0.301613	0.097441	0.050302	0.142952	0.118515	0.229334	0.127518
ENSOARG00000013613	14.0503	12.8285	13.015	13.3275	15.3753	14.1252	16.2852	16.1097	14.508	15.4198	14.4092	13.9687	11.2335	12.4478	16.9962	17.7571	8.09803	9.05827	9.39194	6.49489	9.99844	9.1634	8.76533	12.3558	5.13392	10.026	9.54582	6.86483	7.50992	6.54325	7.61949	7.81133	2.42924	3.63796	2.74122	3.10914	3.66092	3.95483	3.24465	3.91454	4.42392	3.99142	3.63689	4.01917	3.27437	2.56535	2.78819	3.97932
ENSOARG00000005841	5.42504	6.17448	6.97412	5.27486	4.57708	5.37213	4.13507	4.23693	6.08584	4.21597	4.92195	4.17757	4.32604	6.08526	4.17336	4.43971	2.96298	1.37144	3.55892	3.11475	3.33939	3.41738	3.14679	3.2601	2.93519	2.94053	3.43197	3.12386	3.39893	4.88384	2.91461	1.79902	4.66339	4.61569	5.90529	4.66952	3.9516	5.89238	4.07837	5.43353	3.69736	3.9872	4.52053	3.82141	4.28548	3.95539	6.65253	4.76959
ENSOARG00000007134	1.81833	1.42164	1.57442	1.66615	1.59519	0.966264	1.64999	2.109	2.05031	2.09538	1.56508	1.18395	0.999439	1.42988	1.95146	1.84809	1.05464	1.60115	1.44994	1.12168	0.597545	1.38061	1.55836	1.24015	1.17286	0.463014	1.57645	0.98844	1.10492	2.52352	1.60211	1.95409	2.63263	2.97008	2.59065	1.83119	4.12738	2.41693	3.08264	3.09771	2.93223	1.91599	2.37724	3.7484	2.9592	1.98245	2.50602	2.73573
ENSOARG00000015111	0.948698	0.527094	1.0428	0.708882	1.12203	1.01167	0.965469	1.00704	0.619039	0.777988	0.92132	0.604855	1.08681	1.02503	1.04616	1.15909	0.130213	0.11028	0.136461	0.055323	0.183359	0.173976	0.238047	0.077316	0.025528	0.171674	0.166208	0	0.103998	0	0.040285	0.202222	0.073216	0.142291	0.038728	0.146664	0.121852	0.324615	0.215808	0.148397	0.204566	0.276833	0.128096	0.155432	0.021892	0.182918	0	0.151142
8294	0	0	0	0	0	0	0	0	0	0	0	0	0	0	0	0	0.651951	0	0	0	0	0	0	0.094883	0.389765	0	0.550532	0.073976	0.119964	0.251025	0	0	0	0	0	0	0	0	0	0	0	0	0	0	0	0	0	0
ENSOARG00000004199	9.46405	8.32148	8.45572	9.95468	8.59118	8.83829	9.16279	8.39175	9.20889	7.7115	9.11799	6.00097	5.44724	8.77592	8.13266	9.83787	2.86064	2.87844	5.00661	6.30605	4.984	5.23721	4.00032	4.96183	3.39001	3.21054	5.47168	4.68776	3.71096	4.70617	5.10638	3.21028	2.19231	2.86098	2.20995	2.7269	3.03369	3.22522	3.02019	2.98631	3.78687	3.76771	2.81634	2.84639	2.67191	1.97198	2.68262	3.29652
ENSOARG00000013697	0	0	0	0	0	0	0	0	0	0	0	0	0	0	0	0	0	0	0	0	0	0	0	0	0	0	0	0	0	0	0	0	0	0	0	0	0	0	0	0	0	0	0	0	0	0	0	0
14686	0	0	0	0	0	0.100731	0	0	0	0	0	0	0	0	0.145342	0.305996	0	0	0	0	0	0	0	0	0	0	0	0	0	0	0	0	0	0	0	0	0	0.052322	0	0	0	0	0	0	0	0	0	0
ENSOARG00000001396	23.142	26.8597	27.1997	24.0016	24.7833	32.0121	32.5546	27.9116	27.9551	21.6371	26.4579	24.7966	27.6497	27.8053	30.9989	26.0192	11.1859	9.37694	10.2274	12.0033	10.5466	10.9694	11.3804	8.19992	9.18935	9.63738	12.8785	11.3091	11.1675	12.3228	8.7043	10.1418	13.3223	12.99	12.2981	16.2797	15.8915	18.8846	17.5309	17.7586	16.2877	20.6146	14.8979	16.8322	16.0901	18.168	17.0294	16.6055
ENSOARG00000011415	2.9798	2.01232	1.91323	2.64088	2.22502	1.96969	3.45486	3.12775	2.29292	2.86322	3.0462	2.10365	2.02971	2.56763	2.86416	3.21026	0.963937	0.783409	0.790083	0.997973	1.0016	1.15711	1.03072	1.328	0.816732	1.20378	0.883804	0.87983	0.734803	0.963931	0.994002	0.739057	0.785823	0.749829	0.697119	0.822722	1.00152	0.883596	0.713632	0.885246	0.969198	1.11142	0.784172	0.731183	0.650872	0.634683	0.813325	0.817591
ENSOARG00000007218	0	0	0	0	0	0	0	0	0	0	0	0	0	0	0	0	0	0	0	0	0	0	0	0	0	0	0	0	0	0	0	0	0	0	0	0	0	0	0	0	0	0	0	0	0	0	0	0
ENSOARG00000008249	25.4799	13.7588	27.8219	34.7421	20.0698	10.6327	23.8494	24.1254	27.2686	27.5718	15.6084	13.7448	12.7523	11.2127	18.773	18.8084	41.5315	60.5789	44.8861	27.1932	36.3888	55.9871	45.8799	42.0312	40.5879	52.1944	36.5492	40.1901	29.8042	36.6208	43.5793	51.402	4.95984	8.9955	2.96932	4.04532	14.1121	13.5926	4.87144	3.46611	7.68442	6.91971	4.96602	10.2072	4.5893	3.00596	3.14077	4.11956
ENSOARG00000019368	19.561	16.5013	12.9098	11.8691	16.1146	11.7481	18.5703	16.552	14.0151	19.3675	17.1573	10.5662	9.70727	15.771	15.1439	17.6064	6.65378	8.88138	8.07494	7.06631	6.61085	9.58094	6.92114	12.3461	5.0333	5.79365	6.87918	6.16402	5.6534	5.97388	6.28509	8.34085	10.0783	10.4897	7.52335	10.871	9.70703	8.92815	11.6478	9.13341	13.1452	12.8077	9.64142	10.5898	8.75975	6.79886	8.98539	12.0775
ENSOARG00000010632	1.63092	1.82397	1.46617	1.49362	1.01396	0.98977	2.0886	2.16995	1.43176	1.93304	1.82065	1.20255	0.522404	1.08155	1.64083	2.49767	0.199893	0.921628	0.338844	0.328018	0.360581	0.461333	0.417529	0.951847	0.070103	0.312394	0.498048	0.241507	0.288635	0.267755	0.356639	0.802146	0.876301	1.20194	0.740673	0.781035	0.838006	0.988947	1.62816	1.63783	1.54882	1.56362	1.06805	1.19996	0.611918	0.372782	0.612806	1.35633
10889	0	0.222953	0.261938	0.432743	0.070905	0.168343	0.39954	0.260165	0.37496	0.185325	0.213697	0	0.412605	0	0.427905	0.489908	0.728	0	0.039058	0.099157	0	0.234521	0	0	0	0.225694	0	0	0	0.291265	0	0	0.387636	0.049933	0	0	0.191124	0.109057	0.165375	0.04568	0	0	0	0.014941	0	0.303828	0.278106	0
ENSOARG00000015944	0	0	0	0	0	0	0	0	0	0	0	0	0	0	0	0	0	0	0	0	0	0	0	0	0	0	0	0	0	0	0	0	0	0	0	0	0	0	0	0	0	0	0	0	0	0	0	0
ENSOARG00000016219	0	0	0	0	0	0	0	0	0	0	0	0	0	0	0	0	0	0	0	0	0	0	0	0	0	0	0	0	0	0	0	0	0	0	0	0	0	0	0	0	0	0	0	0	0	0	0	0
ENSOARG00000013638	1.53232	1.91657	1.49721	0.740065	1.56744	2.47282	3.21333	1.60659	1.22895	3.35196	1.6018	0.917225	2.538	1.57908	1.7952	2.21303	1.14152	0.869779	2.73812	1.32478	1.67568	4.23893	2.74641	4.15157	2.11415	2.02859	3.10836	2.39163	2.69552	2.3116	1.18477	2.19351	3.12153	4.26533	5.34086	3.46706	3.7193	2.80207	3.15969	3.20907	3.90823	3.1617	5.07104	2.78526	4.02456	3.59634	4.05254	4.78873
ENSOARG00000015941	21.1673	11.106	11.9006	12.4237	10.0581	12.9481	13.7875	8.47003	14.2118	15.418	12.7378	9.44975	8.56497	8.80976	11.4789	15.8656	2.47674	0.835891	0.792891	1.25662	0.620432	0.821951	0.494494	0.352656	0.37382	1.38838	0.679681	0.301198	0.151519	1.01102	0.328772	0.983145	0.335535	0.139742	0.091882	0.176642	0.078481	0.220409	0.207191	0.286021	0.274214	0.370341	0.185465	0.186827	0.181741	0.078691	0.119727	0.267002
5899	0	0	0	0	0	0	0	0	0	0	0	0	0	0	0	0	0	0	0	0	0	0.065276	0	0.106511	0.084326	0	0	0.226255	0.194363	0.437807	0	0	0.249598	0	0.099201	0	0.284778	0	0	0.043155	0	0	0	0	0	0	0.10816	0.401534
4979	0	0	0	0	0	0	0	0	0	0	0	0	0	0	0	0	0	0	0	0	0	0	0	0	0	0	0	0.142718	0	0	0	0	0	0	0.250489	0	0	0	0	0	0	0	0	0	0	0	0	0
ENSOARG00000013863	5.17488	5.09862	4.60052	3.32843	5.00907	4.30575	5.51148	5.11265	4.71387	5.69193	4.804	3.17391	3.00821	5.24272	4.43884	6.3896	1.99981	2.48286	2.02088	1.87211	2.97469	3.28237	2.64881	5.08095	1.30686	2.83584	1.87212	2.02034	1.55852	2.63055	2.10144	2.28571	1.0513	1.87146	1.41569	1.96671	2.00746	1.65501	2.01976	1.78978	2.3077	2.15252	1.32382	1.90148	1.15283	1.04586	1.27041	1.8777
1492	0	0.122265	0	0	0	0	0	0	0	0	0	0	0	0	0	0	0	0	0	0	0.215178	0	0	0	0	0	0	0	0	0.060401	0	0	0	0	0	0	0	0	0	0	0	0	0	0	0	0	0	0
ENSOARG00000012118	0	0	0	0	0	0	0	0	0	0	0	0	0	0	0	0	0	0	0	0	0	0	0	0	0	0	0	0	0	0	0	0	0	0	0	0	0	0	0	0	0	0	0	0	0	0	0	0
10516	0.639402	0.546791	0.978639	0	0.254317	0.201276	0	0.405414	0.400014	0.150362	0	0.143441	0.120766	1.10591	0.047433	0	0	0.137497	0.464694	0	0.111066	0	0	0.164064	0	0.064453	0	0	0	0	0	0	0	0.102457	0.175551	0.080449	0	0	0	0	0	0	0	0	0	0	0	0
ENSOARG00000020642	25.976	29.7419	39.3313	35.9873	27.083	44.3344	45.6951	36.5204	36.8228	26.269	38.8433	43.6141	39.8376	34.6335	39.2411	38.95	25.9728	13.5457	24.8899	29.5976	31.0443	27.4702	28.9761	19.9732	29.6935	20.1258	31.3704	32.7799	33.4156	43.5972	26.1438	12.4405	64.2849	80.0645	80.7027	95.353	65.0792	54.8593	68.451	56.8032	58.6017	49.7264	47.2073	76.7433	69.8889	92.5764	55.3872	57.7357
ENSOARG00000011043	14.149	9.26115	7.02104	6.95713	9.13311	9.61865	11.7361	8.59358	8.08903	10.9699	6.65007	6.93978	5.3477	9.30883	8.94069	11.4286	6.12501	10.3279	8.64586	7.12029	7.21314	8.58718	9.32593	12.8623	3.98362	6.26025	8.19281	7.79751	7.4156	5.60697	7.10125	8.58143	2.53364	2.75752	1.21255	1.46522	2.19339	1.84347	1.40977	2.01349	2.81926	2.09971	1.23794	2.04416	1.39114	0.716876	1.66347	2.13305
ENSOARG00000009032	499.79	649.944	443.514	775.578	1026.38	478.536	678.497	832.077	512.779	628.356	576.199	478.489	360.312	564.477	656.288	589.209	100.722	101.669	101.292	88.5929	79.8717	164.956	90.8173	70.1861	80.0011	96.5101	110.21	100.974	99.9316	97.2519	75.502	140.583	724.86	901.772	368.859	796.116	1330.35	1448.29	621.181	790.241	938.029	509.411	702.202	1102.38	762.343	549.483	838.193	871.473
13283	0	0.341897	0	0	0	0	0	0	0	0	0	0.210004	0	0	0	0.359812	0	0	0	0	0	0	0	0	0	0	0	0	0	0	0	0	0.050275	0	0	0	0.212209	0	0	0	0	0	0	0	0	0	0	0
ENSOARG00000006275	7.12113	4.17726	3.73344	3.57941	3.29006	3.68912	4.61317	4.48716	7.44938	5.13183	6.20819	0.646704	1.93322	3.99934	3.49978	2.71235	0.678001	0.787606	0.513434	0.240228	0.20698	0	1.04708	0.326899	0.321421	0.6555	0.147353	1.23241	1.25925	0	0.594453	0	7.6291	11.3907	6.80458	9.50327	11.6452	5.88486	7.6469	7.18055	10.3208	8.14965	3.92501	6.75522	6.25424	3.20184	4.46922	7.79064
ENSOARG00000004020	17.3655	23.5976	20.5211	16.7972	23.6785	23.9365	17.8538	28.4248	22.0919	23.9124	24.2931	21.744	19.1766	19.8221	17.311	32.7348	21.6103	16.2765	18.3478	16.1435	22.847	14.4163	17.3755	20.5383	15.6934	19.962	24.6314	23.9058	18.2944	11.6969	16.9223	13.6502	21.1969	28.9053	28.3292	25.0012	27.0305	22.4933	19.6939	30.3311	27.9782	37.8575	21.8281	24.1102	23.8695	23.6363	27.2969	32.162
20107	0	0	0	0	0	0	0	0	0	0	0	0	0	0	0	0	0	0	0.194975	0	0.435067	0	0	0	0	0	0	0	0	0	0	0	0	0	0	0	0	0	0	0	0	0	0	0	0	0	0	0
9064	0	0	0	0	0	0	0	0	0.159284	0	0	0.15754	0	0.468226	0	0	0	0.458831	0	0	0	0	0	0	0	0	0	0	0	0	0	0	0	0	0	0.15635	0	0.982285	0	0	0	0	0	0	0	0	0	0
ENSOARG00000002806	5.53107	6.35476	5.72753	6.5302	6.68159	6.0931	8.07167	5.32101	7.2734	7.22296	6.71243	8.12293	7.80075	7.30727	7.72268	8.64538	3.84189	2.95027	4.10529	4.34077	3.3761	3.37472	3.19475	3.46572	3.94661	4.44563	5.44865	3.80389	3.92518	3.18305	4.82922	4.26935	1.91774	1.51299	1.90361	2.33545	2.28636	2.2304	1.84635	1.95036	1.89824	2.31061	1.88633	1.8576	2.18862	1.8	2.117	1.80139
ENSOARG00000014295	5.12556	4.53771	6.4238	2.92358	3.73878	3.21033	3.30436	3.46922	2.77771	7.08719	2.88868	2.82505	2.82322	3.64775	5.05964	4.24246	0.109796	0.113039	0.054381	0	0.052241	0.093089	0.06487	0	0	0	0	0	0	0.085994	0	0	0	0	0	0	0	0	0	0.038319	0	0	0	0	0.136981	0	0.045411	0
ENSOARG00000017291	0.043188	0	0.077847	0	0.123179	0.139479	0.685545	0.092451	0.08589	0	0	0	0	0	0.286951	0.219937	0	0	0	0	0	0	0	0	0	0	0	0	0	0	0	0	0	0	0	0.020499	0.014187	0	0	0	0.030131	0.020149	0	0	0	0	0	0
ENSOARG00000001701	5.49959	10.3608	11.0945	47.5629	29.625	8.10601	48.1608	17.4472	20.5131	24.198	9.14554	47.3559	36.4533	69.8133	16.0258	95.429	9.74807	4.98043	9.48758	24.5146	29.1693	13.6145	17.9444	8.41884	11.3343	16.8339	4.61344	25.5975	14.0837	31.8245	11.1696	16.9201	13.5037	19.7905	14.1458	36.2152	57.4094	27.51	36.7971	19.1412	31.4741	39.9207	12.591	44.6648	45.6084	57.7114	23.33	53.2966
13362	0.113294	0.214826	0.315296	0.581817	0.285678	0	0.051709	0.244539	0.05352	0.282018	0.201571	0.102048	0.063899	0.157837	0.246578	0.082187	0	0	0	0	0	0	0	0	0	0	0	0	0	0	0	0	0	0.051802	0	0	0.02611	0	0	0	0	0	0	0	0	0	0	0
2244	0	0.070683	0.062597	0.241424	0.080404	0.247829	0.035439	0.11491	0.233858	0	0.159631	0.136313	0.091249	0.234115	0.169164	0.284661	0.039856	0	0	0.028871	0	0	0.030498	0	0	0	0	0	0	0	0	0	1.79127	0.407969	0.439261	1.27604	1.10325	1.23066	0.602954	0.530382	0.641818	0.229395	0.740999	0.581588	1.01363	0.607173	0.920571	0.542087
ENSOARG00000013489	167.615	167.689	173.049	205.391	188.128	142.913	156.765	167.19	126.487	158.683	160.617	155.085	132.152	170.768	154.129	156.468	31.9953	18.4339	24.3656	29.5234	23.1659	23.1354	26.0159	21.2916	25.771	35.1813	25.4493	29.0179	30.2063	31.8296	22.549	18.7389	41.7216	50.4006	47.2306	51.1324	43.0734	40.7521	30.1024	34.7119	44.4373	36.8863	38.1494	41.4513	43.7706	38.9125	50.3469	44.016
16445	0.363865	0.123137	0.067138	0.100081	0.18989	0	0.615792	0.099142	0.292257	0	0.138011	0.051241	0	0.124311	0	0	0	0	0.169498	0.124517	0.121455	0	0.263166	0.295666	0	0.148764	0	0.287034	0	0.06041	0	0	0	0	0	0	0.126363	0.222102	0.049712	0.487285	0.082218	0	0	0	0	0	0	0.054829
ENSOARG00000000293	0	0	0	0	0	0	0	0	0.140918	0	0	0	0	0	0	0	0	0	0	0	0	0	0	0	0	0	0	0	0	0	0	0	0	0	0	0	0	0	0	0	0	0	0	0	0	0	0	0
ENSOARG00000007225	0	0.084837	0	0	0.0563	0	0	0	0	0	0	0	0	0	0	0	0	0	0	0	0	0	0.101052	0	0	0	0	0	0	0	0	0	0	0	0	0	0	0	0	0	0.231962	0	0	0	0	0	0	0
20323	0	0	0	0	0.253882	0.139662	0	0	0	0.539612	0.476032	0.543986	0	0.14607	0.834961	0.469826	0	0	0	0	0	0	0	0	0	0	0.260337	0	0	0	0	0	0	0	0	0	0	0	0	0	0	0	0	0.230392	0.1279	0	0.294158	0
ENSOARG00000008450	0	0	0	0	0	0	0	0	0	0	0	0	0	0	0	0	0	0	0	0	0	0	0	0	0	0	0	0	0	0	0	0	0	0	0	0	0	0	0	0	0	0	0	0	0	0	0	0
ENSOARG00000004795	0.081215	0	0	0	0.078033	0	0.071639	0.031911	0.035143	0.006515	0.064429	0.023095	0.060709	0.174731	0.050667	0	0	0	0	0	0.021258	0	0	0	0	0	0	0	0	0	0	0.0404	0	0	0.016011	0	0	0	0.027562	0	0	0	0	0	0	0	0	0.058798
20563	0	0	0	0	0	0	0	0	0	0	0	0	0	0	0	0	0	0	0	0	0	0	0	0	0	0	0	0	0	0	0	0	0.441434	0.244923	0.582748	0.248783	0.366368	0.132019	0.579346	0.408374	0.594856	0.508156	0.40131	0.418455	0.186382	0.038256	0.204859	0.448124
ENSOARG00000006132	0	0	0	0	0	0	0	0	0	0	0	0	0	0	0	0	0	0	0	0	0	0	0	0	0	0	0	0	0	0	0	0	0.158799	1.3065	0.471973	0.593443	0.433409	0.85338	0.825199	0.387072	0.703644	0.921685	0.703403	0.717907	0.569809	0.783314	0.24578	0.650177
ENSOARG00000011997	6.00818	3.63748	5.50539	7.8077	8.27853	6.77886	8.97265	3.72681	3.24836	5.76143	6.17471	10.3898	5.62281	4.60856	5.75263	8.84087	6.53274	1.19901	1.51298	2.06347	2.15992	2.47478	1.77483	1.77323	1.5219	1.9035	1.32251	1.84296	1.81259	1.37335	1.54044	0.873784	7.79158	1.68785	1.26275	1.09822	2.92448	2.53325	1.49354	1.50019	2.58744	2.56278	1.17769	2.16074	1.31571	1.13719	0.887243	2.52644
ENSOARG00000000264	5.00841	7.63167	8.11736	3.09022	6.09269	5.97717	9.07406	5.71201	4.80937	4.39799	5.1522	8.89811	7.03243	7.35701	6.65614	10.2747	0.332911	1.23712	0.740969	0.94525	0.583394	1.26124	0.777736	0.689529	0.288352	0.386784	1.03692	0.838646	0.776743	0.507551	0.720995	0.982643	0.229404	0	0.181917	0.606787	0.430722	0.388921	0.409317	0.473573	0.583175	0.235345	0.312149	0.157343	0.220367	0.269334	0.532692	0.208995
ENSOARG00000003347	0	0	0.073713	0.275393	0.195211	0	0.276719	0.271342	0.243639	0.236771	0.245062	0.384804	0.205961	0.15161	0.644325	0.331141	0.505663	0.124084	0.293751	0.379577	0.5618	0.556699	0.255328	0.241934	0.895963	0.697415	0.377751	0.262441	0.31334	0.742711	0	0.160928	0.182728	0.152294	0	0	0	0	0	0.181378	0	0	0.074255	0	0	0	0	0.133024
5291	0.888848	0.743543	0.403842	1.36772	1.0001	0.11711	0.58931	2.02804	0.69992	0.712018	1.51272	0.685735	0.449414	0.960238	1.11432	0.587151	0.279358	0	0.283698	0	0	0.101883	0	0.18915	0.533743	0	0	0	0	0.382999	0.101966	0.061638	0.353619	0.713848	0.5208	0.590291	1.0587	2.16297	0.503358	0.781123	1.42502	0.486797	0.990202	1.04714	1.17565	1.26316	0.669484	0.595833
3893	0	0.08062	0	0	0	0	0	0	0	0	0	0	0	0	0	0	0	0	0	0	0	0	0	0	0	0	0	0	0	0	0	0	0	0	0	0	0	0	0.080829	0	0	0	0.156721	0	0	0	0	0
13796	0	0	0	0	0	0	0	0	0	0	0	0	0	0	0	0	0	0	0	0	0	0.083907	0	0	0	0	0	0	0	0	0.096034	0	1.62447	2.94784	1.45567	2.70668	1.95435	0	2.46035	2.64012	4.51451	3.3547	0	0.778089	0.406274	1.11024	0.693023	2.09661
ENSOARG00000003860	1.80987	0.861153	1.43082	0.840128	0.653367	1.51463	2.09268	1.63982	1.98853	0.71986	1.228	0.59171	0.678306	1.51027	1.26633	2.02021	0.346487	0.092121	0.346979	0.321426	0.434322	0.272059	0.558108	0.500778	0.160539	0.217709	0.657371	0	0.530944	0.34489	0.452498	0	0.322647	0.140998	0.800737	0	0.205853	0.399918	0.288575	0.452711	0	0.66387	0	0.279901	0.28856	0.543311	0.240126	0.36429
ENSOARG00000004809	0	0.292682	0	0	0	0	0.100046	0.192775	0.252887	0	0.078478	0.100047	0	0	0	0	0.097287	0.206235	0	0.280328	0	0.146759	0.093103	0.223223	0	0	1.04096	0.050615	0.206632	0.078081	0.485827	0	8.6758	20.6299	6.12446	11.9884	9.00487	15.016	9.75616	15.7218	17.4264	8.16538	22.4644	10.887	16.9643	8.79086	17.3567	19.026
6335	2.96119	2.32231	2.68069	3.17816	2.7716	1.87966	2.63599	2.13671	2.27766	2.71255	2.58015	1.77238	2.44123	2.25735	2.53976	2.52973	0.204172	0.150103	0.285826	0.206985	0.30607	0.246335	0.288683	0.27391	0.172509	0.254292	0.187487	0.151826	0.301375	0.286301	0.168273	0.119673	0.748781	0.969002	0.777208	0.585752	0.694538	1.13893	0.729796	0.694983	0.639928	1.18677	0.499667	0.728046	0.454701	0.572312	0.784222	1.0432
ENSOARG00000016489	1890.55	1683.18	2156.38	1704.8	1674.79	2326.2	1479.66	1796.46	1878.69	1474.91	1765.18	1699.76	1645.15	1419.18	1589	1631.78	237.666	200.379	252.679	229.639	227.811	272.007	291.989	243.2	246.969	263.635	265.672	229.297	250.388	270.603	242.166	187.652	405.957	902.786	569.365	624.266	447.143	638.061	454.77	495.021	405.806	472.447	461.471	404.806	544.851	490.729	400.968	543.933
ENSOARG00000001351	0	0.294644	0	0	0	0	0	0.235009	0	0.331757	0	0	0	0	0	0.178498	0.167878	0	0.132014	0.099935	0	0.187223	0	0	0	0	0.223485	0.385304	0	0	0	0	0.10091	0.138021	0	0	0	0	0.301775	0.337408	0.044148	0	0.339884	0.600352	0.177361	0.16223	0	0
ENSOARG00000000499	0	0	0	0	0	0	0	0	0	0	0	0	0	0	0	0	0	0	0	0	0	0	0	0	0	0	0	0	0	0	0	0	0	0	0	0	0	0	0	0	0	0	0	0	0	0	0	0
6233	0	0	0	0	0	0	0	0	0	0	0	0	0	0	0.182777	0	0	0	0	0	0	0	0	0.180655	0	0	0	0	0	0	0	0	0	0	0	0	0	0	0	0	0	0	0	0	0	0	0	0
ENSOARG00000002648	0	0	0	0	0	0	0	0	0	0	0	0	0	0	0	0	0	0	0	0	0	0	0	0	0	0	0	0	0	0	0	0	0	0	0	0	0	0	0	0	0	0	0	0	0	0	0	0
10558	0	0	0	0	0	0	0	0	0	0	0	0	0.805607	0	0	0	0	0	0	0.232234	0	0	0	0	0	0	0	0	0	0	0	0	0	0	0	0	0	0	0	0	0	0	0	0	0	0	0	0
ENSOARG00000008539	0.028894	0.056669	0.103244	0.043675	0.061549	0.037616	0.103487	0.026758	0.087221	0.116006	0.019639	0.033244	0.025122	0.059498	0.058911	0.10948	0.066464	0.157512	0.128315	0.133508	0.06867	0.195994	0.155715	0.255093	0.101177	0.08545	0.247419	0.083066	0.095513	0.146587	0.120599	0.218071	0.719459	1.04213	1.00997	0.874028	0.739973	1.66745	4.74992	2.49834	1.95717	2.36533	0.998245	0.74125	1.50285	1.19842	1.79392	1.8134
18043	2.27428	1.12011	5.66916	0.255513	1.76838	4.52014	10.0271	6.65967	6.73548	4.9454	2.81041	3.5163	5.61603	4.37557	3.03792	4.0373	0	0	0	0	0.037746	0	0	0	0	0	0	0	0	0.157416	0	0	0	0	0	0	0	0	0	0	0	0	0	0	0	0	0	0
10590	0.67753	1.07344	0.881863	0.630752	0.992209	0.463231	0.848558	0.877538	0.579863	0.623071	0.478971	0.430496	0.367648	0.916736	0.391868	0.35094	1.02302	0.585168	1.13674	0.878584	1.9949	1.51893	1.99636	1.45416	1.9274	1.38149	1.33112	1.21637	1.44954	1.49324	1.86025	1.31117	0.598827	0.699718	0.450274	0.775656	0.615865	0.597828	0.53357	1.00283	0.408518	1.01261	0.870837	0.388625	0.522124	0.845907	0.56701	0.515945
ENSOARG00000010053	56.2661	61.8214	85.0541	73.1001	65.273	62.9352	63.294	57.5545	73.0691	53.775	58.7003	57.9885	61.9495	71.7548	68.884	78.2376	55.1363	34.2894	63.2896	55.7211	67.5383	65.9474	63.0699	45.3563	53.5572	57.6965	52.1657	67.3828	59.3334	64.7258	52.7145	38.368	57.3103	93.3322	77.6894	118.278	79.3422	92.0583	56.2215	68.7167	74.0158	59.5658	74.7942	74.258	66.7798	81.8649	79.0061	75.6981
19843	0	0.214753	0.255774	0	0	0	0	0	0	0	0	0.136867	0.179969	0.147762	0	0	0	0	0	0	0	0	0	0	0	0	0	0	0	0	0	0	0	0	0	0	0	0	0	0	0	0	0	0	0	0	0	0
1581	0.226771	0.05629	0.241175	0.071195	0.436306	0.042404	0.068596	0.112809	0.022237	0.406422	0.220573	0.173679	0.11474	0.238587	0.14903	0.114933	0.339558	0.41871	0.277621	0.45781	0.372177	0.352405	0.391607	0.48292	0.468966	0.304996	0.542388	0.338035	0.496814	0.276064	0.290602	0.31468	0.921729	1.03005	0.615995	1.3489	0.904633	1.30669	0.579352	0.580503	0.300191	1.20594	0.619448	0.38737	0.677766	1.01778	0.423723	0.653161
ENSOARG00000008647	0.217895	0	0.27715	0	0	0.073967	0.267623	0	0	0.086121	0.101421	0.108686	0.332218	0.187094	0.096091	0.120887	0	0	0	0.041635	0	0	0.082856	0	0	0.055177	0.060033	0	0	0.17807	0	0	0.150862	0.151811	0	0	0	0.105318	0.168108	0.16686	0	0.132807	0.113118	0	0.105103	0.066471	0	0
10184	0	0	0	0.310817	0	0	0	0.135154	0	0	0	0	0	0	0	0	0	0	0	0	0	0	0	0	0	0	0	0	0	0	0	0	0	0	0	0	0	0	0	0	0	0	0	0	0	0	0	0
18862	0	0	0	0	0	0	0	0	0	0.235046	0	0	0	0	0	0	0	0	0	0	0	0	0	0	0	0	0	0	0	0	0	0	0	0	0	0	0	0	0	0	0	0	0	0	0	0	0	0
11599	0	0	0	0.413595	0.14859	0	0	0.077786	0	0	0.261691	0.169326	0.17802	0	0.208109	0.246268	0.283209	0	0	0.214706	0	0.202469	0	0	0	0	0.052842	0	0	0	0	0	0	0.083003	0.074587	0.270785	0.25352	0.074838	0	0	0	0.118783	0	0	0.200679	0.105104	0.116317	0.229705
ENSOARG00000012613	3.98195	3.87644	4.52586	5.38599	4.47914	3.82227	5.80315	4.39443	4.16959	3.5945	5.37085	5.43001	4.77269	3.68337	6.68586	4.06886	5.32817	0.813383	3.54118	3.87761	1.79369	2.70024	4.86612	2.7895	6.45279	3.33629	2.84733	3.8148	4.47491	5.39274	2.69129	1.64288	5.4841	2.93916	6.66617	3.89291	5.50615	4.28033	5.90184	4.18297	3.45401	4.66647	3.41433	2.6113	4.4564	4.21705	6.94227	4.20162
12406	0	0.242797	0	0	0	0	0	0	0	0	0	0	0	0	0	0	0	0	0	0	0	0	0	0	0	0	0	0	0	0	0	0	0	0	0	0	0	0	0	0	0	0	0	0	0	0	0	0
4257	0	0	0	0.054559	0	0	0	0.059272	0	0	0.075333	0	0.066486	0	0	0	0.041286	0	0	0	0	0	0	0	0	0	0	0	0	0	0.364597	0	0	0	0	0	0	0	0	0	0	0	0	0	0	0	0	0
ENSOARG00000002622	69.5297	58.0569	64.7122	103.041	69.2848	69.5266	90.4285	74.4185	62.8749	76.9236	68.7958	70.8367	65.3247	70.3487	65.4734	69.7559	92.0735	51.1708	55.2	66.1917	54.5681	56.9708	72.0265	36.3001	74.0318	54.4733	46.3879	49.9365	53.2631	79.1442	55.5419	36.8101	52.865	76.6131	69.0184	74.7395	56.7801	73.3945	53.9062	59.4567	64.54	60.397	51.3414	62.9691	68.0443	78.4435	66.4591	58.0643
ENSOARG00000016375	119.069	106.372	114.612	103.33	94.6002	92.7455	93.2783	76.6687	112.013	99.8526	104.875	76.7034	78.6358	99.9644	103.652	94.0183	446.72	311.895	462.878	435.947	522.321	487.623	489.122	266.368	437.104	181.598	481.951	446.824	456.441	397.766	489.288	318.383	16.4339	18.3931	10.5267	19.9209	19.6229	20.9723	16.3427	13.3573	23.0938	13.9166	14.059	26.8312	10.9667	8.26056	14.2875	17.7511
ENSOARG00000012169	0.511425	0.431579	0.272215	0.233117	0.112472	0.190889	0.71292	0.980453	0.021071	0.749642	0	0.449677	0.292823	0.84986	0.482624	0.817904	15.8296	5.19107	19.677	4.56794	12.9597	11.1142	5.94921	8.81574	3.58414	10.3316	11.7691	8.11579	6.90245	10.2098	12.1572	6.50331	0	0	0	0	0	0	0	0	0	0	0	0	0	0	0	0
19621	0.739954	0.030925	0	2.90758	2.58942	0.188833	3.53789	6.51375	0.533925	0.020256	4.87948	0.160138	0.114887	2.25068	0.771761	0	0	0	0	0	0	0	0	0	0	0	0	0	0	0	0	0	0	0	0	0	0	0	0	0	0	0	0	0	0	0	0	0
ENSOARG00000001434	0.400146	1.14771	0.768981	1.14029	0.461144	0.274755	0.387947	0.648961	0.357242	1.46219	0.71153	1.023	0.533246	0.572286	0.734558	0.83381	0.111996	0.379813	0.592484	0.139213	0.153334	0.205772	0.193357	0.252964	0.338501	0.091262	0.523719	0.371027	0.377233	0.45867	0.287474	0.285193	0.590239	0.419168	0.966095	0.336693	0.511489	0.366972	0.243692	0.316122	0.655819	0.557378	0.161149	0.411837	0.406657	0.7494	0.446963	0.467597
ENSOARG00000007744	3.52764	4.16256	5.87922	4.75897	10.189	10.2457	8.67828	3.05732	8.23558	7.97121	5.86597	12.7991	11.7404	9.62928	11.4421	12.0851	0.397631	0.441285	0.846141	0.80777	0.86209	0.464635	0.66184	0.478851	1.17565	0.402366	0.919066	1.09823	0.584823	0.471228	1.47286	0.473687	0	1.87962	0	0.796187	2.35879	0.72414	0.264329	0	1.08603	0.312687	0	1.84282	0.676273	0.123129	0	0.492272
ENSOARG00000004471	514.953	488.899	484.135	575.168	378.523	575.937	511.499	474.223	523.942	423.561	474.109	523.746	568.618	575.127	519.261	498.765	208.411	97.5417	219.651	207.244	186.81	196.783	191.073	129.83	211.29	171.814	212.018	212.39	220.425	266.727	185.807	124.116	620.116	851.315	785.728	826.576	649.853	669.011	650.337	581.859	818.007	393.569	590.907	794.881	692.638	677.283	650.824	817.628
7883	0	0.196209	0	0	0.088032	0	0	0.090625	0.294722	0	0	0.197953	0.079535	0.347629	0.11376	0.136781	0	0	0	0	0	0	0.090661	0	0	0	0	0	0	0	0	0	0	0	0	0	0	0	0.150641	0	0	0	0	0	0	0	0	0
4741	0	0	0	0	0.05105	0.067748	0	0	0	0.123096	0	0	0	0	0	0	0.070337	0	0	0	0	0.224314	0	0	0	0	0	0	0	0	0	0	0.16645	0	0	0	0	0	0	0	0	0	0	0	0	0	0	0
88	5.66194	3.97404	5.80813	8.07502	5.45821	6.08407	7.00629	4.24699	4.24313	5.0122	6.45329	7.61885	6.73291	5.09096	5.39532	7.14746	3.23591	0.374786	1.75477	1.52561	1.83612	1.26341	1.32812	1.58334	1.22303	4.40284	2.15543	0.730758	1.1936	2.94495	0.942336	0.418567	2.29412	2.01636	2.22889	2.14608	3.16385	2.38556	1.07392	1.8056	2.71547	1.25776	1.39589	2.80621	1.70377	1.75434	2.29678	2.90761
ENSOARG00000005644	3.87468	3.65773	3.50439	2.48676	2.65729	2.32705	3.34106	3.70471	3.80947	4.62035	3.46592	3.92299	3.17446	4.62746	3.41876	3.14982	2.99074	2.30628	4.64206	1.90867	4.29408	4.50927	4.89007	5.51098	3.01865	6.10547	2.88314	5.23584	4.34809	3.50227	3.31773	1.9162	4.36475	1.73404	5.83884	4.55234	3.5703	5.13646	3.55918	4.47455	4.05279	5.89155	3.89569	2.53334	5.49008	4.04237	4.33753	4.4705
ENSOARG00000013645	25.7133	27.2365	23.1972	18.3516	26.0449	24.8434	30.1917	27.8497	26.7691	28.5544	27.1916	20.6085	20.0707	26.3088	24.084	35.2085	6.76833	10.5688	14.7134	14.0157	12.3627	16.8152	12.58	23.0467	8.01765	10.8906	17.7678	12.9647	10.1975	11.964	15.03	15.0145	34.8097	40.6832	38.8661	43.9044	36.3749	33.7853	46.5	41.6531	47.9748	35.182	40.2371	32.2612	39.1393	22.9213	23.5784	40.9534
7931	0	0	0	0	0	0	0	0	0	0	0	0	0	0	0	0	0	0	0	0	0	0	0	0	0	0	0	0	0	0	0	0	0	0.509186	0	0.299795	0	0	0.238697	0.122694	0	0	0	0	0	0	0	0.454229
ENSOARG00000002452	4.20602	3.35243	2.3246	1.78203	2.68227	1.96811	4.1988	3.28975	2.51889	3.39863	2.44694	1.74066	1.32726	2.66189	2.61944	3.91649	1.46269	2.06355	1.99821	1.9083	1.64888	3.21039	1.95621	3.75979	0.850323	1.24619	2.52651	1.52063	1.75369	1.30117	2.04984	2.20791	1.54785	1.41906	1.29307	1.6128	1.11024	1.40455	1.87491	1.99754	2.09492	2.38829	1.06279	1.95714	1.56478	0.634663	1.1778	2.09202
13816	20.8941	42.3245	64.1009	77.0336	76.3838	34.6297	71.5386	60.4129	37.4853	66.3239	43.7084	41.5534	20.4579	38.6543	49.1359	37.6421	0	0	0.013279	0	0	0	0.014514	0	0	0	0	0	0	0	0	0	0.532382	0.736841	0.971619	0.665001	1.16496	2.30331	0.598193	0.883225	1.43843	0.983415	1.15519	1.08479	1.02888	0.962848	0.49311	1.45179
19390	0.273194	0.453239	1.55506	0.932778	0.563586	0.231798	0.52479	1.04752	0.106164	0.360005	0.643319	0.557456	0.19743	0.66977	0.26416	1.54944	0	0	0	0	0	0	0	0.043233	0	0	0.139114	0	0	0	0.038251	0	0	0.01527	0	0	0	0	0	0	0	0	0	0	0	0	0	0
ENSOARG00000007913	0	0	0	0	0	0	0	0	0	0	0	0	0	0	0	0	0	0	0	0	0	0	0	0	0	0	0	0	0	0	0	0	0	0	0	0	0	0	0	0	0	0	0	0	0	0	0	0
12518	1.21033	1.92464	1.80602	10.8336	3.14967	0.747216	2.48092	5.05674	1.29392	3.0514	2.69372	3.39252	3.64275	1.56668	2.38198	2.50887	0.498657	0.795752	0.867419	0.633449	0.712093	0.228996	0.313641	0.29727	0.755858	0.421929	0.480872	0.465567	0.612502	1.05581	0.407869	0.590767	0.747753	0.809471	0.744936	1.19071	1.51731	1.8423	0.573616	0.484463	0.769059	0.995922	0.930526	1.41816	1.15579	0.675633	0.708036	1.14256
19484	0	0	0	0	0	0	0	0	0	0	0	0	0	0.108259	0	0	0	0	0	0	0	0	0	0	0	0	0	0	0	0	0	0	9.54722	25.5992	11.5524	8.13375	7.09036	6.94144	20.8179	8.66412	28.2215	13.4495	8.88057	20.5179	9.04255	23.8933	13.4664	10.3637
17350	0	0	0	0	0.065864	0	0.223506	0.336231	0.087156	0.532443	0	0.646063	0	0.102349	0	0	0.134213	0.093468	0	0.094624	0	0.077688	0.170159	0	0	0	0.166495	0.389658	0	0.477818	0	0	0	0	0	0	0	0	0	0	0	0	0	0	0	0	0	0
13061	0.482388	0.223742	0.27076	0.106295	0.323495	0.782849	0.369932	0.221549	0.199173	0.471232	0.308511	0.606001	0.680478	0.364285	0.465084	0.358243	6.61458	7.85161	3.47752	5.20625	6.12626	8.16524	5.36343	6.15804	6.41206	7.69925	5.33202	7.78261	7.87771	6.31182	8.3726	6.48142	0.90303	0.907788	2.1936	2.01017	0.772778	1.06097	1.48469	1.07708	1.57065	1.25475	1.63931	2.07072	1.92958	1.12135	1.53444	1.26266
ENSOARG00000018216	0	0	0	0	0	0	0	0	0	0	0	0	0	0	0	0	0	0	0	0	0	0	0	0	0	0	0	0	0	0	0	0	0	0	0	0	0	0	0	0	0	0	0	0	0	0	0	0
ENSOARG00000014154	0	0	0	0	0	0	0	0	0	0	0	0	0	0	0	0	0	0	0	0	0	0	0	0	0	0	0	0	0	0	0	0	0	0	0	0	0	0	0	0	0	0	0	0	0	0	0	0
ENSOARG00000014160	0	0	0	0	0.042943	0	0	0	0	0	0	0.11273	0	0	0	0	0	0	0	0	0	0	0	0	0	0	0	0	0	0	0.118834	0	0	0	0	0.097238	0.222145	0.082271	0	0	0	0	0	0.058784	0	0	0	0
ENSOARG00000009536	1.21295	0.504226	0.485146	0.674465	0.495889	0.469697	0.760976	1.15035	0.682215	0.618489	0.810478	0.753956	0.661993	0.493143	0.561873	0.635411	1.93032	2.19512	1.9245	1.29624	1.6414	1.80945	1.8498	1.49712	1.52894	1.95914	2.07796	1.30167	1.82003	1.53398	2.30885	2.88922	3.95666	5.04718	2.96446	4.47611	7.18095	5.34843	3.12819	2.91127	8.12782	5.76764	4.46575	6.46703	4.74977	2.6053	3.31744	4.594
ENSOARG00000013695	0	0	0	0	0	0	0	0	0	0	0	0	0	0	0	0	15.6781	20.0689	13.2292	18.5727	13.5336	19.0566	24.3387	15.4375	10.7528	18.3594	11.0682	13.5276	16.6775	15.468	23.1621	20.1345	0	0	0	0	0	0	0	0	0	0	0	0	0	0	0	0
ENSOARG00000014278	13.2072	10.636	14.1611	17.3723	7.37633	15.6847	15.3337	12.0005	17.1647	17.5852	13.9772	13.726	13.6727	15.1176	16.3118	16.858	4.48992	1.37856	3.93623	3.78414	3.41555	4.44888	4.64944	3.57808	2.76779	4.39411	2.96622	3.20879	3.41534	5.72358	3.62553	3.67416	9.20865	9.20793	14.4378	11.9936	9.1669	9.03371	7.84865	8.11382	7.08696	10.9707	6.69839	6.99809	7.67184	8.24374	8.1111	8.9281
ENSOARG00000007137	6.26734	7.49044	4.20312	7.54422	6.11595	5.66396	7.97378	5.2106	6.58121	5.7481	6.33707	4.50391	7.10671	5.37937	7.13389	5.23884	5.2354	9.22276	9.2476	9.09809	8.88071	10.442	12.5665	9.55061	9.82329	8.66691	8.8941	10.8602	8.64047	7.59021	9.23157	10.5178	2.45732	4.61371	6.49036	4.54134	2.9821	4.57325	2.99027	4.15609	4.2229	5.34521	3.75137	3.92036	3.96889	3.67372	3.13543	3.18186
17119	0	0	0.132929	0	0	0	0.37873	0	0	0	0	0	0	0	0	0	0	0	0	0	0	0	0	0	0	0	0	0	0	0	0	0	0	0	0	0	0	0	0	0	0	0	0	0	0	0	0	0
ENSOARG00000020592	0	0	0	0	0	0	0	0	0	0	0	0	0	0	0	0	0	0	0	0	0	0	0	0	0	0	0	0	0	0	0	0	0	0	0	0	0	0	0	0	0	0	0	0	0	0	0	0
4694	0.048715	0.252411	0.32913	0.137508	0.500787	0	0.22583	0.126107	0.107157	0.11782	0.281928	0.12417	0.167227	0	0.406503	0.127039	0.137727	0.11637	0.218464	0.502376	0.544379	0.31194	0.131018	0.076249	1.96165	0.118981	0.445261	0.53183	0.396894	0.334539	0.52046	1.22956	0.509866	1.02129	0.491336	0.983832	0.968976	1.71075	0.840329	0.745333	1.09716	1.49249	0.758	1.05659	1.41212	0.549489	0.630243	1.11036
ENSOARG00000007960	10.1707	6.49468	5.48671	9.65665	8.79843	13.8315	10.155	9.81192	11.5978	9.87891	11.1246	14.3227	10.9869	10.9343	13.5682	14.5596	5.7699	4.31249	4.62331	4.27701	2.48894	5.95649	7.48504	4.27111	5.97021	5.55921	4.94633	1.39071	2.63606	4.84554	6.33365	2.97096	1.82006	5.43084	4.79542	5.62969	4.02895	5.91117	4.26843	4.27986	4.99087	7.07179	2.75025	3.90686	4.96063	2.71561	5.39361	4.3679
15400	0	0	0.545255	0.157659	0.059479	0.150528	0	0.0543	0	0	0.057742	0	0	0	0.05526	0.051966	0	0	0.043755	0	0.047962	0.32539	0.215998	0	0	0	0	0.449119	0	0	0.085328	0	0.082076	0.274696	0.152093	0.106202	0.1603	0.124416	0	0.049115	0	0	0	0.048193	0	0.122641	0.183637	0
11188	1.13953	0.399331	0.378451	0.699577	0.363619	0	0.230926	0.271364	0	0.18003	0.487327	0.186959	0	0.652146	0.114937	0.271651	0	0	0	0	0	0	0	0.101056	0	0	0	0	0	0	0	0	0.073467	0	0	0	0.084593	0.189097	0	0	0	0	0	0	0	0	0	0
ENSOARG00000019888	0.269459	0.17945	0.175688	0.445838	0.345946	0.278006	0.346769	0.584862	0.67225	0.879661	0.494994	1.07859	0.683152	0.925692	0.713734	1.54523	0.217671	0.477566	0.231723	0.257466	0.492874	0.415424	0.256455	0.489421	0.162776	0.168637	0.292377	0.207993	0.192978	0.460827	0.266585	1.17502	0	0.29438	0.071193	0.065045	0.150642	0.199813	0	0	0.165827	0.096318	0	0.138207	0.096054	0.058878	0.029511	0.132937
ENSOARG00000008405	0.06722	0.099025	0.032914	0.08092	0.071223	0.117358	0.170086	0.320531	0	0.045078	0.057736	0.099935	0	0.093102	0.118337	0	0.194259	0.456044	0.331891	0.158879	0.199354	0.239097	0.279141	0.199946	0.217046	0.208374	0.267747	0.333142	0.14603	0.300678	0.250758	0.193724	776.228	774.128	672.491	849.434	785.497	660.203	750.35	1027.09	843.088	689.783	988.165	807.49	756.332	739.179	956.426	870.805
ENSOARG00000005477	609.547	582.507	734.275	395.552	314.691	281.45	223.586	249.126	187.209	373.097	505.661	505.468	182.65	414.168	427.587	95.6228	110.731	54.7447	89.2594	83.9012	78.8677	87.3256	97.3354	77.4884	111.593	101.697	86.3865	50.9639	110.704	92.8996	98.0169	13.1579	215.395	268.857	274.568	207.485	152.84	198.903	157.534	206.24	126.119	166.384	168.131	180.104	78.9065	313.342	200.677	124.826
ENSOARG00000015149	0	0	0	0	0	0	0	0	0	0	0	0	0	0	0	0	0	0	0	0	0	0	0	0	0	0	0	0	0	0	0	0	0	0	0	0	0	0	0	0	0	0	0	0	0	0	0	0
ENSOARG00000015830	62.2926	49.8781	48.0854	50.0386	43.7875	65.5826	75.0195	65.8381	82.5164	44.9836	61.2371	32.3879	46.1411	53.6981	55.5728	62.0055	8.37873	7.27128	11.6263	7.64664	11.7993	9.63458	7.93593	9.53439	4.41684	5.9602	9.99189	8.10413	5.48623	5.44279	9.53306	10.8017	12.321	22.8812	37.1944	16.6284	19.4201	15.0197	22.7017	15.6295	15.3961	16.445	14.1151	18.0682	15.8433	12.4839	12.895	20.1361
ENSOARG00000017054	11.6972	10.3041	8.30088	11.8724	9.81414	11.6599	13.5076	11.2665	11.2753	11.7806	11.4765	12.2614	11.2912	13.6352	12.8373	15.8033	6.43055	3.15096	5.79888	6.82505	5.99758	7.53715	7.4773	5.7299	6.98972	4.88759	7.64679	8.02002	8.32869	7.21126	7.29136	4.63989	3.41782	4.10333	3.10295	4.03582	4.91449	3.68287	2.05071	2.87676	2.68241	3.39893	2.28948	3.0581	3.56063	1.55017	3.83277	3.5025
1635	0	0	0	0	0	0	0	0	0	0	0	0	0	0	0	0	0	0	0	0.087247	0	0	0	0	0	0.349507	0	0	0	0	0	0	0	0	0	0	0	0	0	0	0	0	0	0	0	0	0	0
19674	0.380096	0.213006	0	0	0.234996	0.365284	0.326428	0.253386	0	0.895481	0	0	0	0	0	0	0	0	0	0	0	0	0	0.148514	0	0	0	0	0	0	0	0	0	0	0	0	0	0	0	0	0	0	0	0	0	0	0	0
ENSOARG00000002217	0.139466	0.366068	0.315665	0.573389	2.81806	0.698308	0.09689	0.295451	0.214194	0.679323	0	1.67124	0.229615	0.852666	4.74026	0.669319	0	0.297279	0	0	0.067815	0	0.21113	0.156408	0.17661	0	0	0	0	0	0	0.219985	0	0	0.098297	0.039679	0.128496	0	0	0.322104	0.049619	0	0.039308	0	0	0	0	0.32373
ENSOARG00000010667	9.75225	10.7204	11.1802	11.5149	9.66247	9.94651	13.0784	11.8063	10.4839	11.1238	13.5537	14.4689	11.8643	12.3657	16.0768	14.5838	3.63268	5.01117	5.40952	5.00303	5.44577	5.26597	6.88112	4.77839	4.20108	4.03684	5.07962	4.48156	4.82576	5.84403	4.67177	6.08094	3.71678	6.27455	3.86519	4.7589	5.5754	5.44313	3.84641	6.43393	7.77937	3.71079	2.67919	5.42502	3.95963	4.79874	5.46231	5.44553
ENSOARG00000018875	0.820583	2.8981	2.60827	2.12516	5.39561	0.984653	0.767596	1.6298	1.81571	0.609026	1.24389	1.31825	0.381946	1.27084	1.83934	0.704367	1.18756	1.88388	2.83969	2.08649	2.42989	3.22645	1.37262	0.999787	1.55348	1.46324	2.76604	1.85034	2.05089	1.52348	2.50737	2.5917	2.22805	13.5606	2.02812	5.89092	11.1366	16.1665	3.89628	7.2105	7.49872	3.00124	9.41721	7.26039	5.26319	4.56655	10.6517	7.10286
6684	0	0	0	0	0.513517	0	0	0	0	0	0	0	0	0	0	0	0	0	0	0	0	0	0	0	0	0	0	0	0	0	0	0	0	0	0	0	0	0	0	0	0	0	0	0	0	0	0	0
9005	0	0	0	0	0	0	0	0	0	0	0	0	0	0	0	0	0	0	0.12049	0	0	0	0	0	0	0	0	0	0	0	0	0.22737	0	0	0	0	0	0	0	0	0	0	0	0	0	0	0	0
ENSOARG00000014766	6.2401	11.2294	8.82858	8.80883	15.8594	14.9413	12.4751	14.0392	7.7783	9.93721	14.0676	12.5919	11.9323	11.3278	16.1447	19.5303	1.48152	0.453178	0.726551	0.426987	1.87933	0.707698	4.04209	0.261949	1.08383	0.874001	3.16787	0	0	0.910124	0.426629	0	0	1.6865	0.591537	1.02985	0.610102	1.09954	0.839978	0.961537	0.778821	0.882862	0.536706	0.429075	0.955819	0.190927	0	0.503273
ENSOARG00000014185	1.6999	1.84666	2.15946	1.6326	1.76562	1.0213	1.30081	1.27674	0.890894	1.33786	0.85794	0.924705	0.488694	1.41123	0.941192	1.0957	0	0.042353	0.079195	0	0	0	0.019822	0	0	0	0.025762	0	0	0	0	0.043022	0	0	0	0	0	0.042921	0	0	0	0	0	0	0	0	0	0
ENSOARG00000016383	0	0	0	0	0	0	0	0	0	0	0	0	0	0	0	0	0	0	0	0	0	0	0	0	0	0	0	0	0	0	0	0	0	0	0	0	0	0	0	0	0	0	0	0	0	0	0	0
ENSOARG00000020276	0.242409	0.234766	0.188916	0.297196	0.156766	0.494164	0.380859	0.342417	0.265059	0.534097	0.182657	0.263878	0.082825	0.302718	0.153729	0.306265	0.069031	0	0.053594	0	0.046017	0.089954	0	0.172001	0.031529	0.209738	0.019235	0.054377	0.03341	0.065906	0.12844	0.05232	0	0.075519	0.034596	0.087542	0.02729	0	0.053062	0	0	0.011913	0	0.111352	0.056039	0.076264	0.072279	0.181808
ENSOARG00000014158	10.3062	9.02786	9.06679	11.2986	7.37914	8.93816	14.0793	11.4289	11.7613	11.923	9.67405	8.15414	10.508	11.4094	9.09364	11.6987	11.2611	6.31878	9.97846	10.3346	9.45839	9.2484	10.7	8.29541	11.3879	13.9558	9.6936	11.8651	8.89128	14.0871	7.52654	7.22589	11.5131	10.2042	11.9615	11.8888	10.1593	12.5378	6.59173	7.73888	11.1332	8.40018	9.53694	11.9462	10.4767	10.1025	12.6746	11.046
ENSOARG00000002291	0	0	0	0.451427	0.180045	0.412405	0.675074	0.161366	0	0	0	0.52471	0.84297	0	0.556599	1.0746	22.319	1.098	3.12787	5.42636	5.12905	7.10069	5.55442	2.09413	8.09151	22.3803	3.05315	5.05857	7.0364	5.005	6.76823	1.47239	0	0.133582	0.334701	0	0	0	0	0	0.310896	0.299609	0	0.286371	0	0	0	0.21724
ENSOARG00000021122	0	0	0	0	0	0	0	0	0	0	0	0	0	0	0	0	0	0	0	0	0.060656	0	0.115822	0	0	0	0	0	0	0	0	0	0	0	0	0	0	0	0	0	0	0	0	0	0	0	0	0
ENSOARG00000019374	0.964571	1.3698	1.50524	1.17109	1.30032	0.56666	1.25327	1.01549	1.27878	1.79898	1.24104	0.918914	1.10549	1.25364	1.06246	1.09277	0.04811	0	0	0.071466	0	0.101883	0.141907	0.167828	0.065925	0.045515	0.130016	0	0.02851	0.120285	0.033989	0.090466	0.068698	0.138727	0	0.029062	0.38499	0.110334	0.244513	0.170742	0.357934	0	0.143747	0.146437	0.122624	0.033891	0.141838	0.141521
4079	0.127196	0.30543	0.218343	0.29865	0.079748	0.240649	0.239844	0.263374	0.455906	0.214826	0.056424	0.17308	0.203263	0.32353	0.438053	0.265421	0.04332	0	0.190537	0.100518	0	0.050673	0.135127	0.15329	0.095332	0.179647	0	0.109868	0.138286	0.164245	0.055748	0	0.38904	0.347638	1.04213	0.375002	0.447926	0.75091	0.160838	0.541644	0.775221	0.348359	0.345837	0.225527	0.673439	0.435476	0.663928	0.272457
ENSOARG00000012666	5.88478	5.63806	4.75602	4.57427	4.54235	4.16524	5.54966	5.23782	5.55098	5.49031	5.68482	4.0321	3.3331	3.90569	4.8557	7.49799	0.515739	0.838473	0.997197	1.02897	1.35358	1.31461	0.887546	1.46214	0.609008	0.510092	1.22641	0.75297	0.888462	1.02238	0.981328	1.27659	0.798191	1.18382	0.964603	1.37799	1.20777	1.13904	1.16212	1.03335	1.36188	1.04439	0.995785	1.12908	0.673484	0.512342	0.62878	1.06967
11608	0	0	0	0.206014	0	0	0	0	0	0	0	0	0	0	0	0	0	0	0	0.291995	0	0	0	0.084822	0	0	0	0	0	0	0	0	0	0	0	0	0	0	0	0	0	0	0	0	0	0	0	0
1423	0.068519	0.027769	0.032713	0	0.056365	0.033195	0	0.068378	0	0	0	0	0.040562	0	0.035387	0	0.034002	0	0.038499	0	0.030394	0.155052	0.031566	0.483159	0	0.043688	0	0.16908	0	0	0	0	22.8972	18.5538	34.795	22.2086	19.4447	17.7407	16.3437	20.9781	17.7924	22.4099	16.2985	14.3072	19.6982	17.7487	19.2339	18.5029
9821	0	0	0	0	0	0	0	0	0	0	0	0	0	0	0	0	0.66475	1.91101	2.53484	1.17194	2.14007	1.33728	3.62422	1.03575	1.28488	2.28554	2.49742	2.35182	3.29339	2.49805	0.064453	0.914266	0	0	0	0	0	0	0	0	0	0	0	0	0	0	0	0
10477	0.244369	0.17309	1.03717	0	0.498721	0.231281	0.135699	0.253115	0	0.163675	0.588661	0.361523	0.227927	0.437996	0.196729	0.412554	0.132934	0.364918	0.155243	0.173112	0.087116	0.077141	0	0.140428	0.086896	0	0	0	0.077688	0.091294	0.298468	0.10033	0	0	0.129296	0.080028	0	0	0	0	0	0	0	0	0	0.083791	0.167907	0.17473
ENSOARG00000009289	3.07186	3.88451	5.04152	4.49404	6.50736	5.46342	8.12601	3.67175	5.28563	6.20564	5.94616	6.53445	4.68388	5.42367	8.64059	9.86261	0.098077	0.484642	0.170919	0.378394	0.209599	0.227834	0.147248	0.318119	0.158398	0.380871	0.225408	0.32302	0.229198	0.372722	0.309562	0.249092	0.567671	4.42936	0.400299	1.43292	2.24883	1.56021	0.243238	0.767041	1.39214	0.759029	0.641113	2.44079	0.105889	0.436344	0.17432	0.781147
ENSOARG00000014053	10.7538	13.9552	12.6432	20.5486	17.9584	16.9141	20.8798	19.1907	15.5541	15.2901	15.4183	16.4505	16.1074	16.5658	21.8384	19.3117	8.80033	8.04083	8.4841	7.7322	8.39558	7.41234	9.82288	9.49787	7.19398	9.56889	8.68672	8.23768	8.27384	9.74253	6.57747	7.03313	17.1879	28.7021	39.3309	25.402	21.2712	25.8921	24.4678	18.7881	24.3869	18.6687	24.7042	18.4199	19.007	21.3893	20.2495	25.0941
ENSOARG00000018339	11.4652	12.2454	10.214	10.2441	7.56138	11.6991	11.8248	11.3719	13.5679	11.1807	8.66257	7.99125	9.77905	10.0296	9.48406	14.1975	1.66845	1.81832	2.21225	2.49713	2.10026	2.64703	2.28741	2.8529	1.95239	2.67765	2.30405	2.17935	2.74693	2.43049	2.43735	2.75162	4.59061	5.70744	5.25669	5.11963	4.08955	5.0926	4.79303	4.73798	6.88608	5.79645	4.51463	3.86227	3.66299	3.44401	4.52777	5.14846
ENSOARG00000010648	0.366576	1.81648	0.68072	1.346	2.28734	2.42876	1.78117	1.25547	2.24489	0	1.6061	0.739086	1.3719	1.21563	2.39489	0.135282	0.218668	0	0	0.412268	0	0	0	0	0	0.453128	0	0.40275	0	0.302591	0	0	0.766496	1.21371	0	0.589015	0.466616	0.728329	0	1.68986	1.07857	0	0	0	0.407988	0.773263	1.35978	0.768644
ENSOARG00000018077	2.07441	2.00903	2.25142	1.80575	2.26944	1.04645	2.68612	2.27286	1.59063	2.23176	2.45495	1.66936	0.771068	2.68624	2.21739	2.70654	0.125437	0.244151	0.253926	0.22223	0.243725	0.289313	0.251132	0.258169	0.303445	0.182964	0.224131	0.245703	0.156973	0.406208	0.300649	0.191983	0.939108	1.31304	0.393562	0.812755	1.08914	1.76825	1.15102	1.26396	1.48101	0.885542	0.873671	1.02169	0.974809	0.575833	0.866754	1.31151
ENSOARG00000011610	55.7317	58.5208	59.8091	44.3863	47.498	72.2489	56.6468	59.9808	56.6196	62.7826	50.0036	66.6032	61.9346	62.7731	60.0432	64.1532	41.0614	25.1131	37.066	58.0146	38.8463	43.5201	52.82	37.9863	60.8178	37.9845	49.5258	55.0803	54.5418	67.5409	45.8177	23.3846	60.8349	60.8676	65.5213	64.2705	49.754	51.1619	43.4349	58.1807	52.5429	46.7713	46.1053	42.3408	54.3114	61.7396	69.6326	61.4722
ENSOARG00000020455	5.89616	5.77545	7.5127	6.03951	5.07286	6.669	6.25332	4.5986	7.63217	4.90261	5.91592	4.65494	4.36905	7.74261	7.59708	6.87575	1.98565	1.88133	3.51557	2.68254	2.75669	2.69475	2.69602	2.34024	1.80956	2.56205	2.31762	2.75185	2.44868	2.82101	2.02917	1.6816	22.9627	30.6432	31.3609	30.544	23.5489	27.3923	27.066	29.9953	23.4901	29.6371	23.9833	21.6662	21.406	31.9693	30.4381	29.665
ENSOARG00000021157	4.5515	7.46861	3.88041	3.1115	1.3146	8.39311	3.95679	2.87358	4.06182	2.23814	2.83046	2.56331	2.19768	7.0537	6.21636	9.6481	0	0	0	0.253354	0	0	0.286476	0	0	0	0.212751	0	0	0	0	0	0.607502	0.444826	0.903698	1.34162	1.10223	0.82326	0.955223	1.66067	0.990889	0.7794	1.15357	0.988263	0.303634	0.719821	1.1052	1.11928
20092	3.28029	4.49063	4.31673	5.82288	6.27904	2.00382	4.28764	4.23011	2.36387	2.79767	3.83838	2.60265	2.93956	3.42757	3.97143	2.50631	0.598219	0.319707	0.533056	0.640639	1.0314	0.872533	0.775615	0.512189	0.715861	0.530623	0.508627	1.43209	0.769063	0.619976	0.275109	0.88329	3.13663	3.44413	1.87029	3.97875	4.54915	4.71246	2.64028	3.08842	3.51429	3.87904	2.90918	4.71935	3.56296	2.60554	3.43834	4.94418
ENSOARG00000003832	81.008	43.1065	79.9436	46.7192	65.119	37.4611	54.3257	60.3407	25.8594	59.4966	55.1575	38.9298	23.3605	40.2055	30.3615	91.1693	10.4489	8.9242	15.5339	4.1124	11.7581	13.6525	16.8997	11.585	10.6044	30.6009	10.3354	15.0281	10.2861	10.2756	12.9369	10.1799	37.0523	25.9779	46.6852	55.3054	14.4912	39.9116	11.6021	70.0592	59.6297	14.0605	19.8466	38.0017	19.6293	43.3607	19.6822	61.4125
5722	0.368734	0	0	0.078339	0	0.407923	0	0	0	0	0.08439	0.075057	0.101956	0.320452	0	0	0	0	0	0	0	0	0	0	0	0	0	0	0	0	0	0	0	0	0	0	0	0	0	0	0	0	0	0	0	0	0	0
ENSOARG00000000676	0.244225	0.599913	0.312796	0.511603	0.27487	0.319074	0.953693	0.377441	0.404203	0.691693	0.601207	1.11893	0.926519	0.675589	0.914847	1.5547	0.046795	0	0.122924	0.225427	0.118237	0.304998	0.260974	0.108323	0.121434	0.148977	0.340995	0.136595	0.302903	0.319403	0.184936	0.061665	0.590233	0.592582	0.618287	0.988939	0.682452	0.965087	0.41681	0.472128	0.747858	0.236173	0.530821	0.634441	0.317836	0.328297	0.77137	1.08676
10328	12.4701	9.82754	9.35965	3.97287	6.93718	7.42458	10.9106	10.8232	10.83	8.0433	7.64485	5.15024	3.54778	7.80027	5.07343	7.8121	0.459798	1.29786	1.45227	1.99305	0.610439	2.79682	0.379155	1.53944	0	0.64365	1.40067	0.300369	1.29034	1.0486	0.420814	0.330321	9.65887	4.44638	2.86533	4.56566	6.53773	5.54953	5.60286	5.53707	6.67731	4.71161	4.81484	6.41623	6.43736	3.36993	3.34788	4.76739
196	0	0	0	0	0	0	0	0	0	0	0	0	0	0	0	0	0	0	0	0	0	0	0	0	0	0	0	0	0	0	0	0	0	0	0	0	0	0	0	0	0	0	0	0	0	0	0	0
6548	0	0	0	0	0	0	0	0	0	0	0	0	0	0	0	0	0	0	0	0	0	0	0	0	0	0	0	0	0	0	0	0	0	0.421288	0	0	0	0	0	0.194208	0	0	0	0	0	0	0	0
ENSOARG00000014615	0.759402	0.48242	0.493843	0.708868	0.775738	1.79772	0.59583	0.844615	0.47047	1.42542	0.616308	1.08643	0.694457	0.823307	0.484785	0.809803	1.56498	0.556504	1.08893	0.454328	1.35496	1.44416	0.536466	0.729197	0.899541	2.21338	0.900875	1.09663	1.45089	1.5431	1.19106	1.029	1.21559	1.16599	1.42056	0.716318	1.46268	1.78273	1.37036	0.563341	1.01611	1.54058	1.09846	1.1188	0.889452	1.15887	0.743211	1.20506
ENSOARG00000010931	14.9767	13.5332	12.9856	13.2383	14.3341	12.7402	16.9261	13.7337	12.1935	13.0872	10.9776	11.0287	10.1901	10.6488	12.4046	11.8089	6.61951	5.97046	6.56457	5.07216	6.74202	6.08289	5.78115	5.46935	3.80267	6.17436	4.79299	5.00156	4.66351	5.44481	6.19209	6.02982	4.03728	6.27133	4.97454	3.99434	5.39859	6.1212	5.28835	5.79972	4.98143	7.37204	4.80586	4.73591	5.39244	4.52415	4.82232	7.395
ENSOARG00000015782	0.088457	0.210626	0.191329	0.153384	0.140902	0.057624	0.057852	0.165569	0.26637	0.187904	0.131058	0.063566	0.186371	0.067034	0.145306	0.093673	0	0	0.110405	0.006946	0	0	0.03758	0.034632	0	0.043359	0.011631	0	0	0.0181	0.014251	0	0	0	0.058721	0.047766	0	0	0.036876	0	0.075891	0	0.023705	0.048983	0	0	0	0
ENSOARG00000008337	7.21926	9.67256	8.80374	12.7689	10.41	5.72113	7.76895	9.04534	6.8874	8.60674	10.5523	9.37871	8.5104	8.32976	9.30067	10.3658	1.55168	1.70568	4.09506	2.97613	3.66033	2.54119	3.22804	3.30845	3.22775	2.84854	3.04284	2.57148	2.67994	2.66227	3.54228	2.56428	17.018	21.4119	20.8839	23.5701	19.7355	17.343	13.8074	12.8152	21.0175	17.9098	17.2337	16.745	20.0093	16.2048	16.6945	20.2742
ENSOARG00000008458	14.7007	12.6817	12.2692	17.2678	15.4536	13.7395	16.5156	9.91703	13.683	16.7595	15.1748	15.2165	15.2033	12.8974	16.5025	15.4708	19.7411	23.5151	12.5025	19.1459	12.7039	17.053	15.5124	13.4287	19.9051	18.1128	14.4228	20.0749	19.6371	22.9901	17.1417	34.6189	10.8998	15.5038	15.36	13.9141	15.5816	16.2689	12.5591	10.7142	13.4654	19.0089	10.374	9.70477	11.9064	10.9173	14.0795	14.8829
10319	0	0	0	0	0	0	0	0	0	0	0	0	0	0	0	0	0	0	0	0	0	0	0	0	0	0	0	0	0	0	0	0	0	0	0	0	0	0	0	0	0	0	0	0	0	0	0	0
ENSOARG00000004215	2.13837	3.03754	2.81037	3.25847	3.17696	1.70223	3.45453	2.67734	2.63804	3.45623	2.40082	2.49365	1.56859	4.05657	2.50542	3.56986	0.821769	1.20946	1.29627	1.57925	1.30314	2.12583	1.37965	2.42739	1.56463	1.19005	1.8477	1.45235	1.36156	2.23607	1.71286	2.40894	4.4369	4.38256	5.8075	6.57846	4.56475	3.51051	5.96592	6.70133	5.13081	5.80026	6.0942	5.27218	4.08586	3.25436	5.40031	5.1976
ENSOARG00000006426	17.9016	33.3514	22.9722	17.9744	22.658	34.1886	33.5538	30.2172	33.5273	22.9683	28.3613	33.7296	28.507	29.6846	35.9733	30.102	11.6796	6.42047	10.2894	12.8085	9.56812	13.9416	13.9319	12.6172	9.59254	10.978	9.97686	9.86917	10.316	11.3211	10.401	5.79875	18.1232	23.0952	19.7197	19.9491	14.3615	16.6669	21.4359	19.8277	19.1122	17.6343	16.8216	22.788	17.2468	15.4592	19.5764	20.1957
ENSOARG00000018770	0.741804	0.325611	0.660917	0.241841	0.788495	0.346985	0.43625	0.902344	0.490929	0.770211	0.547234	0.835646	0.106148	0.714736	0.854799	1.78986	2.30785	0.662785	0.508273	0.436909	0.662928	0.306502	0.759223	1.27539	1.26483	1.63573	0.903079	0.506635	0.694501	0.554624	1.20665	1.77716	0.314098	0.42737	0	0.05171	0.50573	0.069082	0	0.275008	0.104461	0.739794	0.137214	0.106766	0.062852	0.0568	0.0619	0.12125
ENSOARG00000002535	0.505666	1.16309	0.418761	0.831937	0.417516	0.082244	0.616323	0.631071	0.662562	1.29973	1.29401	0.937041	0.889706	0.847733	1.4933	1.05164	0	0	0.052644	0	0	0.019576	0	0	0	0	0.025723	0.008589	0.029958	0.074612	0	0	0.170911	0.156239	0.044467	0.022694	0.015627	0	0.11523	0.249758	0	0.063893	0.037899	0.149477	0.372263	0.029359	0.13465	0.048844
ENSOARG00000010391	6.35882	7.45019	6.75896	1.32844	3.78504	3.8666	4.96776	4.48685	6.48512	4.94423	4.78675	1.23537	1.34912	5.40746	2.82621	6.55485	0	0.301163	0.648013	0.549638	0.524414	0.612791	0.476111	1.17848	0.105972	0.149033	0.451973	0.364459	0.109337	0.169188	0.405182	0.770362	5.6284	6.16425	12.1081	9.89769	4.7062	3.74598	4.59481	6.14712	4.96661	8.3167	4.90025	3.36116	4.53949	1.96173	2.21966	5.27131
2259	0	0	0	0	0	0	0	0	0	0	0	0	0.379975	0	0.355551	0	0	0	0	0	0	0	0	0	0	0	0	0	0	0	0	0	0	0	0	0	0	0	0	0	0	0	0	0	0	0	0	0
ENSOARG00000018242	3.90975	9.81791	6.08682	7.36855	6.74832	13.2372	10.5	7.1228	10.1991	7.79463	10.1405	20.6572	9.66275	14.0084	24.1126	25.5261	1.14213	0.873776	2.68673	1.12481	3.02618	2.44688	2.24859	1.32098	0.775773	2.39293	1.01546	1.38557	0.998966	1.24524	1.41352	1.85542	0.681433	1.8081	0.609261	0.896555	1.89074	2.6642	1.14218	2.16613	1.73401	1.40499	1.75026	1.82493	1.56821	0.725733	1.98738	2.25668
ENSOARG00000016323	0.590406	1.72491	1.39518	1.40451	0.925672	0.9554	1.99081	1.90581	1.57677	2.09149	1.08251	0	2.11852	1.42519	1.28404	0.473232	11.7618	13.5879	10.6576	16.6576	12.5788	12.9847	16.3689	11.3278	19.1123	6.7846	14.1773	10.2731	18.6305	12.0043	17.1287	12.8004	6.21683	3.47499	6.35708	4.60907	5.92782	6.60719	5.39473	3.24763	4.91862	5.71509	2.20207	1.87007	7.09622	6.05369	4.30988	3.30752
10207	0	0	0.282715	0	0.081722	0.173313	0	0	0.863935	0	0.133201	0.138003	0	0.359836	0.141622	0	0.133367	0	0.151535	0.408001	0.119574	0	0.234184	0	0	0.119388	0	0.086098	0.133591	0.054621	0	0	0.115394	0.170666	0.067742	0	0	0	0.137232	0.026293	0.253382	0	0.165747	0.080968	0	0	0	0
16347	0.424407	0	0.708038	0.258263	0.022012	0.174407	1.14423	0	0	0.447679	0.535858	0.368128	0.068557	0	0.182397	0.349885	0.040205	0	0.132599	0	0.15539	0.090349	0.040013	0	0	0.034672	0.081319	0.30299	0	0	0	0.12798	0.059889	0.278674	0.15798	0	0.552938	0.238385	0.476651	0	0	0	0.113788	0.701853	0.03781	0.026985	0	0.685307
ENSOARG00000004555	5.91043	7.00429	4.49059	4.44431	5.04763	3.74994	6.95325	6.24865	5.27134	5.42849	4.59905	4.05151	4.08207	4.28593	4.0938	7.26063	1.62136	2.36567	2.36096	2.44562	1.72371	2.24901	2.14138	2.85557	1.80586	1.24032	2.67909	2.40776	2.24933	1.80418	2.72889	2.44188	1.7965	2.87739	2.56552	3.22058	2.476	3.44481	2.44437	3.26112	3.2721	4.21132	1.86025	3.08503	2.85041	1.97908	2.63092	2.4387
ENSOARG00000001871	1.72803	2.6089	2.47157	0.654177	1.00959	1.44188	1.82168	2.13906	1.4624	1.19669	1.75079	0.556427	0.501726	1.99698	2.24965	2.46088	0.130239	0.372269	0.799664	1.21459	0.977437	0.986461	0.525694	2.15177	0.257722	0.128796	0.916831	0.386273	0.884445	0.381386	0.724872	0.416325	0.495427	0.864013	0.161619	0.440072	0.316473	0.349685	0.52296	0.510173	0.683001	0.663613	0.410746	0.230465	0.783978	0.087234	0.084682	0.264458
ENSOARG00000000164	0	0	0	0	0	0	0	0	0	0	0	0	0	0	0	0	0	0	0	0	0	0	0	0	0	0	0	0	0	0	0	0	37.7743	34.1381	46.2787	41.8004	30.6059	30.1124	34.9806	37.8006	29.8798	31.7856	27.9051	24.1175	33.9821	23.4421	29.036	28.3263
ENSOARG00000007896	0.141111	0.05745	0	0.191651	0	0.054248	0.213386	0.113219	0	0	0.075174	0.105895	0	0.083032	0	0.13544	0.091294	0	0	0.02308	0	0	0	0.042746	0.053759	0	0.092982	0.033131	0	0.056064	0	0	0	0.030951	0	0	0	0	0	0	0.026207	0	0.048434	0.044837	0	0	0	0
629	0	0	0	0	0	0	0	0	0	0	0	0	0	0	0	0	0	0	0	0	0	0	0	0	0	0	0	0	0	0	0	0	0	0	0	0	0	0	0	0	0	0	0	0	0	0	0	0
6581	0.069884	0.151428	0.732285	0.489672	0.236062	0.041784	0.07995	0.238167	0.277317	0.544572	0.266762	0.394341	0.418321	0.162912	0.06965	0.220262	0.079261	0.055092	0.038042	0.082474	0.111199	0.08475	0.068755	0.171648	0.107292	0.033043	0.1074	0.118101	0.101806	0.125503	0.147019	0.04894	0.028726	0.12899	0.210492	0.033576	0.091557	0.161484	0.060824	0.023499	0.072101	0.062917	0	0.077198	0.020272	0.128117	0	0.25369
14070	0.178345	0	0	0	0.368603	0.329955	0	0	0	0	0.509327	0	0	0	0	1.02973	0	0	0	0.139331	0	0	0	0	0	0	0	0	0	0	0	0	0	0	0	0	0	0	0	0	0.321511	0	0	0	0.285137	0	0	0
ENSOARG00000016780	0	0	0	0	0	0	0	0	0	0	0	0	0	0	0	0	0	0	0	0	0	0	0	0	0	0	0.0257	0	0	0	0	0	0	0	0	0	0	0	0	0	0	0	0	0	0.071318	0	0	0
ENSOARG00000016515	0	0.077254	0	0	0	0	0	0	0.078158	0	0	0	0	0	0	0	0	0	0	0	0.038202	0	0	0	0	0	0	0.068977	0	0	0	0	1.02689	0.464765	0.268982	0.084081	0.284553	0.141774	0.123661	0.267095	0.276052	0.339392	0.225005	0.402478	0.16615	0.214915	0.121014	0.31741
ENSOARG00000007516	19.3824	23.2547	24.0109	24.5728	23.8075	24.0926	27.3686	22.3462	24.7851	22.8675	25.9716	22.3667	21.948	26.7957	27.0146	20.5385	25.4611	17.9262	29.9378	33.6537	31.5295	28.5239	28.0216	27.053	35.8706	21.7059	33.9913	35.1862	31.1066	35.1083	29.5479	17.5329	11.8643	12.9264	14.4742	16.0758	17.1912	18.3162	13.4379	13.9707	14.4484	14.4244	13.2106	14.6367	14.1816	10.8156	19.2137	13.6995
ENSOARG00000007576	4.85915	7.47149	5.28659	4.66545	4.99074	6.2661	8.88024	5.87006	6.04672	4.21315	6.10339	4.0899	4.12591	5.04231	5.85264	5.55539	0.889417	1.0884	1.87279	2.40989	1.60279	1.74108	2.27117	2.57522	1.78383	1.35693	2.71165	2.30296	1.70738	1.64579	2.10835	1.11094	2.23469	2.01143	2.7412	2.34843	2.26441	2.19627	1.85776	2.56648	2.32572	2.51688	1.62985	1.76245	2.7334	1.51871	1.79211	1.9879
ENSOARG00000002773	50.9072	83.8711	60.9214	42.4752	74.4732	78.4527	71.4616	59.6714	68.9509	54.9139	78.9457	74.1718	70.5686	77.8476	61.1944	74.5191	3.31702	2.74105	7.84175	5.50029	7.43717	5.29302	4.20017	7.67267	4.22477	5.4668	6.81937	5.14815	4.17204	8.19211	5.78122	3.04188	3.98566	6.69173	4.08215	5.45827	8.12958	7.088	3.71256	5.15275	7.42757	2.96322	4.09913	6.35781	5.69088	4.34625	6.57603	5.47575
ENSOARG00000000306	1.21135	0.479967	2.7015	1.88737	1.32249	1.19088	3.71844	1.83119	1.43359	1.65328	1.3352	1.42079	2.3531	1.34977	1.25941	2.10435	7.34276	2.43452	3.43239	2.07827	2.41068	3.57112	6.45453	3.02669	4.67697	4.99459	3.14405	2.13837	4.17965	4.27557	2.5025	3.61927	4.49325	1.40755	1.40428	2.29556	2.5745	1.57938	1.55148	2.39421	2.0336	3.29593	1.44835	1.18371	1.72542	0.790642	1.53356	3.02355
9999	0.133949	0	0.39183	0.18969	0	0	0.126093	0.148713	0	0	0	0	0.432624	0	0	0	0	0	0	0	0	0	0	0	0	0	0	0	0	0	0	0	0	0	0.106841	0	0	0	0	0	0.077809	0	0.220895	0	0	0	0	0
ENSOARG00000020932	3.43536	6.01224	2.47856	7.15794	5.53175	4.72986	4.85313	13.5442	4.83394	2.38869	6.70039	4.88817	8.29607	7.14268	3.30841	6.4805	5.67206	4.03711	6.00844	4.84087	5.9633	13.4567	8.23518	4.28737	9.28917	6.8101	6.30829	11.2531	8.67883	3.24955	10.1767	6.72104	1.39309	1.62982	1.0866	1.28016	1.58147	2.65864	1.99224	4.30265	2.87347	2.0976	2.91587	1.98809	2.97716	1.20211	3.78058	2.42626
ENSOARG00000017915	1.30392	1.04825	1.11181	1.04912	1.08371	0.769102	1.23269	1.18445	1.20119	1.13454	1.20507	1.20722	0.811365	1.08031	1.31709	1.94952	0.328114	0.464618	0.20408	0.473331	0.383588	0.819693	0.518838	0.746761	0.551293	0.635124	0.49079	0.525876	0.486243	0.683934	0.6136	0.742707	3.75042	8.21069	7.83807	6.96533	4.61892	6.15941	10.5206	7.82802	7.73652	9.40324	5.59898	7.63641	5.12961	5.36049	5.02543	7.82444
665	0	0	0	0	0	0	0	0	0	0	0	0	0	0	0	0	0	0	0	0.121876	0	0	0	0	0	0	0.513412	0	0	0	0	0	0.128211	0	0	0	0	0	0	0	0	0	0	0.080174	0	0	0	0
ENSOARG00000006249	2.91672	2.43173	2.93289	4.57911	4.04276	1.70438	3.98611	4.0148	3.18845	3.80409	4.09464	1.97064	2.79015	2.68309	3.08517	3.50929	12.0388	12.2909	11.5551	11.5389	11.9329	17.1351	15.0508	23.0118	11.8134	14.2949	9.47803	11.5221	14.8275	14.9748	15.7812	11.2319	1.48975	1.51183	1.92855	3.35506	2.44978	1.91292	2.37135	1.06161	2.4262	1.82475	1.49434	2.63884	1.43837	1.27031	1.31412	1.53205
2253	0.183728	0.441425	0	0.158532	0.908852	0.628973	0.789962	0.768575	0.639556	0.158388	0.044072	0.16346	0	0.416708	0.132978	0.770997	0	0	0	0	0	0	0	0	0	0	0	0	0	0	0	0	0	0	0	0	0	0	0	0	0	0	0	0	0	0	0	0
ENSOARG00000016569	0.664483	1.83323	2.95122	2.38115	1.36419	0.855857	1.42216	2.12093	1.72132	1.58136	1.73854	1.66307	1.88066	1.25066	2.8033	2.41148	5.31221	6.48155	7.64346	9.65351	7.05973	4.62467	5.06051	5.15995	5.61418	11.0072	4.95138	5.14265	4.22634	8.63046	2.52455	4.56122	2.86828	5.49373	3.5672	4.80574	5.42046	4.44195	2.73418	4.43074	3.41688	3.71172	6.07096	2.65377	4.71955	4.25484	3.3898	4.72763
ENSOARG00000012070	0.654772	1.05838	1.44998	2.48767	1.24296	0.638285	0.652006	0.986856	0.544681	0.557912	1.35828	1.49144	1.01406	0.799634	1.12411	1.08787	0.154101	0.3531	0.268099	0.060432	0.199813	0.095126	0.141403	0.156325	0.127303	0.087838	0.252818	0.315959	0.200037	0.245821	0.216465	0.861658	0	0.222401	0.035271	0.2319	0.24664	0.175121	0.110478	0.284639	0.064843	0.198405	0.142852	0.367079	0.149639	0.077072	0.117478	0.408525
2145	0	0	0	0	0	0	0	0	0	0	0	0	0	0	0	0	0	0	0	0	0	0	0	0	0	0	0	0	0	0	0	0	0	0	0	0	0.212209	0	0	0	0	0	0	0	0	0	0	0
ENSOARG00000003257	35.9569	12.9811	20.6665	36.7928	33.33	25.176	40.6967	19.4277	27.3728	37.1619	23.4081	36.1994	28.8086	29.4049	28.5295	46.8131	65.1964	30.795	40.8339	53.0162	46.0577	29.6248	29.4732	26.3245	41.0646	59.4387	32.7103	35.005	42.6565	36.1367	32.4817	44.954	20.9355	7.47128	7.4435	8.96724	11.3356	8.7976	6.09647	8.89541	10.888	10.3687	6.17281	8.15379	8.16002	5.30287	8.68949	10.2805
9523	5.20089	6.34513	5.61778	10.6606	6.72822	5.47946	7.35952	6.56342	5.72656	6.43348	8.0055	6.42837	6.7774	5.70233	7.24674	6.74463	5.52357	5.87192	5.35191	5.3979	4.73296	4.41889	5.11684	4.95427	6.43047	8.06908	4.48774	4.86436	5.5187	6.9494	4.37419	4.6011	10.6809	17.2258	18.5813	17.933	14.164	16.824	11.324	12.5141	13.42	13.6529	11.7005	9.8948	16.6239	17.3177	13.773	12.6576
ENSOARG00000002853	0.409532	0.389079	0.483082	0	0.383788	0.159263	0.238624	0.207026	0.446707	0.467519	0	0	0	0.18796	0	0.116512	0	0	0.292559	0	0.096348	0	0	0	0.058767	0	0	0	0	0	0	0	0	0.122905	0.022792	0	0.191305	0	0	0.059303	0.272853	0	0	0.279356	0	0	0	0.253987
ENSOARG00000009846	7.71924	9.16421	13.7509	7.575	10.0468	12.9763	10.8338	10.8982	10.0931	13.0851	11.4641	11.8267	11.6546	11.6919	10.7116	12.6291	5.27835	4.97898	3.64348	5.34192	5.05558	4.37277	4.47382	3.79409	3.51878	5.17361	2.8842	3.78338	2.1128	5.30642	2.61918	5.51105	2.76496	5.75759	2.77406	4.76864	5.35795	4.56352	3.89062	4.4001	5.76035	5.3195	3.39136	5.83111	2.63164	4.97213	2.21238	4.4497
ENSOARG00000005185	42.0594	70.9674	66.8046	72.1311	56.1145	70.3113	58.055	70.5995	68.8298	53.6438	70.0875	65.1819	61.5549	67.5162	66.5728	61.6451	4.85458	10.4867	11.6649	8.94613	14.304	13.9321	12.8028	9.45637	9.02984	9.85886	11.1362	13.2131	12.9317	10.1431	12.4369	10.4216	0.657064	4.62776	4.54003	3.11926	3.40782	6.85048	2.74018	3.45337	5.89177	3.18375	2.56576	3.73658	2.98535	4.4674	3.88436	3.88087
19750	0	0	0	0	0	0	0	0	0	0	0	0	0	0	0	0	0	0	0	0	0	0	0	0	0	0	0	0	0	0	0	0	0	0.329938	0	0	0	0	0	0	0	0	0	0	0.359953	0	0	0
ENSOARG00000012781	20.0737	23.8734	17.8382	19.0343	15.5533	25.2373	23.4575	17.6438	21.1426	15.9987	16.6492	17.4095	12.9911	21.7386	20.6853	15.6233	20.3774	13.6524	15.2441	21.3661	18.757	16.0496	20.9499	17.2677	16.9338	27.7916	14.2675	21.9143	18.9668	19.8105	14.8059	12.2149	35.9673	61.8837	50.9058	40.1002	35.6608	61.5936	58.1849	69.5331	33.9666	38.3517	44.9651	54.363	37.1125	66.1372	68.8723	62.5789
ENSOARG00000009301	33.103	20.2222	21.7484	25.9761	28.3856	17.1446	27.0029	29.3025	26.2364	24.7107	26.5178	17.0085	12.3033	22.0141	19.1766	28.873	0.31962	0.169003	0.455057	0.212813	0.19129	0.186138	0.257433	0.161001	0.10944	0.129837	0.156827	0.105955	0.173519	0.253432	0.520939	0	11.9508	15.0235	6.489	10.2211	15.9622	13.2444	10.7515	11.4524	17.44	13.7341	8.98701	12.834	8.38382	5.07906	7.69494	13.2562
5436	8.07714	8.17416	10.6219	14.6829	12.1606	6.67807	8.45939	8.52209	6.30716	8.31705	9.86469	7.66166	7.04718	6.10432	8.42524	8.61182	2.82858	2.24465	2.37047	2.18465	2.61457	2.95825	2.80146	2.50137	2.44244	2.97232	1.94483	2.28266	2.49405	2.73538	2.76106	2.82272	1.30393	1.71039	1.62549	1.20048	1.91701	2.69736	1.66181	1.25155	2.53409	2.10653	1.53929	1.80606	1.75031	1.92984	2.4772	2.05581
ENSOARG00000018139	0	0	0	0	0.060996	0	0	0	0	0	0.04738	0.060569	0.089516	0	0.238024	0	37.9003	66.2117	41.8346	49.4038	43.5124	50.7439	66.5172	66.216	64.7643	51.2847	47.3714	61.4633	59.9809	66.9387	52.1379	59.7782	0	0.09948	0.06269	0	0	0.173406	0	0.934372	0	0	0.047256	0	0	2.19085	0.041129	0
2900	0	0	0	0	0	0	0	0	0	0	0	0	0	0	0	0	0	0.166944	0.194975	0	0	0	0	0	0	0	0	0	0	0	0	0	0	0	0.323859	0	0	0	0	0	0	0	0	0	0	0	0	0
12865	0.403336	0.929003	0.444711	0.723407	0.591815	0.685937	0.8186	0.590493	0.212815	0.332361	0.678909	0.358684	0.549484	0.640773	0.707817	0.352906	0.710517	0.641643	0.503287	0.742543	0.527417	0.61897	1.22233	0.770707	0.321231	0.538248	0.648194	0.549875	0.500639	0.637795	0.72758	0.515753	0.316063	1.23432	0.432823	0.625326	0.563271	0.896096	0.867607	0.712061	0.483711	0.549527	0.432044	0.795269	0.436976	0.907107	0.569607	0.966875
ENSOARG00000012741	22.5615	23.9765	21.4896	21.1505	20.9624	22.2148	23.125	24.5845	18.2275	20.9795	17.4009	18.256	18.4642	20.6545	22.9699	24.579	12.3051	9.73342	10.3187	12.0607	9.80803	13.2107	10.6205	12.5264	7.25941	10.5312	9.40093	9.33812	8.9604	11.8496	9.8045	8.79514	7.65127	13.8368	12.9562	14.6228	12.2004	11.9535	13.2505	14.6332	9.70801	13.5177	9.90004	11.8912	12.0671	9.20318	13.1771	11.3184
ENSOARG00000006102	0	0.071724	0	0.051046	0.060715	0.064393	0	0.306644	0.12015	0.050669	0	0.154011	0	0.206543	0.444699	0.510539	0.195324	0	0.175127	0.196656	0.312244	0.058616	0.255016	0.160462	0	0.039648	0	0.069846	0.114498	0.072465	0.404659	0.163153	0	0	0	0	0	0	0	0	0	0.011788	0.06385	0	0	0	0	0.045529
ENSOARG00000014863	0.732699	0.609778	0	0.31804	0	0	0	0.591987	0.336267	0.680215	0	0	0.161044	0.655608	0.592925	0.846709	0.343666	0	0	0	0.318404	0.269315	0	0.198115	0.156558	0	0.295906	0.212947	0.318165	0.586679	0.25834	0	0.236477	0	0	0	0	0.470314	0	0.430499	0	0.399432	0	0	0	0	0	0.487592
15278	0.70128	0.71865	1.11912	2.27614	0.913362	0.328715	1.47452	0.71184	0.564897	1.12577	1.40833	1.17135	0.869037	0.678205	1.53298	0.887079	0.317716	0.337468	0.303109	0.300688	0.409011	0.184351	0.531757	0.563593	0.300019	0.276389	0.464528	0.315743	0.199192	0.301089	0.304734	0.277976	0.465881	0.459709	1.10735	0.623028	0.522402	0.719553	0.78967	0.480028	0.573598	0.834326	0.887675	0.508965	0.563521	0.629148	0.495701	0.731941
15538	0.371141	0	0	0.220125	0	0	0.148574	0.132528	0	0	0	0	0	0	0.333831	0	0	0	0	0	0	0	0	0	0	0	0	0	0	0	0	0	0	0	0	0	0	0	0	0	0	0	0	0	0	0	0	0
ENSOARG00000005953	0	0	0	0.142256	0	0	0	0	0	0	0	0	0	0	0	0	0	0	0	0	0	0	0	0	0	0	0	0	0	0	0	0	0	0	0	0	0	0	0	0	0	0	0	0	0	0	0	0
ENSOARG00000011648	0.865556	0.214976	0.477996	0.339234	0.45045	0.176869	0.386339	0.148107	0.371847	0.169755	0	0.17247	0	0	0	0.117147	0	0	0	0	0	0	0	0.148036	0	0	0	0	0.103827	0	0	0	0	0	0.06295	0	0	0	0	0	0.075467	0	0	0	0	0	0	0.075179
ENSOARG00000017566	16.9647	18.2112	20.7835	16.6284	11.549	15.6417	15.9037	15.3589	17.8996	18.3549	17.4003	16.19	13.5759	19.7416	20.659	15.758	10.5404	7.89908	10.7697	11.0774	4.71304	7.67867	10.0262	9.19258	10.6792	8.40533	6.99524	8.31945	16.0699	8.85445	9.1921	5.61397	13.7905	17.083	18.709	12.5097	11.6869	11.8355	10.3642	13.103	11.6326	14.9566	10.1783	8.43061	15.8147	12.3964	15.6252	14.9514
ENSOARG00000014129	0	0	0	0	0.012676	0	0.039856	0	0	0	0	0	0	0	0	0	61.1106	53.8468	63.2041	72.4007	77.4209	44.3797	56.4566	55.8332	62.9204	47.8236	66.8198	66.1458	51.2176	60.5083	51.5145	44.8334	0	0.032833	0	0	0.010932	0.067836	0	0	0.004997	0	0	0	0	0	0	0
ENSOARG00000000802	0	0	0	0	0	0	0	0	0	0	0	0	0	0	0	0	0	0	0	0	0	0	0	0	0	0	0	0	0	0	0	0	0	0	0	0	0	0	0	0	0	0	0	0	0	0	0	0
ENSOARG00000013113	2.63524	2.77629	2.6807	3.23523	2.51233	2.81777	4.33843	2.7694	2.74088	3.60594	3.15778	2.89592	2.9277	4.48636	2.7758	4.40443	0.878291	0.671983	0.861255	0.858395	1.08039	0.570834	0.836303	0.834997	0.429781	0.780039	1.02409	0.992663	1.09916	1.57547	0.479177	1.25831	2.84736	2.7265	3.54487	3.21645	1.88008	2.43209	2.14778	2.53273	2.59249	3.27463	1.7161	2.29626	2.34904	1.85903	2.45487	2.37788
12251	0	0	0	0	0	0	0	0	0	0	0	0	0	0	0	0	0	0	0	0	0.139937	0.061685	0	0	0.148353	0.219429	0	0	0	0.338745	0	0	0	0	0	0	0	0	0	0	0	0	0	0	0	0	0	0
ENSOARG00000000058	2.63683	0.742054	118.528	9.74248	1.17404	0.119567	1.63894	12.0703	259.913	5.36332	3.79325	13.1257	3.39834	1.53929	6.399	20.0753	5.40975	0	58.8495	3.25998	0.376328	0.510211	0.66763	3.61153	92.1045	4.01917	0.795706	3.47703	7.28514	0.370945	2.651	6.26497	0.67531	0.143555	15.3232	2.93402	0.768914	0.393777	0	2.67449	89.2208	1.96204	0.620395	3.54432	0.742867	14.7956	2.24718	3.27083
209	0	0	0	0	0	0	0	0.238739	0	0	0	0	0	0	0	0	0	0	0	0	0	0	0	0	0	0	0	0	0	0	0	0	0	0	0	0	0	0	0	0	0	0	0	0	0	0	0	0
18608	0	0	0	0	0	0	0	0.270205	0	0	0	0	0	0	0	0	0	0	0	0	0	0	0	0	0	0	0	0	0	0.26984	0	0.20644	0	0	0	0	0	0	0	0	0	0.171149	0	0	0	0	0	0
ENSOARG00000002299	9.13842	10.1454	8.15579	7.76878	7.926	6.61481	9.14073	10.6456	8.87845	9.7238	8.2562	7.78237	6.7109	9.80638	9.40222	10.221	2.76755	3.50991	3.72975	4.25031	3.06677	3.9412	3.41463	3.33018	2.54664	1.65109	3.55393	3.20057	2.85006	2.78411	3.48087	2.98639	6.14178	5.22344	6.54146	7.64769	6.28936	5.9613	4.1608	6.66183	5.23428	6.57089	5.54939	5.65113	5.33268	4.27848	7.00282	4.93085
ENSOARG00000015261	0	0.132276	0	0.369348	0.211077	0	0	0	0.254025	0.063184	0	0	0.237445	0.124459	0	0.111782	0	0	0.103428	0	0	0	0	0.088385	0	0.157343	0	0.06229	0.054317	0.120426	0.230325	0	0.40628	0	0	0.184934	0.222858	0.170739	0	0.057275	0	0.109762	0.109306	0	0	0.202817	0.057851	0
ENSOARG00000002340	0.449134	0.338991	0.349979	0.647668	0.797235	0.741741	0.725461	0.388046	0.768033	0.623506	0.80757	1.27999	0.454821	0.298591	0.585881	0.770294	0	0.122183	0.205807	0.23359	0.077396	0.198239	0.191244	0.275169	0.112568	0.054546	0.209307	0.2772	0.166479	0.07495	0.169911	0	0.014394	0.167378	0	0.009487	0.217801	0.289706	0.154871	0.047096	0.15987	0	0	0.112738	0.096165	0.02828	0	0.224412
ENSOARG00000016994	6.61362	6.8588	5.46075	5.69184	6.15746	5.86162	8.06628	6.05811	6.97727	7.15546	7.7037	6.83466	4.54748	7.29098	8.67942	8.25557	2.0209	1.91694	2.59595	2.64391	2.4964	2.77794	2.15459	3.75618	2.153	1.95711	2.66174	3.16364	2.31152	3.27334	3.05441	1.70102	2.53758	2.11758	3.15672	2.30286	2.31015	2.3813	2.53682	1.8914	2.5374	3.11162	2.21906	2.37246	2.35594	1.50148	2.31762	2.34951
5175	0	0	0.44626	0.169968	0	0	0	0	0	0.077175	0	0.085773	0	0.072252	0	0	0	0	0	0	0	0	0	0	0	0	0	0	0	0	0	0	0	0	0	0	0	0	0	0	0	0	0	0	0	0	0	0
1638	0	0	0	0	0	0	0	0	0	0	0	0	0	0	0	0	0	0	0	0	0	0	0	0	0	0.341785	0.715734	0	0.108871	0	0	0	0	0	0.073658	0	0	0	0.171752	0.122164	0	0	0	0	0	0	0	0
ENSOARG00000001346	26.3428	31.7937	49.2786	32.3889	24.3236	32.8818	18.0581	17.5139	26.2524	40.8771	24.0446	23.8	15.1964	23.7773	18.405	25.8897	11.4363	7.95489	12.0018	20.2506	15.5944	8.50634	10.4037	1.57171	16.7256	4.15945	1.5848	33.8659	30.9501	3.90082	5.49143	14.6936	18.3365	18.0194	41.3165	73.3267	29.3999	30.4741	22.9639	43.7357	29.3929	33.3827	29.8851	31.139	10.9546	55.9491	30.289	41.3735
8007	0.077751	0	0	0.259693	0.136225	0	0	0	0.134899	0.158403	0	0.150628	0.576893	0	0.121928	0.227089	0.329284	0	0.186644	0	0.119853	0.200339	0.102829	0.37153	0.211479	0.188764	0.089288	0.088561	0.26129	0.236029	0.349505	0	0	0	0.169814	0	0.267844	0.046335	0	0.073847	0.075619	0	0.068552	0	0.227707	0	0.050447	0
ENSOARG00000007085	27.0499	30.0778	41.8268	38.289	29.0826	40.1885	42.6345	40.6351	35.6599	35.0814	35.7273	42.6734	37.1959	36.2478	39.72	36.5644	19.4115	12.9158	17.7636	17.8234	16.3072	17.8664	19.5086	13.4976	16.5844	17.4159	16.6834	19.3449	13.8907	21.3549	13.5573	13.4194	12.0733	20.4841	21.2251	20.9986	17.4348	22.5404	15.9161	19.942	14.2589	16.988	15.1605	15.2371	18.1425	16.7967	15.8475	15.1886
ENSOARG00000005172	0	0.314736	0.493994	0.614211	0.735893	1.36794	0.119802	0.842534	0	0.233802	0.252366	0.352463	1.66398	0.231494	0.574619	0.101545	0.236797	0	0.154742	0.573765	0.430355	0.087303	0.245712	0.180655	0.619112	0.273257	0.195379	0.18639	0.31535	0.501101	0.245738	0	2.21087	0.730084	2.15275	1.00676	1.40462	0.822142	0.77984	1.80065	0.604888	0.431695	1.05841	0.988815	1.64161	3.99268	0.696954	0.958615
ENSOARG00000017191	5.40663	5.72421	5.42478	7.4714	5.78696	5.17189	8.02362	7.67762	7.67428	8.68424	7.75572	7.04777	5.63483	8.67767	7.45516	14.0647	3.33537	2.61807	5.08544	5.39413	4.43734	5.53537	4.10572	4.00169	4.8046	4.7228	5.22953	3.84941	4.74766	4.80423	5.37371	3.89386	8.8742	8.00717	6.47109	9.66084	11.6533	8.07163	6.50479	6.25237	11.2069	6.76245	6.20745	10.6654	8.81208	6.25632	6.78663	9.015
ENSOARG00000017768	0	0	0	0	0	0	0	0	0	0	0	0	0	0	0	0	0	0	0	0	0	0	0	0	0	0	0	0	0	0	0	0	0.247557	0.651942	0.805403	0.060293	0.706231	0.429947	1.15358	1.19612	0.917727	0.788992	0.305922	0.76288	0.295572	0.263825	0.752258	0.957822
ENSOARG00000010821	0.908449	0.84286	0.692718	1.09633	0.840862	0.638543	0.988377	1.10908	0.93823	1.11788	0.972823	0.570963	0.478001	0.660783	0.960787	1.00859	0.425131	0.331109	0.573555	0.165482	0.46337	0.487503	0.534367	0.383947	0.117904	0.223774	0.462839	0.286523	0.254313	0.233329	0.185269	0.253887	1.39322	2.81621	2.64677	2.83194	1.96807	2.49349	2.16465	2.31444	3.05511	2.04683	2.84211	2.19386	1.94708	1.12157	1.38942	2.01482
16571	0	0	0	0	0	0	0	0	0	0	0	0	0	0	0	0	0	0	0	0	0	0	0	0	0	0	0	0	0	0	0	0	0	0	0	0	0	0	0	0	0	0	0.118919	0	0.661094	0	0	0
5193	0	0	0	0	0	0	0	0	0	0	0	0	0	0	0	0	0	0	0	0.201427	0	0	0	0	0	0	0	0	0	0	0	0	0	0.197378	0	0	0	0	0.099349	0.30842	0	0	0.158778	0	0	0	0	0.670749
ENSOARG00000021192	12.8621	10.3953	7.76699	13.5649	10.4543	14.107	11.9941	15.3111	11.6404	11.8189	10.9816	12.7137	10.0382	9.36225	10.9941	14.5963	10.4746	10.2105	9.28496	5.89135	4.52447	6.92066	7.8367	6.54403	7.07432	8.27961	5.88021	6.27462	4.79196	10.2883	4.40986	9.4604	11.4001	11.0754	13.8664	14.7586	11.5756	12.8993	14.1283	10.085	11.3031	7.16886	6.68643	11.2078	8.70846	8.80207	6.97157	9.07687
16974	0	0	0	0	0	0	0	0	0.082697	0	0	0	0	0	0.146625	0	0	0	0.058964	0	0	0	0	0	0	0	0	0	0	0	0	0	0	0	0	0.275658	0	0	0	0	0	0	0	0	0	0	0.06552	0
14881	0	0	0	0	0	0	0	0	0	0	0	0	0	0	0	0	0	0	0	0	0	0.233384	0	0	0	0	0	0	0	0	0	0	0	0	0	0	0.039921	0	0	0	0	0	0	0	0	0	0	0
ENSOARG00000005993	280.251	272.521	367	238.836	212.391	327.766	328.046	299.01	311.3	372.74	296.346	278.162	255.881	323.215	317.317	275.629	78.4115	75.6005	89.4948	74.6116	78.2526	90.4543	95.0201	78.015	103.942	95.7948	89.0569	93.6148	93.1703	113.232	83.4912	80.6497	81.8882	96.8348	96.5302	85.0708	114.594	107.796	63.1104	75.6449	81.956	68.0048	61.0338	84.6912	74.0968	70.2693	76.371	79.8783
5043	0	0	0	0	0	0	0	0	0	0	0	0	0	0	0	0	0	0	0	0	0	0	0	0	0	0	0	0	0	0	0	0	0	0	0	0	0	0	0	0	0	0	0	0	0	0	0	0
ENSOARG00000015668	0	0.092651	0.365784	0	0	0.194471	0	0	0.068067	0	0	0.103208	0.200794	0.085468	0	0.144123	0	0	0	0	0	0	0	0	0	0	0	0	0	0	0	0	0	0	0	0.032489	0.070605	0	0	0	0	0	0.012397	0	0.032897	0	0.013264	0
ENSOARG00000018179	0.263898	0.644416	0.773354	0.685632	0.398966	0.144459	0.803993	0.378488	0.198186	0.696515	0.741115	0.383332	0.520042	0.667535	0.776349	0.501431	0.565485	0.321653	0.694695	0.699908	0.825019	0.930306	0.958728	0.613153	0.418763	0.348643	0.885715	1.06376	0.477945	1.37636	1.49216	0.388015	0.044599	0.030533	0	0.124186	0.068715	0	0.139294	0.02327	0	0.234091	0	0	0	0	0	0.122999
19641	0.389609	0.435214	0.683164	1.0077	0.930982	0.394622	0.599923	0.47935	0.555403	0.2586	0.570516	0.18008	1.09266	0.678519	0.573148	0.365991	0.207428	0.349938	0.026041	0.076662	0.181405	0.326605	0.289406	0.190644	0.178119	0.173965	0.12855	0.27451	0.313545	0.197776	0.234337	0.239169	0.081561	0.059071	0	0.057895	0.289114	0.127555	0.093544	0.146318	0.055099	0.194457	0.059597	0.031995	0.059264	0.078169	0.127908	0.154406
13028	0	0	0	0	0	0	0	0	0	0	0	0	0	0	0	0	0	0	0	0	0	0.248088	0	0	0	0	0.107073	0.234852	0	0	0	0	0	0	0	0	0	0	0.16317	0	0	0	0	0	0	0	0	0
18277	0	0.129291	0	0.579852	0.150298	0	0	0	0.191092	0	0	0	0.202094	0	0	0	0	0	0	0	0	0	0	0	0	0.159278	0	0	0	0	0	0	0	0	0	0	0	0	0	0	0	0	0	0	0.292167	0	0	0
16128	0.37963	0.602404	1.01758	2.05172	1.11969	0.686556	1.60275	0.765085	0.17942	1.05312	0.891369	2.72386	1.06888	0.942212	0.200936	2.01543	0	0	0	0	0	0	0	0	0	0	0	0	0	0	0	0	0	0	0	0	0	0	0	0	0	0	0	0	0	0	0	0
ENSOARG00000008552	0.139643	0.238001	0.285335	0.199843	0.204122	0.097589	0.168128	0.041054	0.286941	0.068547	0.126828	0.052319	0.112685	0.163176	0.256228	0	0.311192	0.113628	0.385947	0.299838	0.410937	0.303472	0.516823	0.298269	0.32772	0.095164	0.318469	0.208565	0.400295	0.379028	0.443509	0.126277	0.264179	0.603027	0.498745	0.334288	0.218045	0.355457	0.367562	0.274651	0.288644	0.321079	0.349873	0.441257	0.362044	0.322018	0.494473	0.273023
20210	0	0	0.513104	0	0.113696	0	0	0.468028	0	0	0	0	0	0	0	0	0	0	0	0	0	0	0	0	0	0	0	0	0	0	0	0	0	0	0	0	0	0	0	0	0	0	0	0.088663	0	0	0	0
6580	0.423185	0.375311	0.42207	0.579576	0.396583	0.087246	0.389262	0.721643	0.144085	0.766066	0.390735	0.309862	0.812235	0.307058	0.921023	0.342189	0.096086	0.108586	0.180525	0.355836	0.199727	0.232211	0.328906	0.149534	0.168062	0.096963	0.279679	0.178307	0.182713	0.161843	0.257475	0.349817	0.032566	0	0.08096	0	0.063397	0	0	0.020342	0.111322	0.110883	0.112671	0.019149	0.058575	0	0.085633	0.18225
ENSOARG00000015095	423.865	428.3	475.859	332.731	312.433	398.72	328.714	427.336	397.512	312.268	328.257	325.677	313.607	370.178	321.448	304.87	117.665	91.0082	102.38	111.435	97.5063	111.555	111.843	84.3052	132.945	93.7878	112.294	110.424	132.414	134.558	118.955	105.588	265.203	281.164	292.449	272.5	211.567	244.36	258.672	283.568	229.241	249.556	247.883	195.999	259.046	265.612	324.4	260.464
ENSOARG00000002531	0	0	0	0	0	0	0	0	0	0	0	0	0	0	0	0	0	0	0	0	0	0	0	0	0	0	0	0	0	0	0	0	0	0	0	0	0	0	0	0	0	0	0	0	0	0	0	0
1085	7.96917	9.81331	7.99743	3.23029	11.5078	8.32022	9.72362	5.54642	8.801	8.35075	5.03646	6.27007	7.8401	3.78618	8.95739	10.8676	0.584515	1.06957	0.914717	1.07094	1.69427	1.07166	1.51538	1.48097	1.63779	0.528931	1.19753	1.01743	1.05284	1.26812	1.5516	1.11342	2.2685	1.96697	2.05269	1.69551	2.45982	1.58537	2.77145	1.10755	2.24028	1.84297	1.83322	3.3242	1.46615	1.36777	0.933931	3.42078
ENSOARG00000006453	21.6272	18.8758	15.9594	17.8672	17.8132	18.5095	29.5953	24.4115	21.9745	22.1172	20.7171	16.2212	15.7746	21.9134	20.7245	28.7609	9.93754	24.9452	12.3461	14.4007	13.9009	16.2432	14.9647	21.1826	7.37165	10.7873	14.9132	12.2283	13.1736	11.8644	13.6392	32.7414	8.01564	13.4595	9.90344	10.4976	11.1782	12.225	12.7658	9.91505	12.7617	16.3632	10.0818	10.5574	8.30797	7.37113	10.3951	11.2678
11957	0	0	0	0	0.128715	0	0	0	0	0	0	0	0	0	0.24296	0	0	0	0	0	0	0	0	0	0	0	0	0	0	0	0	0	0	0	0	0	0	0	0	0	0	0	0	0	0	0	0	0
16345	0	0	0	0	0	0	0	0	0	0	0	0	0	0	0	0	0.028961	0.174653	0.247185	0.101825	0	0	0	0.128309	0	0	0	0.245159	0.103415	0.043972	0	0.492637	0	0	0	0	0	0	0	0	0	0	0	0	0	0	0	0
ENSOARG00000020054	0	0	0	0	0	0	0	0	0	0.015926	0	0	0	0	0	0	0	0	0	0	0	0	0	0	0	0	0	0	0	0	0	0	0	0	0	0	0	0	0	0.020804	0	0	0	0	0	0	0	0
ENSOARG00000019632	32.0373	31.3672	39.9158	37.4291	35.951	40.1997	54.8335	41.9849	42.5103	41.181	49.8659	41.3865	38.1464	43.1842	43.5178	49.9182	28.2669	22.7597	29.0065	25.7497	27.3838	26.4434	28.3722	26.8814	25.7627	24.7207	26.1234	23.9701	25.0485	30.6716	24.987	26.6789	26.5604	38.1029	31.6668	30.3517	33.8128	38.8447	26.8603	27.9164	37.8584	29.684	25.6529	32.6814	30.7368	29.0474	19.9527	29.6448
ENSOARG00000003248	0	0	0	0	0	0	0	0	0	0	0	0	0	0	0	0	0	0	0	0	0	0	0	0	0	0	0	0	0	0	0	0	0	0	0	0	0	0	0	0	0	0	0	0	0	0	0	0
1022	0	0	0	0	0	0	0	0	0	0	0	0	0	0	0	0	0	0	0	0	0	0	0	0	0	0	0	0	0	0	0	0	0.037043	1.34458	0.183529	3.14112	1.53411	0.726358	0.471923	0	0.449753	0	0.034181	1.1545	0	0.688809	0.074407	0.453292
ENSOARG00000007788	0	0	0	0	0	0	0	0	0	0	0	0	0	0	0	0	0	0	0	0	0	0	0	0	0	0	0	0	0	0	0	0	0	0	0	0	0	0	0	0	0	0	0	0	0	0	0	0
ENSOARG00000004847	0.246177	0.672264	0.153026	0.487445	0.451227	0.410435	0.754925	0.546441	0.290136	0.322292	0.498453	0.141091	0.255684	0.476346	0.464937	0.749667	0.411538	0.280243	0.291495	0.428881	0.606309	0.641993	0.507647	0.447487	0.425709	0.584594	0.563992	0.40605	0.315554	0.362649	0.643201	0.341431	0.124644	0.181825	0.234942	0.120724	0.328414	0.569432	0.185739	0.203719	0.145696	0.174446	0.18434	0.27917	0.251486	0.212005	0.138941	0.280233
ENSOARG00000018440	0	0	0	0	0	0	0	0	0	0	0	0	0	0	0	0	0	0	0	0	0.041245	0.057305	0	0	0	0	0	0	0	0	0	0	0	0	0	0	0.046036	0	0	0	0.025083	0	0	0	0	0	0	0
ENSOARG00000006630	1.29063	1.25905	1.65096	0.579234	0.638998	0.715205	1.43832	1.1055	0.943163	1.0156	0.903384	0.643725	0.579318	1.13127	0.908261	0.874407	0.237789	0.203692	0.374077	0.443716	0.280647	0.223356	0.346259	0.344627	0.237099	0.296253	0.386989	0.378677	0.324981	0.305696	0.190747	0.100109	2.82254	2.84293	2.25034	2.9889	2.12358	1.93502	3.24636	2.80078	3.30606	3.35189	2.82127	2.44375	5.45848	3.10069	3.39089	3.71316
ENSOARG00000011738	10.9916	11.5198	6.91936	4.29538	8.20271	6.35231	11.7229	10.8617	11.9624	11.4531	9.82474	5.83763	5.2511	8.25815	7.68778	12.6823	1.22513	1.62989	2.43729	2.03777	1.16344	2.32443	1.06729	1.29823	0.407547	1.53997	1.63664	1.25741	1.0665	2.03683	1.40563	0.815113	3.01067	3.22648	2.01167	2.47609	2.35499	1.99559	3.66559	3.15125	3.71038	4.00763	2.52463	3.90517	2.09721	0.991675	2.74355	2.96019
ENSOARG00000018069	0	0	0	0	0	0	0	0	0	0	0	0	0	0	0	0	0	0.019391	0	0	0	0	0	0	0	0	0.017871	0	0	0	0	0	0	0	0	0	0	0.019324	0	0	0	0	0	0	0	0	0	0.032119
ENSOARG00000006239	35.001	44.2741	52.6585	52.4027	50.8667	38.5893	55.7496	47.3078	48.3334	44.9	46.7674	51.4934	47.4863	39.8358	42.0129	42.8432	29.4688	19.1565	26.3322	20.1598	22.7269	22.7253	24.54	16.9331	25.1056	24.4606	17.4168	19.6945	20.7044	24.383	20.6297	18.1699	16.0456	23.417	20.4928	20.9645	20.0637	21.9097	15.0327	17.306	18.1978	18.4401	18.5785	16.7331	20.8915	19.2766	16.3869	16.8693
7155	5.95069	6.16047	7.94745	9.32872	7.59261	5.18704	7.24095	6.53032	6.02688	5.87478	6.8746	5.84628	5.60663	5.7903	6.62078	5.06261	5.52902	3.97852	4.51363	3.53174	4.97793	5.76662	5.5827	5.85291	6.16907	5.51744	4.46745	3.75251	4.67634	5.95631	4.83993	6.45805	4.52155	7.37892	5.48719	5.2977	6.73672	9.40115	4.58358	5.40317	6.13574	7.43658	4.88835	5.01735	5.63979	5.39518	8.30873	5.79908
ENSOARG00000003243	30.2999	24.9353	26.1181	33.6933	30.352	38.671	40.4036	34.9662	39.8984	26.755	32.4072	52.7506	37.8909	34.2577	32.5262	50.8357	61.1808	16.5481	38.7524	37.1765	39.4652	31.8568	31.8568	20.6497	29.3963	36.4731	26.9417	25.6357	43.7988	35.2578	25.0152	16.1112	54.2492	24.065	19.5317	19.7994	26.6045	24.6788	17.354	23.4771	27.133	18.3213	15.8604	23.086	27.4125	15.6908	19.0567	29.7204
ENSOARG00000017287	0	0	0	0	0	0	0	0	0	0	0	0	0	0	0	0	0	0	0	0	0	0	0	0	0	0	0	0	0	0	0	0	0	0	0	0	0	0	0	0	0	0	0	0	0	0	0	0
ENSOARG00000004649	1.48754	3.0526	5.02838	4.767	3.49214	3.72725	2.34521	4.29765	2.66536	1.39219	4.48133	1.79042	2.5808	5.29276	2.78642	3.39201	5.19291	3.85416	6.80531	7.08144	5.8314	5.38716	5.99764	5.23564	8.35018	5.90646	11.6597	9.03176	7.24361	8.37968	5.58092	4.91549	0.465205	0.835702	0.918698	1.25481	0.916248	0.459818	1.34378	0.76779	1.82576	0.170132	0.946914	1.21236	0.842092	0.840676	1.18973	0.511845
8809	0	0	0	0	0	0	0	0	0	0	0	0	0	0	0.123496	0	0	0.077606	0	0	0	0	0	0	0	0	0	0	0	0	0	0	0	0.158838	0	0	0	0.579334	0	0.104834	0	0	0	0	0	0	0.265196	0
ENSOARG00000017648	0.420989	0.217357	0.561874	0.528411	0.667678	0.279866	0.359989	0.558014	0.45029	0.382199	0.564532	0.650812	0.251594	0.554676	0.385702	0.723145	0.856673	1.14392	0.688218	0.814518	0.756652	1.09815	1.20166	0.57749	0.63543	0.705961	0.894966	0.774541	0.780733	0.842403	1.10933	1.92734	0.547904	0.530503	0.357245	0.513397	0.572924	0.591754	0.979311	0.716674	1.05006	0.608281	0.455954	0.654561	0.60438	0.336975	0.67337	0.800614
ENSOARG00000017388	0	0	0	0	0	0	0	0	0	0	0	0	0	0	0	0	0	0	0	0	0	0	0	0	0	0	0	0	0	0	0	0	0	0	0	0	0	0	0	0	0	0	0	0	0	0	0	0
ENSOARG00000005542	720.824	696.034	780.363	552.39	638.206	858.069	523.785	681.012	673.614	498.561	613.729	575.128	688.173	575.886	510.943	501.778	102.211	30.5203	100.604	104.498	90.7838	86.499	98.9065	86.2113	118.135	105.86	98.9147	98.6781	102.72	121.34	92.9117	34.0039	237.88	192.396	244.478	243.626	193.477	195.211	151.602	232.85	177.277	128.677	186.379	194.471	228.898	233.837	228.516	167.873
ENSOARG00000008611	0	0	0	0	0	0	0	0	0	0	0	0	0	0	0	0	0	0	0.082267	0.021055	0	0.154889	0	0.084861	0	0	0.057036	0	0	0	0	0.06083	0	0	0	0	0	0	0	0	0	0	0	0	0	0	0	0
ENSOARG00000009304	2.88441	4.17993	2.80002	3.59282	5.38783	3.22638	3.48571	4.18441	4.79923	4.01084	4.59424	3.16332	2.32823	3.33352	4.00617	5.85709	1.81001	4.9192	4.53459	5.87628	4.53713	5.03166	4.97938	6.32109	2.04491	2.1973	4.59189	2.46337	3.49989	3.66475	3.8062	3.50591	4.55319	8.81778	4.36475	5.28032	6.31381	7.35058	5.28115	6.91984	8.00962	6.54423	6.86383	8.32669	3.82537	3.74166	5.89769	7.19057
ENSOARG00000012509	0	0	0	0	0	0	0.898623	0	0.795775	0.747873	0	0.185688	0	0	0	2.41355	0	0	6.86099	0	0	0	0	0.13029	0	0	0	0	0.663106	0.102498	0	0	0	0	0	0	0	0	0	0	0	0	0	0	0	0	0	0
16366	10.2315	17.7978	12.5265	55.5589	22.9861	16.1786	32.2928	50.4908	0	26.8428	34.5639	81.366	30.2717	37.0388	30.1339	102.167	12.5881	7.1898	8.94437	17.3946	14.2618	19.0087	10.5763	11.1514	0	20.9297	10.6304	19.6318	10.0116	18.3904	10.5026	34.3925	6.59535	6.3531	2.03287	9.51919	12.7655	13.5643	4.11264	12.6522	0	5.72767	3.5361	14.8663	8.11207	2.99796	5.10614	18.2849
ENSOARG00000001663	6.07532	4.91736	4.45276	5.68743	6.00381	5.57327	5.8856	4.99189	5.62298	8.01323	4.2759	4.31966	8.10173	5.91771	7.07656	3.95222	0.073831	0.027437	0.136988	0	0.21391	0.105043	0.111935	0.493628	0.081653	0.287096	0.381245	0.057288	0.07966	0.371144	0.060651	0.071363	0	0	0	0	0	0.113746	0	0.029313	0	0.025734	0.035529	0	0.018494	0	0.093487	0.067379
ENSOARG00000009417	0	0	0	0	0	0	0	0	0	0	0	0	0.055363	0	0	0	0	0	0	0	0	0	0	0.01811	0	0	0	0	0	0	0	0	0.055631	0	0.092972	0.034588	0.070003	0.189537	0	0	0	0	0.072456	0	0.042646	0	0.101425	0
3135	0	0	0	0	0	0	0	0	0	0	0	0	0	0	0	0.08316	0	0	0	0	0	0	0	0	0	0	0	0	0	0	0	0	0	0	0	0	0	0	0	0	0	0	0	0	0	0	0	0
ENSOARG00000020546	13.3864	16.0777	14.3207	17.8265	14.487	15.493	21.7655	15.5672	16.6669	14.8757	15.9016	15.7478	16.9143	18.7351	18.3296	19.7421	6.47592	6.20201	7.71206	8.71247	5.82809	7.89711	9.02852	7.39316	7.56942	9.41172	6.98894	7.50405	6.9704	9.18525	6.402	5.7267	9.96901	12.0782	14.9693	16.8126	9.26539	15.3629	11.9408	11.455	10.0355	14.8111	9.19097	9.35741	10.2933	12.0827	11.9725	9.75702
ENSOARG00000012061	0	0	0	0	0	0	0	0	0	0	0	0	0	0	0	0	0	0	0	0	0	0	0	0	0	0	0	0	0	0	0	0	0	0	0	0	0	0	0	0	0	0	0	0	0	0.022728	0	0
ENSOARG00000006087	0	0	0	0.436386	0.820261	0.165078	0	0.427808	0	0.105692	0	0.748255	0.38381	0	0.339111	0.787147	1.69171	2.23572	3.90688	0.802947	1.5876	2.45121	2.61421	0.723202	2.34006	1.47684	1.32868	1.44957	1.75566	0.790495	1.01594	3.60028	1.04642	2.94717	0.753451	0.369267	1.87855	4.75906	1.28243	0.690334	0.989481	1.00049	0.107823	0.19051	1.30007	0.676852	0.954557	0.125873
9891	0	0	0	0	0	0	0	0	0	0	0	0	0	0	0	0.228477	0	0	0	0	0	0	0	0	0	0	0	0	0	0	0	0	0	0	0	0	0	0	0	0	0	0	0	0	0	0	0	0
ENSOARG00000004496	0	0	0	0	0	0	0	0.198547	0	0.206555	0	0	0	0	0.204012	0	0	0	0	0	0	0	0	0	0	0	0	0	0	0	0	0	0	0	0	0	0	0	0	0	0	0	0	0	0	0	0	0
ENSOARG00000004269	14.5966	15.1888	13.2132	18.102	14.0732	11.4749	17.9606	16.2754	14.3866	15.7031	15.4539	13.2288	13.1577	14.8501	15.7071	17.1855	6.69915	8.14504	7.4681	7.11384	7.36959	7.62233	8.45591	8.87767	7.27685	8.78443	7.84622	5.92701	7.48361	8.41846	7.4437	7.8895	7.24118	12.4374	7.62413	11.7434	10.7143	11.1906	8.9963	8.23262	11.668	12.2697	8.98903	10.3323	8.96874	7.55288	8.58353	10.4635
ENSOARG00000009916	0	0	0.043404	0	0	0	0.146045	0	0	0.015504	0	0.030111	0.035482	0	0.022437	0	12.0016	11.9649	17.7874	25.1753	24.7387	18.3709	18.3017	17.3727	15.7406	27.3342	23.9441	22.7424	24.2816	14.0458	25.2122	12.3667	0.022442	0	0.031323	0.033265	0.007046	0.062296	0	0.025022	0	0	0	0	0.034159	0	0.013005	0
14	0	0	0	0	0	0	0	0	0	0	0	0	0	0	0	0	0	0	0	0.451769	0	0	0	0	0	0	0	0	0	0	0	0.399174	0	0	0	0	0	0	0	0	0	0	0	0	0	0	0	0
15555	0	0	0	0	0	0	0	0	0	0	0	0	0	0	0	0	0.745088	0	0.14518	0	0.407855	0	0.372712	0	0.387051	0	0.138386	0.474662	0.776502	0	0.19254	0.279022	0	0	0	0	0	0	0	0	0	0	0	0	0	0	0	0
ENSOARG00000009280	68.0702	58.411	71.8388	44.9794	45.5813	67.3896	84.7625	73.1142	78.2098	69.1625	62.2439	61.262	47.5756	64.5422	74.2963	100.035	14.9501	12.3898	30.0873	21.7636	23.9136	29.1366	20.8755	29.528	22.4923	20.7736	27.5315	23.4689	25.5533	24.1849	24.0064	19.4111	16.3295	18.0241	10.4249	15.1401	24.6561	13.3905	15.2972	18.1003	27.3958	22.6505	13.8351	18.8903	15.7803	5.98007	11.0691	24.3969
3944	0.654868	0.740139	0.58258	0.677153	1.15266	0.785882	0.964669	0.802643	0.830208	0.406486	0.391547	0.407755	0.306591	0.920169	0.951375	1.25171	0	0.51771	0	0.451116	0.202066	0.531913	0	0.64686	0.104651	0.249186	0.268774	0.187713	0.207062	0	0.132117	1.14305	0.727725	1.34372	1.31877	1.76357	0.868233	0.812637	1.33671	2.93993	0.500907	1.99924	0.494168	0.618657	1.38329	1.05167	0	0.588261
ENSOARG00000001524	0	0	0	0	0	0	0	0	0	0	0	0	0	0	0	0	0	0	0	0	0	0	0	0	0	0	0	0	0	0	0	0	0	0	0	0	0	0	0	0	0	0	0	0	0	0	0	0
8730	0	0	0	0	0	0	0	0	0	0	0	0	0	0	0	0	0	0	0.335748	0	0	0	0.183494	0	0	0	0	0	0	0.448279	0	0	0	0	0	0	0	0	0	0.036491	0	0	0	0	0	0	0	0
ENSOARG00000002112	0	0	0	0	0	0	0	0	0	0	0	0	0	0	0	0	0	0	0	0	0	0	0	0	0	0	0	0	0	0	0	0	0	0	0	0	0	0	0	0	0	0	0	0	0	0	0	0
ENSOARG00000012524	9.80504	13.847	10.7479	10.1761	10.0455	8.9905	12.837	10.6509	9.83935	10.4966	12.7627	9.84524	10.6188	11.6073	12.3034	12.2458	6.01923	4.70927	4.89162	6.01484	4.98645	6.42613	6.21143	4.42133	6.28748	4.81731	7.90866	6.99958	6.83941	7.53143	6.0362	6.02714	4.38788	6.77608	5.26951	5.19132	5.02205	4.91097	5.03255	4.66713	4.69411	5.34904	4.97804	4.32966	5.39064	4.60001	5.84092	5.23365
6639	0	0	0	0	0	0	0	0	0	0	0	0	0	0	0	0	0	0	0	0	0	0	0	0	0	0	0	0.234852	0	0	0	0	0	0	0	0	0	0	0	0	0	0	0	0	0	0	0	0
ENSOARG00000009782	189.331	213.315	153.065	164.201	180.197	207.697	224.602	231.282	217.73	175.128	180.324	198.73	216.549	239.182	210.422	222.191	86.3127	54.0453	86.6239	80.2065	82.4125	83.2064	80.5918	57.8765	79.4892	66.4112	88.8347	81.4888	78.1408	95.0968	76.5896	63.5518	244.953	236.529	180.815	253.616	228.917	209.891	189.08	198.116	287.942	126.635	166.037	248.855	196.382	192.865	169.866	257.505
ENSOARG00000002081	3.58877	3.78361	2.95428	3.47346	3.71644	2.80689	4.13432	3.59666	2.86363	3.57572	3.31787	3.23302	2.04522	3.14131	2.84591	3.87096	1.90153	1.48143	1.54836	2.08323	2.10705	1.94367	1.67945	2.34342	1.5912	1.80625	1.91515	1.46228	2.11708	2.19542	1.80167	1.18695	9.41982	10.2851	10.7898	10.8239	7.34837	6.76199	7.47726	7.41406	8.10049	7.69484	6.73792	6.20212	9.21213	8.1754	7.29097	6.98075
ENSOARG00000013551	0.265198	0.326963	0.26793	0.156767	0.255259	0.017309	0.228874	0.317697	0.102693	0.506849	0.139172	0.189022	0.022629	0.120809	0.208201	0.228609	0	0.048879	0.048221	0	0.024864	0.063258	0.012949	0.031286	0.014275	0	0.067689	0	0	0.015151	0.023841	0.060052	0.059465	0.163583	0.139762	0.163083	0.165318	0.303569	0.299772	0.223445	0.217943	0.177565	0.142421	0.287489	0.033776	0.165318	0.232651	0.398431
ENSOARG00000009946	1.69162	1.97362	1.38758	1.70795	1.97306	1.23214	2.25111	1.57805	1.32105	1.7733	1.52027	1.8711	1.2068	1.84761	1.76646	2.4622	1.3357	2.1057	1.69311	2.11032	2.04797	2.16408	2.13435	3.0635	1.48277	1.5947	2.16286	1.64545	2.24803	2.13586	2.17818	1.69227	0.428279	0.708259	0.621692	0.574216	0.765213	0.925293	0.806968	0.520717	0.611252	0.787888	0.658372	0.654324	0.427401	0.4261	0.789989	1.07955
10420	0	0	0	0	0	0	0	0	0	0	0	0	0	0	0	0	0	0	0	0	0	0	0	0	0	0	0	0.132141	0.571759	0	0	0	0	0.083668	0	0	0	0	0	0	0	0	0	0	0	0	0	0
ENSOARG00000010064	1.21591	0.682924	0.613957	1.37063	0.902046	0.758881	0.740256	0.639858	0.716078	0.727145	0.595181	0.84933	0.73617	0.935515	1.16129	0.749796	0.73562	0.276143	0.438292	0.549552	0.59331	0.685965	0.376015	0.347913	0.34012	0.379567	0.43005	0.139739	0.381845	0.204719	0.148363	0.399728	1.47119	0.248065	0.27641	0.378446	0.464562	0.091925	0.390296	0.163209	0.487115	0.694563	0.247606	0.258552	0.415466	0.056308	0.407825	0.397541
15160	0.772686	0.798664	1.09725	0.969508	0.891353	0.556855	0.932186	1.16466	0.401854	0.835251	0.580718	0.558107	1.05005	0.742501	1.01987	0.770672	0.741236	0.85717	1.16442	0.974378	0.923536	0.878865	0.864673	1.20408	0.902556	0.78762	1.01989	0.695684	1.09713	1.00574	0.932774	0.755279	0.574254	1.34415	0.582355	0.448321	0.705958	0.804682	0.658618	0.58209	0.688287	0.852802	0.861138	0.722462	1.1693	0.962984	0.506445	1.12098
11807	1.05018	1.05492	0.866894	0.733169	0.790801	0.448208	1.13077	1.55331	0.903556	1.23505	0.833556	0.397268	0.418047	0.854565	0.542055	1.30063	0.411123	0.273984	0.492083	0.478383	0.379474	0.507884	0.284501	0.484311	0.113342	0.287342	0.354014	0.424853	0.308613	0.464667	0.334896	0.186082	0.521919	0.809243	0.831767	0.489356	0.654248	0.753401	1.20782	1.4021	0.65596	1.87951	0.338291	0.267653	0.466676	0.18494	0.5263	0.913271
ENSOARG00000005623	10.0751	8.28598	13.1536	10.0659	6.97581	9.52918	6.81562	10.9951	9.69894	9.69037	6.245	11.3987	7.30251	10.5114	8.78661	11.5221	19.7709	12.1775	25.8833	26.1508	22.4226	22.8742	23.1972	24.1816	20.2343	22.6827	25.6025	14.5689	21.167	16.7872	19.5041	18.6942	7.77875	12.0871	15.5395	15.065	7.93997	9.7988	6.26165	12.4596	11.3436	8.59087	8.65999	9.85701	9.88347	6.10944	7.05594	12.5435
18538	0	0.076934	0	0.175436	0.045945	0.085741	0.040199	0.165534	0.058174	0.088181	0	0.092968	0.044926	0	0	0.088768	0.059468	0.359657	0.032626	0.057376	0.028729	0.387996	0.182161	0.243687	0.097035	0.02431	0.057564	0.187247	0.093612	0.093229	0.190401	0.28363	0.257075	0.787295	0	0.147645	0.71901	0.511425	0.24406	0.733013	0.188059	0.102994	0.1827	0.929305	0.475551	0.135571	0.114551	0.68403
8055	0	0	0	0.159951	0.088883	0.139205	0.030779	0.018072	0	0.007339	0.058202	0.017067	0.207317	0	0	0.05768	1.45474	1.97497	2.3831	2.27848	1.19918	1.29499	1.87633	1.2365	1.56276	0.814468	1.48967	2.06563	1.53331	1.80865	2.08065	1.61373	0.022832	0	0	0	0	0	0	0	0	0	0	0	0.008509	0	0.008283	0.032889
ENSOARG00000011731	5.15001	4.21702	2.67569	2.35032	2.4895	2.7925	3.23742	2.55029	3.75778	3.09566	2.84325	1.77288	1.63239	3.26891	3.06475	4.70307	0.142175	0.266224	0.166189	0.215115	0.158203	0.386376	0.242964	0.344891	0.07642	0.230525	0.207981	0.13936	0.248354	0.309278	0.24968	0.22333	7.6002	9.25257	7.18134	10.3172	7.18759	4.15226	8.57916	10.7872	10.6181	7.69335	6.38196	5.78675	8.48469	6.32388	6.14075	9.05263
ENSOARG00000009103	7.69996	5.75643	5.46553	5.21166	5.56592	7.25286	11.4016	7.56445	6.9946	7.58908	6.10055	11.2308	5.45749	6.87807	9.53164	10.8352	33.8343	15.7202	13.7889	10.9817	14.23	13.8792	17.5677	12.017	11.4736	15.9916	10.47	12.6008	14.8429	11.4166	12.3542	13.9119	15.1081	9.38861	7.03948	6.34336	9.94933	13.3895	6.39222	9.15277	9.23117	11.5542	6.315	6.72701	8.23951	6.6573	7.9923	7.96044
2413	0	0.335776	0	0.08923	0	0	0	0.347609	0	0	0	0	0	0	0	0	0	0	0	0	0	0	0	0	0	0	0	0	0	0	0	0	0	0	0	0	0	0	0	0	0	0	0	0	0	0	0	0
6045	1.08578	0.455924	0	0.280287	0.322265	0.097346	0.992555	0	0.902032	0.626197	0.523752	0.205974	0.364924	0.439545	0.197659	0.441514	0	0.183793	0	0.225002	0	0	0.109327	0.079827	0	0.107921	0	0.142693	0.358319	0	0.224888	0	0.711782	0.998649	0.04133	0.750306	0.279238	0.331082	0.551729	1.02593	0.910325	1.55922	0.442227	0.517338	0.57514	1.06936	1.01213	0.877758
6900	0	0.101512	0.426939	0.459884	0.131185	0.09934	0.13222	0.23588	0.23983	0.215546	0.315673	0.097075	0.177648	0.243902	0.266083	0	0	0	0.068628	0	0	0	0	0	0	0.068165	0	0.255522	0	0.290736	0.326114	0.041051	0	0	0	0.103056	0	0.052421	0	0.135268	0	0	0	0.108629	0	0.105889	0	0
12023	3.55708	6.23991	6.28976	5.99384	6.74918	14.0821	11.5721	9.99519	11.2366	16.1235	9.4966	30.3592	24.8247	10.7685	21.5206	18.4538	0	1.2604	0.23065	0.435014	0.245253	0	0.139424	0.471263	0.300184	0.425542	0	0	0	0.612591	0.235122	0	0.051775	0	0.282018	0.342341	0.898991	0.455119	0	0	0	0.082827	0	0	0	0.239581	0.214725	0
ENSOARG00000002333	0	0	0	0.090507	0.043631	0.046372	0	0	0.06662	0.019221	0	0	0	0	0	0	0	0	0	0	0	0	0	0	0	0	0	0.021217	0	0	0	0	0	0	0	0	0.073463	0.191594	0.13237	0.175914	0	0	0.276458	0.211146	0	0	0.104614	0.080281
ENSOARG00000019460	0	0	0	0	0	0	0	0	0	0	0	0	0	0	0	0	0.144517	0	0	0	0	0	0	0.072024	0	0	0	0.037917	0	0	0	0	0	0	0	0	0	0	0	0	0	0	0	0	0	0	0	0
ENSOARG00000007933	0	0.049705	0.10815	0	0.267676	0.098896	0.111173	0.108832	0.040185	0	0.059133	0.677075	0	0.321784	0.249986	0.491382	7.48973	22.969	11.4276	13.4776	8.94469	15.3921	14.6514	13.6784	11.0911	14.5452	15.2513	15.4497	16.9036	14.1148	15.8534	28.8693	0.086949	0.101286	0.082147	0.417898	0.223191	0.258776	0.107502	0.194741	0.178144	0	0.170901	0.183347	0.100953	0	0.247979	0.229144
ENSOARG00000010374	2.0978	1.52016	1.16294	1.30464	2.08481	0.671277	2.08359	1.40483	1.21107	1.9639	1.61901	1.05405	1.18653	0.94763	1.89549	0.656938	2.49859	2.27534	3.00891	4.06349	3.16626	3.71424	1.98886	1.93939	1.49504	1.36067	5.65798	4.69253	5.85301	2.01975	4.07526	2.13414	1.94289	2.49914	3.46785	2.51595	2.03433	1.38938	2.20703	1.00748	1.17516	2.73026	3.03788	1.58236	2.50535	2.44332	2.8643	1.47891
13736	0.206357	0	0.164417	0	0	0.536052	0.269363	0.20947	0.243706	0	0.245099	0	0	0	0	0	0.815179	0	0.207071	0.321315	0.641719	0.848237	0.643873	0.912084	0.190243	0.199822	0.783493	0.254077	0	0.885451	0.749929	0.212592	0	0	0	0	0	0	0	0	0	0	0	0	0	0.097453	0.18945	0
ENSOARG00000015129	29.1316	25.5456	28.6932	22.9508	24.8759	27.0237	26.6323	36.0913	26.2404	24.678	26.8187	23.9191	23.5476	27.6295	23.1999	29.3326	7.57291	9.98822	7.96543	8.14003	7.59796	10.7465	13.9144	6.07456	9.981	6.25542	9.68553	10.6986	13.2352	8.43404	11.0094	10.5982	9.05736	10.9163	8.80727	10.8665	9.52434	13.2838	8.78261	12.1275	10.7289	17.894	10.0805	8.13135	10.5965	8.45788	9.01032	9.61989
7967	0	0.062262	0	0	0.188879	0	0.091737	0.142332	0	0	0	0	0	0.110411	0.09309	0.425716	0	0.064842	0	0	0	0	0	0	0	0	0.106263	0	0	0	0	0	0	0	0	0	0	0	0	0	0	0	0	0	0	0	0	0
ENSOARG00000017252	6.16152	6.03424	5.13673	4.65811	5.27583	3.62491	6.18922	5.03239	3.97726	7.00586	5.58077	5.50697	5.86244	6.12668	6.47502	7.19522	1.06395	1.37754	2.15962	2.54905	2.18432	3.05425	2.17133	3.61057	1.77597	2.04469	2.15162	2.12402	2.4051	1.91255	2.53816	3.28802	1.82126	1.79808	1.38937	0.716843	2.76419	2.95585	1.55917	1.56931	2.49676	1.85415	1.66938	1.86452	1.18987	1.1014	1.50086	1.8536
ENSOARG00000001840	0	0	0.989822	0.46461	0	0	0	0	0.669553	0.484482	0	0	0	1.2529	0.663429	0	0	0	0	0	0	0	0	0	0	0	0	0	0	0	0	0	0.144302	0	0	0	0	0	0	0	0	0	0	0	0	0	0	0
ENSOARG00000019767	0	0	0	0	0	0	0	0	0	0	0	0	0	0	0	0	0	0	0	0	0	0	0	0	0	0	0	0	0	0	0	0	0	0	0	0	0	0	0	0	0	0	0	0	0	0	0	0
ENSOARG00000001861	1.35309	2.38744	1.64682	2.89387	2.45397	2.21942	4.39714	3.02343	2.2675	2.48754	2.21355	3.01276	2.11235	2.44018	3.02313	4.71497	1.76197	0.985183	1.41541	1.93754	1.66343	1.5433	1.59854	1.74469	0.714775	1.06788	1.91452	1.3055	1.03447	1.97164	1.75662	1.31369	1.54987	3.02383	1.97966	2.82263	1.90519	2.34047	2.22148	2.35961	2.67	2.33026	2.8045	2.3948	2.00974	1.95523	1.4658	2.47538
ENSOARG00000004713	0.014888	0	0.00743	0	0	0	0	0	0.042181	0	0	0.007111	0	0	0	0	0.007104	0	0.006021	0.006473	0.033402	0.024096	0	0.01107	0	0.012171	0	0	0	0.006909	0	0	0	0.020456	0.031703	0.02122	0.019505	0.0139	0.019263	0.035399	0.013096	0.013403	0	0.019302	0.027895	0.006235	0.006107	0.01223
ENSOARG00000010076	0	0	0	0	0	0	0	0	0	0	0	0	0	0	0	0	0	0	0	0	0	0	0	0	0	0	0	0	0	0	0	0	0	0	0	0	0	0	0	0	0	0	0	0	0	0	0	0
ENSOARG00000009769	11.124	13.0862	10.8414	11.0069	11.7866	11.1441	16.9437	9.65632	8.29918	9.87947	10.9546	12.1453	9.5908	12.2918	14.2988	14.3759	15.3387	11.1592	6.80044	7.01874	9.11546	10.7266	13.164	13.0309	10.7338	12.9702	8.32227	13.6761	12.5622	9.3778	11.7685	20.5756	2.47138	1.47482	2.26626	1.23706	1.69445	2.15248	2.00933	2.58663	2.94768	2.8776	1.72277	3.09583	1.68013	1.99727	1.88587	3.14256
10945	0.354991	0.722851	0.470874	1.18566	0.524162	0.146567	0.582197	0.523869	0.355617	0.627503	0.721596	0.544943	0.547946	0.294341	0.284901	0.393884	0	0.082424	0	0	0	0	0	0.008014	0	0.057652	0.045808	0	0	0.017148	0	0	0.189765	0.405061	0	0.186301	0.330068	0.210107	0.093162	0	0.369901	0.058553	0.189259	0.439784	0.369936	0.196864	0.192433	0.259587
ENSOARG00000006248	0	0	0	0.016067	0.013394	0	0	0.015559	0	0.015267	0.013135	0.027825	0.029936	0	0.031561	0	0	0	0.025413	0	0	0.012844	0	0.023625	0	0	0	0	0.013301	0	0	0	0.066478	0	0.082982	0.026766	0.040471	0.043904	0.013827	0	0.035719	0.050061	0.027889	0.070337	0	0	0.039005	0
531	0.253822	0.077286	0.567073	0.136478	0.01965	0	1.53625	0.528655	0.025497	0.438971	0.049666	0	0.1611	0.100774	0	0	0	0	0	0	0	0	0	0	0	0	0	0	0	0	0	0	0	0	0	0	0	0	0	0	0	0	0	0	0	0	0	0
9476	0	0	0	0.23513	0	0	0	0.171344	0	0	0	0.333172	0	0	0	0	0	0	0	0.154729	0	0.281959	0	0	0	0	0	0.505662	0.145993	0	0	0	0.143354	0	0.150135	0.788654	0.761517	0.523141	0.151768	0.603395	0.998333	0.624824	2.1326	0.91244	1.27579	0.596138	0	0.467742
ENSOARG00000002148	0.483078	0.432174	0.358621	0.713065	0.306608	0.23068	0.359386	0.465423	0.944429	0.428974	0.648142	0.160949	0.207872	0.200183	0	0.710256	0	0	0	0	0	0	0	0	0	0.053017	0	0	0	0	0	0	0	0	0	0	0	0	0	0	0.06487	0.059961	0.140379	0.113492	0	0.056173	0	0
16743	0.173691	0.544527	0	0.768044	0.126511	0	0.298515	0.046825	0.144695	0.188798	0.132908	0.108596	0.136689	0.103636	0.329194	0.17045	0	0	0	0	0	0	0	0	0.065216	0	0	0	0	0.229635	0	0	0	0	0	0	0.077708	0.094242	0.122587	0	0	0.062135	0.133108	0	0	0	0.054006	0
ENSOARG00000000893	0	0	0	0	0	0	0	0	0.037959	0.096844	0	0	0	0	0	0	0	0	0	0	0	0	0	0	0	0	0	0	0	0	0	0	0	0	0	0	0	0	0	0	0	0	0	0	0	0	0	0
ENSOARG00000008323	42.2633	47.9377	40.8797	36.3964	47.247	44.5583	57.2228	54.4915	42.5524	44.2751	46.0054	35.6213	26.0884	42.5501	42.4972	54.468	15.7395	10.263	17.6044	16.0502	17.9583	21.6684	20.1172	21.7836	9.93792	12.1146	16.9486	16.2787	11.3791	14.8067	14.3284	15.3641	8.02044	13.0309	9.35851	9.59548	11.9359	11.1247	14.2485	12.7742	12.0248	13.4366	11.0896	11.3634	10.2042	12.0758	9.882	12.7601
10127	0.029909	0.15851	0.130657	0.536946	0.290486	0.192485	0.142964	0.102863	0.225627	0.305839	0.249491	0.04286	0.41433	0.401909	0.42012	0.211789	0	0.043366	0.060004	0.036182	0	0.096724	0	0.022239	0.081999	0.061131	0.025395	0	0.021285	0.049411	0	0.092926	0	0	0	0	0.098659	0.054173	0.077921	0	0.03728	0.071448	0	0	0.078087	0	0.043028	0.073275
ENSOARG00000020418	1.74545	1.48111	0.931276	0.89426	1.15858	0.649007	1.65452	1.45271	1.83879	1.46183	1.25703	0.981443	0.467124	1.81833	1.20439	1.85508	0.46468	0.658816	0.75093	0.695332	0.883895	0.676305	0.536184	1.87739	0.315707	0.452421	0.857727	0.789068	0.471637	0.366267	0.696504	0.768471	0.698557	0.743391	0.721387	0.772762	0.834285	0.446689	0.957707	0.849195	0.9809	1.08004	0.703462	0.640322	0.533961	0.43425	0.597571	0.981534
9178	0	0	0	0	0	0	0.191264	0	0	0	0	0	0	0	0	0	0	0	0	0	0	0	0	0.205679	0	0	0	0	0	0	0	0	0	0	0	0	0	0	0	0	0	0	0	0	0	0	0	0.06678
15480	0	0	0	0	0	0	0	0	0	0	0	0	0	0	0	0	0	0	0	0	0	0	0	0	0	0	0	0	0	0	0	0	0	0	0	0	0	0	0	0.54161	0	0	0	0	0	0	0	0
13208	0	0	0	0	0	0	0	0	0	0	0	0	0	0	0	0	0	0.103317	0	0	0	0	0.215998	0	0	0	0	0	0	0	0	0	0	0	0	0	0	0	0	0	0	0	0	0	0	0	0	0
ENSOARG00000013307	0	0	0	0	0	0	0	0	0	0	0	0	0	0	0	0	0	0	0	0	0	0	0	0	0	0	0	0	0	0	0	0	0	0	0	0	0	0	0	0	0	0	0	0	0	0	0	0
ENSOARG00000016122	0	0	0	0	0	0	0	0	0	0	0	0	0	0	0	0	0	0	0	0	0	0	0	0	0	0	0	0	0	0	0	0	0	0	0	0	0	0	0	0	0	0	0	0	0	0	0	0
ENSOARG00000015307	13.6023	16.5384	9.55401	11.2571	12.8486	14.1645	11.2656	13.285	11.3167	9.10961	11.4692	9.36992	8.41008	12.9699	13.155	11.3584	28.7781	19.6186	31.4723	42.6389	40.3239	37.8672	27.4351	19.4756	26.1718	10.6077	37.1808	25.5669	28.2046	24.6791	41.2743	14.0494	5.66817	4.19514	2.95419	2.44182	2.24498	4.65193	3.80157	2.45937	4.21413	1.41135	2.5488	3.13884	2.70331	2.32863	1.5301	3.86421
7679	0	0	0	0	0	0	0	0	0	0	0	0	0	0	0	0	0	0	0	0	0	0	0	0	0	0	0	0	0	0	0	0	0	0	0	0	0	0	0	0	0	0	0	0	0	0	0	0
12424	2.40385	1.73014	3.18391	2.4685	1.52333	1.27084	1.96111	1.99078	1.33005	1.92274	1.59851	2.17523	1.62762	1.29765	1.83273	1.99842	0.360321	0.572797	0.431399	0.268356	0.387921	0.81567	0.448611	0.791849	0.390657	0.186274	0.582226	0.639662	0.457048	0.15217	0.702401	0.734568	0.376432	0.661011	0.801497	1.29278	0.449201	0.524457	0.468053	0.635923	0.717088	0.564656	0.356578	0.356835	0.557117	0.540891	0.321039	0.749087
ENSOARG00000004107	0	0	0	0	0	0	0	0	0	0	0	0	0	0	0	0	0	0	0	0	0	0	0	0	0	0	0	0	0	0	0	0	0	0	0	0	0	0	0	0	0	0	0	0	0	0	0	0
ENSOARG00000010096	2.87181	3.9486	2.03937	2.834	5.03976	2.38167	1.91656	2.91506	4.36318	4.61469	3.18848	4.78468	3.43428	2.48866	6.37882	6.73854	0.79161	1.17726	0.84587	0.635755	1.24565	0.653125	1.30413	0.675412	2.47269	2.99635	1.0192	2.02476	1.87913	1.14712	2.20259	0.318013	0.708624	3.57118	1.59116	2.25217	3.99714	2.41962	0.968408	1.51593	3.83358	2.8429	1.53283	3.3329	1.41204	2.32837	3.55262	6.00067
12322	1.71519	1.12321	1.10896	2.83423	2.40741	0.807691	1.1204	0.991738	1.0353	2.43329	1.55507	2.50044	0.797544	0.859407	1.58678	1.1126	0.231628	0.265037	0.219585	0.14912	0.139917	0.044127	0.169829	0.237389	0.075068	0.227066	0.034873	0.153575	0.239638	0.08742	0.163493	0.10762	0.177154	0.239195	0.153206	0.122084	0.459096	0.355035	0.143263	0.04459	0.254822	0.151524	0.070339	0.040038	0	0.088148	0.024335	0.069612
ENSOARG00000018394	0	0	0	0	0	0	0	0	0	0	0	0	0	0	0	0	0	0.204233	0	0	0	0	0	0	0	0	0	0	0	0	0	0	0	0	0	0	0	0	0	0	0	0	0	0	0	0	0	0
11802	0.575831	0.61696	1.13309	0.535766	0.633872	1.08653	0.972627	0.659355	0.954466	0.9069	0.48494	0.513334	0.669381	0.367962	0.907754	1.30119	0.489929	0.46784	0.551182	0.48106	0.233728	0.664841	0.455492	0.544176	0.326277	1.15614	0.261351	0.340407	0.298257	0.327013	0.141431	0.367471	0.24085	0.270035	0.155316	0.197141	0.194118	0.292974	0.2668	0.118656	0.366556	0.369071	0.204123	0.275504	0	0	0.100892	0.281311
ENSOARG00000013809	7.3537	5.54636	8.59989	8.46471	7.75148	5.26058	5.30226	3.53277	6.23179	5.45825	6.53928	7.37779	6.20848	4.51703	8.80658	5.82842	6.05351	5.50965	6.33655	8.46805	4.92024	5.18464	4.24787	4.01689	5.35801	3.74225	4.91229	4.63161	5.55774	8.42096	5.50409	6.88653	6.02657	4.37454	1.65893	3.77169	5.40925	6.35299	1.86593	2.61683	5.68097	3.65593	3.17005	4.29207	3.21339	1.47105	3.64806	5.27656
ENSOARG00000007200	0.399181	1.38966	1.58529	0.620279	1.61377	0.672382	0.872336	0.7132	1.66908	1.02094	0.655066	0.420217	0.189185	0.339379	1.17834	0	0.096712	0	0.192203	0	0	0	0.198254	0.066212	0.098916	0.06684	0.095162	0	0	0	0	0	1.60695	1.68378	1.19994	2.08665	2.64859	5.12092	2.26997	3.11954	2.17689	2.06093	2.28662	3.0518	3.64974	2.2678	4.33184	2.95145
9167	1.22312	0.789343	0.309869	0.850531	0.983623	0.50686	0.414607	0.401835	0.766483	0.788329	0.418229	0.204847	0.196485	0.484533	0.57253	0.405756	0	0.034312	0	0.065509	0	0	0.033695	0.029956	0.066941	0	0	0	0	0.035978	0	0.006354	1.14938	1.25784	0.692234	0.704625	1.0737	1.06244	0.740545	0.722305	1.4816	1.13493	0.22453	0.564031	0.454758	0.8124	1.89693	1.60977
5881	2.48086	3.32687	0.68984	4.87744	2.95171	2.3431	2.38043	5.99205	2.67718	3.15978	2.96262	3.75079	1.71469	4.25349	4.26559	2.83621	5.62983	3.78605	1.52219	4.17368	2.10317	4.2862	4.10384	7.14538	5.9101	5.81058	4.32753	5.47613	3.19605	7.47003	4.4384	4.68013	4.93899	8.98446	4.80638	6.59952	5.7422	7.30688	4.22518	7.38821	5.17553	6.29255	5.51732	9.42507	3.7738	10.8854	7.8648	7.78747
9090	0	0	0	0	0	0	0	0	0	0	0	0	0	0	0	0	0	0	0	0.226251	0	0	0	0	0	0	0	0	0	0	0	0	0	0	0	0	0	0	0	0	0	0	0	0	0	0	0	0
12902	0.066885	0.115955	0	0	0.116622	0.027856	0.324527	0.112026	0	0	0.449498	0.14522	0.176879	0.036209	0	0	0.198173	0	0	0	0	0	0	0.043515	0	0	0	0	0	0	0	0	0	0	0	0	0	0	0	0	0	0	0	0	0	0.123423	0	0
ENSOARG00000004806	2.53103	5.69521	9.35272	6.52018	4.51769	6.71394	4.0182	4.2359	5.85835	3.91928	3.67424	7.36293	4.86855	6.30686	5.35277	7.68067	0.010955	0	0.111049	0	0.12312	0.177871	0.04422	0	0.051284	0.077755	0.046565	0	0.002669	0.646893	0.279277	0.179059	5.39297	4.67897	7.66912	8.28966	3.98185	4.23255	2.07189	3.69423	4.01319	2.72594	4.09113	3.63993	6.03629	3.30176	5.44985	3.15654
14574	0.493137	0.998443	0.512236	0	0.454076	0.278925	0.591238	0.345633	1.0017	0.398516	0.312356	0.159632	0	0.377261	0.125399	0.176001	0	0	0	0	0	0	0	0	0	0	0	0	0	0	0	0	0	0	0	0	0	0	0.039837	0.048761	0	0	0	0	0	0	0	0.058865
15203	0	0	0	0	0.114908	0	0	0	0	0	0	0	0	0	0	0	0	0	0	0	0	0	0	0	0	0	0	0	0	0	0	0	0	0	0	0	0.066711	0	0	0.082514	0	0	0	0	0	0	0	0
ENSOARG00000005894	0	0.024798	0	0	0.066431	0.068936	0.080445	0	0.065288	0	0	0	0.042355	0.063343	0.021111	0	0.026512	0.022585	0	0.021608	0.098404	0	0	0	0	0	0	0	0	0	0	0	0.146227	0.294737	0.062501	0.162645	0.25305	0.398784	0.22202	0.15603	0.247247	0.259254	0.290064	0.112727	0.102379	0.104065	0.071832	0.346144
4358	1.10063	0.947046	0.491749	1.96394	1.21882	0.420635	0.641147	0.687522	0.524673	0.884508	0.408539	0.205339	0.741349	0.671076	0.215377	0.989095	0	0.325242	0.406304	0.081888	0.08381	0.353442	0.175042	0.336374	0	0.361648	0.232057	0.556528	0.258839	0.056374	0.066628	0.084684	0.060067	0.397425	0	0.326257	0.281863	0	0.640143	0.379134	0.062736	0.258546	0.364864	0	0.040321	0.315399	0.058611	0.355361
ENSOARG00000009806	0	0	0	0	0	0	0	0	0	0	0	0	0	0	0	0	0	0	0	0	0	0	0	0	0	0	0	0	0	0	0	0	0	0	0	0	0	0	0	0	0	0	0	0	0	0	0	0
ENSOARG00000009989	32.29	38.0241	52.7655	40.3879	46.3596	32.5625	32.8	47.8225	35.6861	49.4158	34.5892	41.8175	32.6219	45.4351	29.5407	31.3228	112.961	97.2056	123.094	191.953	137.187	142.168	132.565	64.6758	204.865	92.3526	141.043	214.763	146.53	160.63	157.837	143.887	145.216	96.0393	212.674	136.349	175.88	114.726	147.028	115.588	152.452	126.103	91.8936	171.107	126.195	112.974	123.689	146.93
ENSOARG00000020377	13.6873	14.7712	12.5185	14.2418	15.0191	12.3955	14.8084	14.0681	11.8882	13.5482	13.3004	10.1307	9.76599	13.1316	14.5408	16.234	4.80581	5.43948	7.55269	5.33272	7.84079	7.01668	6.71313	7.50281	3.52245	4.87509	5.97246	5.19834	4.27234	4.46633	5.9673	6.14015	1.93914	4.14925	2.8655	3.22328	3.90923	4.26677	4.26241	4.89101	5.11458	4.81316	3.66028	4.96296	2.8503	3.0234	2.5947	4.4616
ENSOARG00000007670	54.6642	59.6342	58.9474	60.6081	74.1532	66.6111	65.7876	79.572	55.9673	59.2008	50.4653	66.5018	72.8311	68.0004	64.9147	60.0002	23.5184	11.2593	13.0525	16.305	15.61	19.588	18.5502	9.75265	21.7385	13.8735	16.4187	21.9328	20.2161	24.0036	21.174	13.587	59.332	46.2824	57.0911	48.9384	50.8366	37.0715	52.4796	57.925	47.4597	73.5027	37.7289	64.568	53.4165	58.6658	68.3864	54.5018
16733	0	0	0	0	0	0	0	0	0	0	0	0	0	0	0	0	0	0	0	0	0.112693	0	0	0.376474	0	0	0.140019	0.346433	0	0	0	0	0	0	0	0	0	0	0	0	0	0	0	0	0	0	0	0
ENSOARG00000016756	12.9876	15.6948	15.8855	12.4262	11.2425	13.263	17.6179	18.2991	13.28	15.4153	16.6008	14.5622	12.4602	14.5667	16.9219	16.221	2.21168	2.89869	3.31038	4.11861	4.00431	4.78053	2.91249	5.64044	2.17021	2.49399	2.76464	2.18353	3.34799	3.82291	3.25537	2.8792	1.95015	6.06809	3.84336	3.07944	3.42806	2.59849	3.72448	4.48987	6.27965	5.49988	2.78233	4.72991	3.02266	1.70217	2.40802	3.41355
ENSOARG00000002925	6.70886	6.26545	5.55125	6.18467	8.32716	6.85339	6.17549	6.63453	5.36137	6.51495	6.86423	6.48472	6.42229	5.37038	7.1136	4.77372	11.8088	10.1541	5.96039	6.52474	7.57888	9.50826	9.33658	6.62724	6.79538	7.9867	7.58875	8.40205	9.31662	8.15677	10.1935	7.48449	18.3985	12.5948	17.2463	17.1843	12.6775	20.3452	24.0235	20.2203	12.3884	20.578	15.9111	20.137	20.6851	16.6946	22.7261	20.7379
5421	0	0.068651	0	0	0	0.064013	0.059204	0.11617	0.066356	0.13735	0	0.052722	0	0	0	0.035316	0	0.420728	0.238527	0.399684	0	0.10738	0.06087	0.144728	0	0.292806	0	0.187704	0	0.494968	0.077378	0	0	0.125438	0	0	0	0	0	0	0	0	0	0	0	0	0	0
ENSOARG00000002011	0.690726	0.726061	0.56643	0.144303	0.459039	0.560009	0.303899	0.592554	0.374811	1.0143	0.822809	0.244077	0.422188	0.795519	0.885609	0.389288	0.082579	0.207504	0.201754	0	0.17338	0.122946	0	0.270549	0	0	0.177848	0.16755	0	0.081113	0	0.245363	0.141303	0.238569	0.050667	0	0	0	0.151371	0.30993	0.117012	0.458726	0.076712	0	0	0	0.175608	0.060171
ENSOARG00000012027	0.062496	0.067316	0.244657	0.033861	0.064528	0.143868	0.112505	0.280749	0.214132	0	0.064788	0.165166	0.088803	0.111872	0	0.132576	0	0	0.047307	0.06662	0.018409	0.060531	0	0.071952	0.013863	0	0.140776	0.041124	0.02934	0	0.038742	0.209089	0	0	0	0	0	0	0	0	0	0	0	0	0	0	0	0
ENSOARG00000007120	16.2444	15.0556	15.0585	20.426	17.6978	20.8837	18.787	16.0378	18.9051	18.4463	18.2291	22.6647	20.4114	18.8484	21.5655	19.6227	11.9364	9.86004	9.69134	8.65096	9.03987	8.38656	10.613	8.19407	10.9736	11.5092	11.3361	10.5675	9.5562	11.7032	9.39886	10.3206	7.28415	9.2491	7.59171	9.08947	8.51373	10.8895	9.44935	8.16323	7.16204	9.09498	8.42246	9.34492	8.39356	8.37225	9.40988	9.50072
ENSOARG00000010987	13.2911	15.1653	15.8121	18.7607	14.8948	15.545	21.6914	15.1476	19.8468	15.9473	17.7573	21.0989	17.573	18.9956	17.4393	20.5469	6.36539	4.35771	8.08558	8.67104	6.87451	7.50433	9.77036	7.73109	9.02907	9.22558	7.98517	8.43867	8.32901	9.69087	7.10039	4.90763	8.05767	9.6492	9.56393	13.453	8.43344	10.7469	8.55129	8.89543	11.0966	10.0841	8.59433	8.26403	9.33084	9.63311	12.8627	9.0607
ENSOARG00000014484	0.508779	1.1607	0.809155	0.964425	0.827457	2.74703	2.13673	1.33225	1.73763	3.26654	0.798506	1.69371	1.03432	1.08682	2.58468	1.16124	0.229594	0	0.071748	0	0.099092	0.032414	0.237384	0	0.110228	0	0	0	0	0.095631	0	0	6.41308	8.89363	9.25566	13.3047	5.40398	14.5556	7.41338	7.1434	5.75002	8.12724	7.50431	4.91122	9.64927	7.45822	9.80348	8.95649
14707	0.679625	0.731374	0.872427	1.48356	1.07421	0.941737	0.775661	0.713284	1.28875	0.901911	0.928448	1.11705	0.929278	1.05115	1.06402	1.25048	0.158155	0	0.279434	0.127168	0	0.455473	0.29032	0.170942	0	0.255085	0.351429	0.16234	0.233101	0.366473	0.636806	0.221083	0	0.107689	0.110539	0	0.164617	0.348099	0.365431	0.288916	0.111511	0.3434	0.084518	0	0	0	0.040269	0.369742
ENSOARG00000007713	12.2556	11.32	11.5758	12.5485	8.03504	9.67169	15.4437	14.1607	12.1602	13.9041	11.2304	9.26169	9.49567	12.0192	10.6958	15.6974	2.53221	2.47899	4.61004	2.58437	4.02037	3.79133	3.6249	3.85182	2.91132	3.24285	4.70842	2.39858	3.99307	4.58216	3.31797	2.62	4.69564	4.28927	4.02463	3.54403	4.112	4.40897	3.91199	4.39256	6.38307	3.84541	4.55231	4.82101	4.80356	4.55367	4.82378	4.62477
5358	0	0	0	0	0	0	0	0	0	0	0	0	0	0	0	0	0	0	0.028999	0	0	0	0	0	0.23641	0	0	0.18143	0	0	0	0	0	0	0	0	0	0	0	0	0	0.045547	0	0	0	0	0	0
ENSOARG00000002096	1.31262	1.22829	1.46865	2.22932	2.27399	1.27742	1.62778	1.74795	1.21584	1.28353	1.45423	1.3418	0.987154	1.65447	1.71457	1.29955	0.263834	0.382526	0.726439	0.272863	0.251104	0.345897	0.419418	0.306261	0.301528	0.412615	0.373173	0.369941	0.358484	0.643003	0.488883	0.251611	1.16182	2.01532	1.19244	1.32133	1.65953	3.09198	1.60679	1.36547	2.06025	1.48123	1.70395	1.88581	1.42743	1.2996	1.88738	2.01467
ENSOARG00000015695	1.32879	1.77875	3.15455	0.911097	0.28703	2.28204	1.05062	1.26127	1.10145	1.9601	0.868961	2.39737	1.01092	3.6771	0.208454	1.85179	0.757721	0.73882	1.48714	0.887629	0.129815	1.10496	1.05653	0.731354	0.775322	0.877471	0.704847	1.29727	1.31551	2.02438	0.149247	1.38229	9.38265	10.969	19.857	13.8503	1.53344	8.32514	7.81495	7.07395	6.44844	10.976	5.1723	16.9824	10.1799	1.69635	1.60322	16.8124
ENSOARG00000011217	1.42293	1.31184	2.06316	1.40912	1.7016	0	1.80965	2.36377	1.39483	2.48429	1.49153	1.94796	1.15471	2.34599	1.65434	4.83152	1.76473	1.15796	2.65443	2.3377	2.85932	2.66506	3.2158	4.76366	1.88135	2.17326	3.38008	2.10649	2.59876	4.33554	2.71983	2.14685	0.452929	0.922891	0.486994	0.567006	1.26388	1.19279	0.586016	0.854013	1.30566	0.881644	0.472827	0.794267	0.5449	0.332992	0.872002	1.35004
ENSOARG00000012026	100.146	103.826	100.03	92.3259	83.8225	113.346	88.7137	50.8523	83.1511	49.5216	83.3315	76.5882	77.2415	117.305	65.4648	70.4928	1.49661	1.39184	2.14885	1.87529	1.02853	2.50039	2.07678	2.02582	2.77884	4.04105	1.63682	2.49167	2.68424	3.1555	0.803005	0.467732	8.79911	8.10464	9.03116	12.4764	9.91927	8.96267	6.42355	7.71423	8.56847	4.59772	10.2157	10.3831	9.69232	10.3513	8.02311	9.82293
1606	0.402597	0.41247	0	0	0	0	0	0.116763	0.335109	0	0.561583	0.293191	0	0.309259	0.224393	0	0.189851	0.07134	0	0	0	0.346971	0.31315	0.491694	0	0	0	0	0.208747	0	0	0.223685	0	0	0	0	0	0	0	0	0	0	0	0	0	0	0	0
1947	0	0	0	0	0	0	0	0	0	0.15067	0	0	0	0	0	0	0	0.072223	0.587424	0.45928	0.473575	0.355926	0	0	0	0	0	0.28403	0	0	0.078762	0.583	0	0	0	0	0	0	0	0	0	0	0	0	0	0	0	0
ENSOARG00000016647	0	0	0	0	0	0	0	0	0	0	0	0	0	0	0	0	0	0	0	0	0	0	0	0	0	0	0	0	0	0	0	0	0	0	0	0	0	0	0	0	0	0	0	0	0	0	0	0
ENSOARG00000016052	113.916	120.156	80.5542	98.3788	84.8643	80.5684	104.425	127.603	85.1426	73.4035	84.6242	73.5879	98.7545	129.798	107.87	117.682	195.509	142.831	159.014	298.731	253.305	312.041	288.683	217.46	245.939	56.0718	367.164	353.195	329.385	224.4	396.905	164.772	9.31023	11.6504	10.9663	8.55258	13.1278	20.8607	13.5361	22.9378	13.6219	19.0818	10.5876	14.7618	8.95308	5.61755	13.197	20.7068
ENSOARG00000012198	0	0	0	0	0	0	0	0	0	0	0	0	0	0	0	0	0	0	0	0	0	0	0	0	0	0	0	0	0	0	0	0	0	0	0	0	0	0	0	0	0	0	0	0	0	0	0	0
ENSOARG00000008865	0	0	0	0	0	0	0	0	0	0	0	0	0	0	0	0	0	0	0	0	0	0	0	0	0	0	0	0	0	0	0	0	0	0	0	0	0	0	0	0	0	0	0	0	0	0	0	0
ENSOARG00000019671	0	0	0	0	0	0	0	0	0	0	0	0	0	0	0	0	0	0	0	0	0	0	0	0	0	0	0	0	0	0	0	0	0	0	0	0	0	0	0	0	0	0	0	0	0	0	0	0
ENSOARG00000000805	0.462442	0.381412	0.063529	0.200218	0.111023	0.422518	0.320887	0.064699	0.110662	0.180266	0.167946	0.307383	0.181504	0.412173	0.161315	0.046026	0.200049	0.18259	0.099513	0.041287	0.122847	0.264215	0.497166	0.046021	0.061175	0.150368	0.223625	0.063221	0.110069	0.395177	0.255728	0	0	0.150785	0.433115	0.201833	0.311125	0.638305	0.286917	0.117041	0	0.355676	0.182244	0.381094	0.115407	0.372353	0.466183	0
ENSOARG00000018871	26.5908	32.7407	34.9093	35.0641	33.6851	53.9606	76.4913	45.5725	48.2412	50.7548	51.5051	96.4891	71.9243	47.5787	76.8371	83.3379	37.7278	25.0613	36.8488	37.9368	38.4462	35.4783	38.9512	30.3013	31.9972	28.6962	35.832	36.2539	33.5069	31.555	36.7956	22.3275	10.227	15.5742	8.29651	12.106	14.3978	12.0794	9.67818	10.7649	13.4157	10.7978	9.74815	13.8782	10.1392	6.53435	8.53686	14.7265
ENSOARG00000010707	85.05	77.206	90.258	74.2574	80.3726	127.919	102.673	77.9287	98.5513	83.9465	86.4479	104.481	92.7668	91.4223	99.4889	93.3549	43.5837	26.7215	29.324	34.1223	34.5803	28.9552	32.8911	28.4384	27.6972	38.7131	28.9094	28.8472	28.4915	40.9322	27.196	19.6252	32.2879	49.2379	47.0512	45.8028	31.751	45.6428	36.5815	35.5586	34.2403	36.9161	41.9689	30.8927	32.1334	41.9091	46.1191	43.7757
2326	0.361373	0.272602	0.074926	0.865955	0.297224	0.121055	0.184253	0.190223	0.093224	0.144161	0.272942	0.09071	0.188552	0.26417	0.110812	0.328692	0.221335	0.248233	0.116806	0.207759	0.148398	0.169427	0.204379	0.262157	0.183242	0.473714	0.274608	0.032177	0.189762	0.225184	0.201675	0	0.615657	1.01783	0.585918	0.205452	0.860252	0.678223	0.887853	0.780663	0.692807	0.572447	0.431031	0.315154	1.26707	0.891721	0.680237	0.549742
2270	0	0	0	0	0	0	0	0	0	0	0	0	0	0	0	0.228477	0	0	0	0	0	0	0	0	0	0	0	0	0	0	0	0	0	0	0	0	0	0	0	0	0	0	0	0	0	0	0	0
ENSOARG00000014328	0	0	0	0	0	0	0	0	0	0.348266	0	0	0.33711	0	0	0	0	0	0	0	0	0	0	0	0	0	0	0	0	0	0	0	0	0	0	0	0	0	0	0	0	0	0	0	0	0	0	0
ENSOARG00000007723	0.094633	0.042171	0.165629	0.037821	0.166682	0.164748	0.056095	0	0.203932	0.107376	0	0.048631	0.084859	0.118343	0.156901	0.133268	0	0	0	0	0	0	0	0	0	0	0	0.02319	0	0	0	0	0	0	0.008497	0.009579	0.06083	0.017	0	0.017483	0	0.026625	0	0.031239	0	0	0.016178	0
ENSOARG00000019700	5.64342	11.7127	10.3197	8.94456	13.7237	9.46583	14.7926	10.2221	7.68787	10.4909	7.41212	12.9805	11.3099	10.9035	11.8255	16.9724	0.727118	0.349127	1.24265	0.763909	0.828203	0.800623	1.20032	0.647721	0.802564	0.73828	1.2753	0.753945	0.781976	0.805977	0.872424	0.290604	1.72633	1.39591	0.626845	0.691788	1.89531	2.55053	1.44757	2.16182	3.18183	1.81226	1.56422	1.96847	1.52303	1.25431	1.23873	2.29929
17396	0	0	0	0	0	0	0	0	0	0	0	0	0	0	0	0	0	0	1.90954	0.826771	0	2.59882	0.582241	0	0	0	1.50235	1.2358	3.20145	0	3.58	3.08186	0	0	0	0	0	0	0	0	0	0	0	0	0	0	0	0
3320	0	0	0	0	0	0	0	0	0	0	0	0	0	0	0	0	0	0	0.213937	0	0	0.724493	0	0	0.407248	0	0	0	0	0	0.208663	0.605847	0	0.330229	0	0	0.07938	0.083156	0	0	0	0	0	0.055746	0	0	0.210709	0
ENSOARG00000009593	24.5659	26.1237	19.9665	21.3531	25.0897	24.0291	31.5755	22.8276	20.7014	22.8105	25.3678	25.7879	22.9	24.6881	24.4752	28.7447	10.3397	7.93538	11.6824	11.4832	9.41879	10.5429	10.9348	12.5195	8.68489	9.54854	10.3992	10.1499	9.16412	10.0436	7.99696	7.46714	17.1256	20.4458	20.5406	24.0144	18.0249	18.3756	21.8353	23.1824	20.8868	20.4047	17.1656	16.7828	16.9158	14.2477	21.3764	21.1573
ENSOARG00000008510	18.5789	21.2966	21.3346	13.4954	16.5662	20.7957	21.5692	19.8645	17.0441	22.2287	18.4794	17.6511	13.3203	20.0002	17.0557	25.1346	3.28608	4.02813	5.17892	4.59172	4.91283	4.48816	3.97192	5.68345	2.74618	4.47422	4.89421	4.00492	3.71119	3.86191	3.72881	4.26065	4.51914	4.20235	3.35657	4.89609	3.85833	5.17799	3.94489	5.688	5.66995	5.18476	3.81585	4.30331	3.95807	2.11453	4.30227	4.34297
ENSOARG00000010699	0.051647	0	0	0	0.014502	0	0	0	0.044455	0	0.102488	0.016655	0	0	0	0	0.049917	0	0.1032	0	0.087183	0	0.038488	0	0.043918	0.02271	0	0	0.014596	0	0	0	0	0	0	0	0	0	0	0	0	0	0	0	0	0.014801	0	0
9543	0.481953	0.338481	0.615125	0.358727	0.852629	0.250638	0.163319	0.377285	0.144361	0.642764	0.525048	0.351134	0.196448	0.427633	0.243152	0.479253	0.137323	0.070733	0.030139	0.048054	0.131059	0.171819	0.014358	0.042841	0.034438	0.099135	0.015781	0.14614	0.030048	0.0941	0.095677	0.154079	0	0.034989	0	0.018476	0.127124	0.125417	0.046019	0.051151	0	0.063066	0.042078	0.100607	0.035698	0.032373	0.094124	0.034268
9521	0	0	0	0	0	0.052466	0.09391	0	0	0.116031	0.285336	0.120476	0	0	0	0.095743	0	0	0	0	0	0	0	0	0	0	0	0	0	0	0	0	0	0	0	0	0	0	0	0	0	0	0	0	0	0	0	0
ENSOARG00000019674	0.960477	2.62238	0.542051	1.36021	1.6299	0.972449	0.978256	0.598995	0.980308	1.18375	1.74696	1.54875	0.89386	1.35825	1.10181	1.45402	0	0	0.138968	0	0	0.046738	0	0	0.074066	0	0.08651	0	0	0	0	0.025531	0	0	0	0	0	0.07018	0	0	0	0	0	0	0	0	0	0
9989	0	0.327219	0	0	0	0	0	0	0	0	0.307585	0	0.445428	0	0	0.034487	0.108132	0	0	0	0	0.09848	0	0.135856	0	0	0	0	0	0	0	0	0.051685	0	0	0.32094	0.32146	0	0.095187	0	0.039251	0	0	0	0	0	0	0.178008
20455	0.316726	0.380724	0	0.81064	0	0.139591	0.190127	0.32467	0	0.173617	0.639284	0.217943	0.415832	0.397055	0	0.286043	0	0	0	0	0.101022	0	0	0	0	0	0	0	0	0	0	0	0.082209	0.293609	0.294631	0	0.16804	0.465748	0.393473	0.425799	0	0.322805	0.079764	0	0.204807	0.30157	0.203429	0.304272
ENSOARG00000003168	33.226	32.7497	28.2037	31.6079	29.4434	25.4961	40.2049	36.4743	31.8652	33.7635	35.4469	28.3347	27.1255	34.2732	37.0796	36.7286	17.7733	17.0374	15.3059	20.6343	16.7581	15.7806	17.7955	21.5062	16.1651	20.3633	18.4081	16.6918	16.9941	22.9023	16.731	17.1846	17.6551	22.1847	20.7527	23.368	18.9374	21.9365	17.9184	20.9368	16.5575	19.6083	17.0151	17.3378	17.8972	17.0479	18.1771	18.4263
18116	0	0	0	0	0	0	0	0	0	0	0	0	0	0	0	0	0	0	0	0.21559	0	0	0	0	0	0	0	0	0	0	0	0	0	0	0	0	0	0	0	0	0	0	0	0	0	0	0	0
ENSOARG00000015593	1.1677	1.04207	1.6588	2.50063	1.69131	1.54862	1.24931	1.31986	1.42182	2.03388	2.02934	1.42999	1.25453	2.31647	1.27614	1.77034	0.491711	0.749454	1.16138	0.859944	1.3478	1.53195	0.968462	1.70693	1.05487	0.709781	1.06916	1.49954	1.15192	0.770767	1.0679	1.83435	0.84253	1.64528	0.888491	1.24386	1.90801	1.41572	1.14973	0.906944	1.30898	1.60328	1.21464	1.59341	0.914764	0.729651	1.53783	1.66644
14934	0.391867	0.079167	0.315232	0.064527	1.00229	0.990992	0.527561	0.293933	0.152528	0.439077	0.165271	0.295642	0.157189	0.566492	0	0.259123	0	0	0.063574	0	0.070396	0.064049	0	0	0	0	0	0	0	0	0	0	0	0	0	0	0	0	0	0	0	0	0	0	0	0	0	0
ENSOARG00000005356	32.1423	42.4868	27.5026	37.1374	54.8864	31.6741	45.872	30.8291	29.7134	35.7364	45.5797	39.4025	32.387	46.2965	38.8794	46.5652	13.794	5.35521	9.51611	13.4527	11.8396	14.8719	7.64768	17.8452	6.26744	25.2443	11.2008	15.3891	11.2269	13.0079	7.06093	6.26003	7.53784	9.96737	4.54489	5.90813	13.5274	9.38794	5.73643	6.80309	6.34232	8.27572	8.2022	7.67713	5.2849	5.54316	8.44875	7.48176
3608	0	0	0	0	0	0	0	0	0	0	0	0	0	0	0	0.228477	0	0	0	0	0	0	0	0	0	0	0	0	0	0	0	0	0	0	0	0	0	0	0	0	0	0	0	0	0	0	0	0
ENSOARG00000019454	13.1989	24.3639	19.1856	19.3773	22.9735	14.8731	13.6529	17.2476	14.9227	18.4069	15.8624	17.3636	16.4201	15.3958	15.2249	15.3077	11.478	10.285	10.623	10.612	13.3246	11.5566	11.691	8.47438	14.4815	12.4649	10.9263	13.267	11.4116	17.1829	9.21795	8.42717	3.09444	4.17529	2.4289	1.05383	2.52239	3.38224	2.31779	2.98102	3.06743	3.76965	2.21184	3.24011	2.24424	1.89895	4.49978	2.29741
9301	0.088229	0	0.235835	0.195545	0	0	0.104488	0.437743	0	0	0	0.088438	0	0.340395	0	0.3787	0	0	0	0	0	0	0	0	0	0	0	0	0	0	0	0	0	0	0	0	0	0	0	0	0	0	0.098563	0	0	0	0	0
4799	0.15708	0.355913	0.637168	0.209701	0.271667	0.428057	0.167907	0.300994	0.138156	0.27152	0.550679	0.08851	0.296412	0.278382	0.386469	0.155549	0.13931	1.00453	0.815324	0.697788	0.408563	0.864832	0.619668	1.26292	0.304561	0.602159	1.3416	0.63117	0.60065	0.493077	1.15743	0.534387	0	0.211387	0.022183	0.113236	0.11813	0.080015	0.021926	0	0.022161	0.16803	0.108504	0.09204	0.089166	0.134836	0	0.160367
ENSOARG00000018325	7.76731	5.69402	4.1742	4.19298	5.27778	4.42152	4.18377	4.21244	3.69	3.78576	3.66092	2.52599	2.59661	4.523	3.92784	3.6443	0.448041	0.168172	0.372767	0.177497	0.222127	0.347627	0.41582	0.313197	0.427233	0.416983	0.374689	0.160324	0.305625	0.519911	0.448172	0.401795	0	0	0	0	0	0	0	0.054933	0.015259	0	0	0	0	0	0.015211	0
ENSOARG00000018307	64.1802	73.2664	50.1461	63.8253	57.79	54.1548	79.3636	71.1308	69.8714	77.1612	63.879	68.1864	78.8003	75.0974	83.565	83.8213	39.8911	39.3093	44.444	52.1745	45.5706	50.8638	49.6404	49.7232	42.2407	45.1308	59.2626	48.7436	51.8928	61.097	54.7668	56.0577	317.898	313.402	334.062	331.315	417.79	309.537	346.865	331.579	443.976	261.942	281.332	402.407	313.888	302.091	317.795	443.496
ENSOARG00000013309	3.86464	6.23156	7.13008	7.68666	7.76203	8.81385	11.0663	10.2179	8.36818	7.70552	9.79439	10.4105	8.31706	8.42936	10.5335	11.5413	13.407	11.5876	14.0939	13.3553	14.5933	15.052	13.3503	18.3603	10.2409	14.1616	13.8354	12.585	13.2895	12.9863	14.0461	12.0826	2.57963	2.92199	1.20864	2.17542	3.41155	3.16167	1.86661	2.18568	4.02899	3.06767	1.72091	3.46019	1.74934	1.36065	2.00191	3.60139
3738	0	0	0	0	0	0	0	0	0	0	0	0	0	0	0	0	0	0	0	0	0	0	0	0	0	0	0	0	0	0	0	0	0	0.105485	0	0	0	0	0	0.230285	0	0.220704	0	0	0.099897	0	0.080126	0
1420	0	0	0	0	0	0.013873	0	0.030255	0	0.02758	0	0.014647	0	0.036218	0.038012	0.086386	19.7341	16.0951	14.842	17.4443	30.0259	27.5932	29.1372	20.6244	32.8535	24.1076	19.5361	24.5113	23.5834	19.3868	29.691	31.131	0.015573	0	0	0	0	0.062344	0	0	0	0	0	0	0	0	0	0
1897	0	0	0	0	0	0	0	0	0	0	0	0	0	0	0	0	0	0	0	0	0	0	0	0	0.155128	0	0	0	0	0	0	0	0	0	0	0	0	0	0	0.130716	0	0	0	0	0	0	0	0
ENSOARG00000008700	2.27539	1.63432	2.52748	1.75289	2.91954	1.92078	2.20312	2.803	2.64679	2.32144	3.20232	2.29375	1.96841	2.30252	2.49893	2.63137	2.55888	1.60843	4.51896	5.27499	4.59308	4.42621	4.61456	4.52141	3.34621	2.36994	5.6153	5.17412	3.90841	3.39345	3.65327	1.70408	0.631463	0.572902	1.40043	0.905148	0.953831	0.486338	0.651918	0.930467	0.673088	0.763875	0.619312	0.784506	0.459514	0.518231	0.621787	1.27728
ENSOARG00000004223	0.153435	0.092998	0	0.160768	0.076472	0.123212	0.20717	0	0.071684	0.23647	0.094804	0.386849	0.423264	0.349627	0.39816	0.127393	0.413466	0.056812	0.088861	0.042334	0.153102	0.078334	0.214689	0.186129	0.04952	0.131702	0.038258	0.185035	0.147693	0	0.256164	0	0.147444	0.232269	0.606264	0.193001	0.458115	0.465776	0	0.082188	0.072975	0.054884	0.181465	0.151019	0.200988	0.054871	0.408093	0.572987
ENSOARG00000003908	16.041	9.83634	10.7244	7.72369	10.4663	12.0938	16.9832	10.7326	9.29845	13.97	14.0464	13.1929	9.55641	14.5723	14.378	15.2144	9.59281	4.93037	5.82403	3.9085	6.42592	8.18633	8.05802	10.528	3.42659	9.8143	7.68129	6.18451	4.85468	7.65572	9.03048	4.62622	1.04597	2.16059	0.62854	0.927803	1.45618	2.39913	0.8904	1.34013	1.69167	1.92084	1.09943	1.9522	1.38795	0.434967	1.05495	2.33924
ENSOARG00000016406	1.41462	0.431441	0.397158	0.886869	1.45325	0.303788	0.673584	0.043354	0.474578	0.665963	0.101887	1.27066	0.61871	0.502629	0.278049	0.602659	1.27084	0.04044	0.367553	0.398727	1.25976	0.14472	0.097798	0.042714	0.030444	0.161052	0.140232	1.13211	0.01847	1.66607	0.410612	1.59006	0.03469	0	0	0	0.114446	0	0	0	0	0.039589	0	0	0	0	0.01855	0.079297
15048	0	0	0	0	0	0	0	0	0	0	0	0	0	0	0	0	0	0	0	0	0	0	0	0	0	0	0	0	0	0	0	0	0	0	0	0.571475	0.187594	0.920554	0.34745	0.349492	0.206532	0	0	0	0	0	0	0
18537	5.12918	4.6685	5.19974	5.98744	4.02854	7.75238	10.8133	13.7444	10.0193	5.7514	8.76836	10.4778	6.40736	4.86379	7.78841	7.60078	0.828004	1.20881	0.951421	1.29687	1.61997	1.02384	1.25581	1.44063	1.14932	1.362	1.06317	1.00856	0.877021	1.79044	0.982512	1.38716	19.1124	73.0585	23.7901	50.266	86.5754	40.11	26.0169	33.3501	97.7345	13.7335	42.2781	87.129	57.4239	24.7659	14.1497	39.6549
6121	0	0	0	0	0	0	0	0	0	0	0	0	0	0	0	0	0	0	0	0	0	0	0	0	0	0	0	0	0	0	0	0	0	0	0	0	0	0	0	0	0	0	0	0	0	0	0	0
515	0	0	0	0	0	0	0	0	0	0	0	0	0	0	0	0	0.013983	0.143879	0.025719	0.200081	0.050686	0.064531	0.135338	0	0.180494	0	0	0	1.9557	0.134576	0.451765	0	0	0	0	0	0	0	0	0	0	0	0	0	0	0	0	0
ENSOARG00000006571	162.351	180.694	177.087	109.151	191.628	257.477	225.769	149.36	193.001	207.142	203.747	176.439	109.506	198.206	160.55	186.199	40.0022	32.8088	35.722	49.1695	37.7343	52.1291	27.2272	36.8087	26.7853	40.7124	47.3457	27.9195	32.4549	43.9719	23.9123	27.5144	93.2172	143.27	93.493	136.042	125.539	101.073	100.444	100.628	125.084	51.8584	94.919	104.719	100.611	120.064	97.5268	102.375
ENSOARG00000011532	4.54157	4.27586	6.13274	5.12069	6.94187	5.82597	7.11077	6.01151	4.13324	6.96596	5.84043	6.27028	3.87671	5.21641	5.78585	6.28655	1.72574	2.98902	3.11681	1.98256	2.08959	1.96038	1.461	2.95147	1.20324	0.854791	2.26215	2.536	2.46079	2.85918	1.49693	3.08267	1.15558	2.49112	1.78573	2.33435	3.76117	3.48826	1.29601	1.70281	3.82764	2.17802	1.67069	3.39204	3.58151	1.15354	0.961141	3.05752
ENSOARG00000012067	9.35596	7.53025	7.42047	7.54421	9.37972	9.35239	9.81404	7.41618	7.19939	6.30781	6.63783	7.97874	5.93362	6.4384	7.71437	6.93652	3.95652	1.72861	3.49708	2.62724	3.70027	4.40185	4.25072	3.26614	2.94546	4.08683	1.92711	2.77726	1.90989	4.92136	3.59541	2.94605	7.24498	7.98079	8.25117	6.96247	7.78798	10.5846	8.16324	7.3128	6.3319	9.86071	5.48323	7.13253	5.43927	7.91249	6.72373	6.21227
ENSOARG00000007578	2.88431	1.164	1.69369	2.59335	4.17825	1.06284	4.44212	5.32922	3.42903	6.41465	2.04029	7.03497	2.9532	2.41475	3.56891	11.6856	0.554825	0.306025	0.385125	0.119068	0.305387	0.129028	0.318552	0.190185	0.153413	0.160616	0.637951	0.105365	0.301042	0.500995	0.312508	0.201576	2.06234	4.50488	0.9015	2.03963	3.04702	3.06889	2.04952	1.83645	2.36878	1.5608	2.41576	2.31381	2.63817	2.0797	2.03286	2.65374
ENSOARG00000003528	0	0	0	0	0	0	0	0	0	0	0	0.093912	0	0	0	0	0	0	0	0	0	0	0	0	0	0	0	0	0	0	0	0	0	0	0	0	0	0	0	0	0	0	0	0	0	0	0	0
13323	0	0	0	0	0	0	0	0	0	0	0	0	0	0	0	0	0	0.225337	0.384971	0	0	0	0	0	0	0	0	0	0	0	0	0	0	0	0	0	0	0	0	0	0	0	0	0	0	0	0	0
ENSOARG00000007349	0	0	0	0	0	0	0	0	0	0	0	0	0	0	0	0	0	0	0	0	0	0	0	0	0	0	0	0	0	0	0	0	0	0	0	0	0	0	0	0	0	0	0	0	0	0	0	0
ENSOARG00000020461	0	0	0	0	0	0	0	0	0	0	0	0.152314	0	0	0	0	0	0	0	0	0.075475	0	0	0	0	0	0	0	0	0	0	0	0	0	0	0	0	0	0	0	0	0	0	0	0	0	0	0
ENSOARG00000009608	0	0	0	0.1548	0	0	0	0.128974	0	0	0.103585	0.081944	0	0.226553	0	0	0.107377	0	0.139588	0	0	0.160306	0.166343	0.114504	0	0.369875	0.082314	0	0	0	0	0	0	0	0	0	0	0	0	0	0	0	0	0	0	0	0	0
ENSOARG00000013486	17.2454	16.6527	15.084	20.017	21.7478	13.4572	12.288	13.3196	14.0553	18.1889	12.1799	12.8159	16.9244	15.592	14.8295	14.0151	8.62115	11.4479	7.52308	7.98872	7.65046	7.51901	9.24021	6.93987	7.65043	7.34143	6.67988	7.27561	8.04973	9.85355	6.5078	11.6252	10.2353	14.9564	15.2502	13.1497	10.7558	13.3789	13.0264	8.84695	10.5219	10.6203	11.6312	9.69836	14.6128	10.8176	10.6939	11.7088
14531	0	0	0	0	0	0	0	0	0	0	0	0	0	0	0	0	0	0	0	0	0.485356	0	0	0	0	0	0	0	0.136827	0	0	0	0	0	0	0	0	0	0	0	0	0	0	0	0	0	0	0
16836	1.22177	0	0	0	0	0	0.829431	0	0	0.801026	0	0	0	0	0	0	0	0	0.564231	0	0	0	0	0.47141	0	0	0	0	0	0	0	0.39309	0	0	0	0.166099	0	0	0	0	0	0	0	0	0	0	0	0
ENSOARG00000014623	21.1861	17.785	23.3506	22.0401	30.5097	15.8395	25.4626	18.3252	17.1271	17.2294	17.7872	15.5875	15.8668	20.5769	14.4497	15.4878	6.93526	6.77038	7.88957	5.375	5.46959	10.2788	9.76831	5.97006	10.1773	6.33902	8.40975	8.43891	14.7467	15.8418	11.9133	7.18345	0	0	0.145902	0	0.386006	0.159936	0.213337	0.10223	0.082536	0.083066	0.080985	0.214303	0.200596	0	0.179355	0
ENSOARG00000015056	138.843	112.872	108.949	138.252	136.624	82.7403	131.375	148.914	131.412	125.617	114.884	87.1158	87.3679	138.441	122.344	118.964	56.0998	60.26	95.8731	76.6675	84.9739	97.71	69.2882	65.8628	67.2043	53.4273	74.2819	57.0603	82.7982	79.9425	61.4401	69.8113	106.199	122.969	89.5074	125.763	191.288	136.101	106.33	124.785	153.903	127.447	107.738	139.918	113.055	65.6935	110.437	135.618
12335	0	0	0.183408	0	0	0	0	0	0	0	0	0	0	0.231494	0	0	0	0	0	0	0	0	0	0	0	0	0	0	0	0	0	0	0	0	0	0	0	0	0	0	0	0	0	0	0	0	0	0
13416	0	0	0.660328	0	0	0	0	0	0	0	0	0	0	0	0	0	0	0	0	0	0	0	0	0	0	0	0	0	0	0	0	0	0	0	0	0	0	0	0	0	0	0	0	0	0	0	0	0
ENSOARG00000019726	0	0	0	0	0	0	0	0	0	0	0	0	0	0	0	0	6.41011	2.9687	8.11923	6.964	8.0451	7.75223	10.4679	9.365	3.82465	19.4882	6.98159	10.6388	11.8101	8.40965	4.67321	7.27405	0	0	0	0	0	0	0	0.337037	0	0.091356	0	0	0	0	0	0
ENSOARG00000010065	33.5796	39.3538	30.9338	35.7027	47.7436	28.1721	44.7712	44.8377	39.4727	45.3138	42.4661	30.7851	27.9957	42.9666	38.767	46.7886	28.8548	42.2789	43.174	45.4358	49.3854	40.6022	37.5109	57.0473	32.7902	38.7335	41.5942	33.3946	35.9205	42.0097	41.0782	44.7093	14.2969	27.5186	13.7278	22.9256	30.7558	27.51	21.5734	24.5701	24.6434	17.3898	20.8478	23.619	18.5658	14.0962	22.246	28.0821
2635	0.460746	0.960592	0.403001	0	0.359394	0.24615	0	0	0	0.725655	0.409365	0.313981	0	0	0.196135	0.768098	0	0	0	0	0	0	0	0	0	0	0	0	0	0	0	0	0	0	0	0	0	0	0	0	0	0	0	0	0	0	0	0
ENSOARG00000009803	6.43337	7.12056	9.80059	8.60306	8.37115	11.346	10.6723	9.16024	13.2108	7.83315	9.82492	9.06423	10.3718	9.16435	8.89034	8.65937	5.04654	4.48963	4.40554	4.48834	4.49708	4.84688	4.26286	5.93152	3.59473	4.34291	4.7946	5.00406	4.63855	5.66649	3.46616	5.59314	5.575	5.88997	5.84177	6.21464	6.99178	8.98942	7.85718	6.8481	6.09788	6.9392	4.9436	5.76065	5.69944	4.80846	6.00429	5.00384
ENSOARG00000013431	0.043282	0	0	0	0	0	0	0	0	0	0	0	0	0	0	0	3.93893	11.9661	9.355	8.95843	8.87817	7.57083	18.286	5.23087	7.84633	5.90438	9.08497	14.2124	8.71251	12.886	10.7049	6.59951	0	0	0	0	0	0	0	0	0	0	0	0	0	0	0	0
ENSOARG00000010771	0	0	0	0	0	0	0	0	0	0	0	0	0	0	0	0	0.274612	0.11656	0.242121	0.091468	0.184111	0.220267	0	0.237299	0	0	0.240463	0.146107	0.141437	0.273031	0	0	0	0	0	0	0	0	0.073422	0	0	0	0	0	0	0	0	0
14204	0	0	0	0	0.160937	0	0	0	0.113225	0.088551	0	0	0	0	0	0	0	0	0	0	0	0	0	0	0	0	0	0	0	0.093904	0	0	1.05008	0.937192	1.07015	0.530019	0.508466	0.379564	0.476962	0.09984	0.903909	0.269922	1.23348	0.344688	0.981466	0.587535	0.481515	0.464857
ENSOARG00000007866	18.1373	15.0495	19.0649	26.4244	20.5746	24.4184	43.021	23.7567	36.9695	21.3182	27.1219	58.7993	35.5242	24.632	33.395	61.784	46.341	8.33296	15.6069	12.4336	15.7143	18.2366	12.6757	8.42967	15.7795	14.9319	10.4473	13.1488	15.5252	16.0372	11.3014	11.5933	50.7714	17.6829	13.2236	15.6046	26.057	18.2078	12.9381	17.2477	24.2981	15.7484	12.0826	23.0222	21.4453	12.7295	19.1209	19.6511
ENSOARG00000017275	3.26069	3.15483	6.61261	1.72623	3.75262	7.93487	2.97919	3.68697	5.97499	3.96627	3.47691	2.33688	5.04956	5.99343	3.07665	2.01375	1.86191	1.6839	1.05115	0.824021	1.34058	1.98897	2.05741	2.1123	3.1115	3.3762	2.95976	1.89798	1.89692	3.95891	2.13504	0.68972	2.86906	7.5232	8.05504	4.89551	4.50834	5.57322	3.60239	2.56644	4.69203	5.08046	4.57529	3.80513	6.37959	5.19441	6.89252	3.47622
ENSOARG00000020669	11.1424	5.81246	5.2051	2.09725	8.18494	5.26335	4.69943	7.17821	4.65276	5.53663	3.09272	3.63414	0.598467	3.37233	3.67374	4.32561	44.5699	11.5031	26.4031	26.0426	24.2413	22.4914	21.4662	18.6868	20.986	33.1531	16.8125	24.3117	28.1998	22.3889	19.0156	14.0958	49.3781	40.1475	50.6674	65.5967	36.6835	21.6544	25.9068	25.1681	29.6939	39.5429	21.2756	36.0979	37.7919	35.7652	30.493	35.4416
18322	0	0	0	0	0	0	0	0	0	0	0	0	0	0	0	0	0.048937	0	0	0	0	0	0	0.42748	0	3.89225	0.037531	0.06295	0	0	0.044707	0	0	0	0	0	0	0	0	0	0	0	0	0	0	0	0	0
9091	0	0	0	0	0	0	0.057107	0	0	0	0	0.134874	0	0	0	0.065059	0	0	0	0	0	0	0	0	0	0	0	0	0.117416	0	0	0	0	0.326997	0	0	0	0.19312	0.082462	0	0.355543	0	0	0	0.063162	0	0.061691	0
13983	0.088785	0.222077	0.062351	0.248531	0.073732	0	0	0.047017	0.349708	0	0.098198	0	0	0.142595	0.322706	0	0	0	0	0	0	0.056737	0	0	0	0	0	0	0	0	0	0	0	0	0	0	0	0	0	0	0	0	0	0	0	0	0	0
ENSOARG00000003984	113.407	170.975	161.825	160.759	172.067	166.576	155.84	123.492	154.049	151.991	169.535	173.761	168.059	192.612	151.593	166.118	59.2063	55.0828	64.7545	69.5411	60.9525	62.521	69.3383	55.3542	78.9127	58.38	60.8647	70.3464	74.6147	77.7632	61.1929	52.3654	63.6064	73.6044	69.3204	65.5295	67.6947	74.2249	57.7556	65.1924	59.1002	65.5857	70.8559	60.5357	75.7286	85.7963	84.5401	67.7023
ENSOARG00000002412	0	0	0	0	0	0	0	0	0	0	0	0	0	0	0	0	0	0	0	0	0	0	0	0	0	0	0	0	0	0	0	0	0	0	0	0	0	0	0	2.50799	0.083097	0	0.345671	1.20292	2.71662	0	1.21804	0.148142
ENSOARG00000003324	0	0	0	0	0	0	0	0	0	0	0	0	0	0	0	0	0	0	0	0	0	0	0	0	0	0	0	0	0	0	0	0	0	0	0	0	0	0	0	0	0	0	0	0	0	0	0	0
ENSOARG00000014033	0	0	0	0	0	0	0	0	0	0	0	0	0	0	0	0	54.9161	42.8041	63.2763	75.8387	60.7329	64.3581	71.7834	42.6197	84.9577	40.476	77.4316	94.1156	82.1002	102.806	73.0887	61.5944	0	0	0	0	0	0.400666	0	0.594616	0	0	0	0.058936	0.505333	0	0.328326	0
11156	0	0	0	0	0.900701	0	0.426071	0	0.142416	0.39664	0.149415	0	0	0.634276	0	0.556913	0	0	0.177679	0	0	0	0	0.370415	0	0	0	0	0	0	0	0.259458	0	0	0	0.084256	0	0	0	0	0	0	0	0	0	0.301434	0	0
ENSOARG00000011317	0	0	0	0	0	0	0	0	0	0	0	0	0	0	0	0.034696	25.9371	15.1324	29.4338	13.8986	34.1735	33.758	19.7363	30.4678	14.9987	16.9983	37.9991	26.2528	32.0712	30.1613	26.9958	11.1985	0	0	0	0	0	0.015147	0	0	0	0	0	0	0	0	0	0
ENSOARG00000012805	3.29171	3.39092	4.13921	3.25186	3.79332	3.01659	4.74365	4.87967	3.48543	4.07362	3.75017	2.19547	2.1998	2.56232	3.52598	5.57969	1.83493	2.87161	2.91396	2.88831	2.33811	3.20227	2.23519	3.11722	1.264	1.99484	2.61039	1.81132	1.52509	1.68765	2.01995	2.25838	1.35104	2.40485	1.86079	2.38468	2.01864	1.59337	2.51078	2.59864	2.05128	2.53409	2.4752	1.63861	1.52963	1.23293	1.44255	3.00909
ENSOARG00000019769	7.45775	6.28741	5.91163	7.05462	6.33156	7.33189	8.72105	7.91774	8.90205	7.41163	6.92137	6.31882	6.29049	7.64522	6.49758	9.75133	3.38141	2.96288	4.22857	3.42132	3.66899	4.51416	4.59835	4.06557	2.83269	3.66777	3.7012	1.94606	3.74792	4.10815	3.6677	3.72697	4.74377	5.24741	4.19478	3.62719	5.26593	5.42024	5.19387	5.4365	4.66379	5.73799	4.39911	3.76791	3.99436	3.58164	4.54141	4.43727
ENSOARG00000006843	0.905615	1.67339	1.99106	2.12067	1.71085	0.796064	2.44489	1.80551	1.19529	2.08335	1.38923	1.44352	1.5677	1.90779	1.3514	2.19119	0.184378	0.589911	0.355025	0.599264	0.543548	0.84949	0.271485	0.637223	0.291527	0.558578	0.470143	0.414258	0.686213	0.608781	0.443614	0.753618	1.7744	1.90484	1.77266	2.0272	2.20853	2.96725	1.48897	2.09677	2.34431	2.02866	1.64864	2.77134	2.5248	1.7308	1.79747	2.51112
8131	0.102876	0	0.42566	0	0	0	0	0.168121	0.247717	0.244575	0.284159	0.20632	0	0.088983	0	0	0	0	0	0	0	0	0.097296	0	0	0	0.465246	0.106494	0.210136	0.098866	0	0	0	0	0	0	0	0	0.095571	0	0.085502	0	0	0	0	0	0	0
ENSOARG00000000951	0	0	0	0	0	0	0	0	0	0	0	0	0	0	0	0	0	0	0	0	0	0	0	0	0	0	0	0	0	0	0	0	0	0	0	0	0	0	0	0	0	0	0	0	0	0	0	0
ENSOARG00000002700	0.592535	0.514267	0.206205	1.08951	0.90877	0.849322	1.53498	1.05554	0.91928	1.81317	1.14149	1.51135	0.961437	1.19278	1.78479	2.59681	1.49869	0.961739	1.05861	1.34159	1.03298	0.942731	1.38393	1.11427	1.09735	1.07203	1.07063	0.714764	1.09662	0.965259	1.18094	0.702343	0.093671	0.258105	0	0.101887	0.358049	0.281332	0.162404	0.219847	0.221985	0.187572	0.056606	0.332984	0.46745	0	0	0
ENSOARG00000007864	18.8636	20.1536	18.6589	20.9032	20.3828	19.0501	40.7978	31.215	33.6986	30.8059	31.3838	37.1465	25.0221	37.1738	38.4301	75.1327	19.9862	16.8953	17.4191	16.1053	18.8354	24.1156	16.5741	15.0757	8.85472	23.3362	13.5576	8.86437	11.3136	12.0726	12.9825	15.5353	3.51398	6.84478	6.07139	8.92754	7.65558	6.54688	3.66993	5.72859	9.92173	4.35112	7.6891	6.40963	4.79072	4.50997	5.35265	7.36058
ENSOARG00000004210	0	0	0	0	0	0	0	0	0	0	0	0	0	0	0	0.047182	0	0	0	0	0	0	0	0	0	0	0	0	0	0	0	0	0.358072	0.532217	0.801124	0.697773	0.214541	0.336025	1.03571	1.32146	0.939145	1.10538	0.380698	0.502261	0.343914	0.377901	0.43217	0.645141
1766	0	0.403306	0.165511	0	0.077037	0.339978	0	0.233824	0.047939	0	0.089945	0.410231	0.125655	0.051138	0	0.328877	0	0	0	0	0	0	0	0	0	0	0	0	0	0	0	0	0	0	0	0	0.059889	0	0	0	0	0	0	0	0	0	0	0
10544	4.58097	5.28	6.08133	6.30732	5.53805	4.58672	7.74496	7.75599	5.73308	7.22263	6.27045	8.16691	8.36442	7.12321	6.95474	6.57846	1.48204	1.74426	1.65018	1.61561	2.17603	1.75579	1.68852	1.71885	2.45825	1.60965	2.19424	1.5803	1.50094	2.2116	1.8591	1.54042	3.13918	3.10401	4.06151	4.62173	3.20552	3.41855	3.04771	3.32234	3.55702	2.45546	3.55639	3.65591	3.10853	2.65867	3.86199	3.15714
ENSOARG00000012000	1.50563	2.07651	1.17929	1.08839	1.45846	1.5475	3.05634	0.81034	1.93884	1.68072	0.968686	2.27122	0.77603	1.73621	1.38808	1.95829	0.182647	0.367745	0.254688	0.136431	0.358993	0.32107	0.41756	0.084672	0.186532	0.032938	0.056548	0.420627	0.176398	0.381167	0.250403	0.301236	0.183179	0.596881	0.234142	0.211695	0.671637	0.235091	0.17664	0.141259	0.350877	0.018136	0.134055	0.60404	0.582907	0.02319	0.227197	0.350573
ENSOARG00000005508	0.684174	0.858694	3.45907	1.92546	0.85098	0.597012	1.26372	1.33841	0.520703	1.04787	0.515512	1.04434	0.805442	0.783863	1.13444	0.395792	0.437516	0.470684	1.42404	0.859029	0.282749	1.15811	1.21343	1.24831	0.897568	0.78611	0.398251	0.722389	1.23516	0.296307	0.83589	0.399141	0.465288	0.382387	0.358608	0.432983	0.320908	0.544764	0.621598	0.122561	0.484482	0.271385	0.315637	0.204526	0.142079	0.160084	0.253736	0.751254
19329	1.0034	0	0	0	0.25874	0	0.526235	0	0.736151	0	0	0.216636	0.132826	0	0	0	0	0	0	0	0	0	0	0	0	0	0	0	0.16202	0	0	0	0	0	0	0	0	0.380453	0	0	0	0	0	0	0	0	0	0.330815
ENSOARG00000006980	0	0.435061	0	0	0	0.212156	0	0.222664	0	2.03994	0.196144	1.41759	0.747481	1.33448	0	1.5987	27.8551	20.4066	38.075	39.169	45.5787	39.54	34.2367	18.89	25.1365	12.9523	32.538	37.6918	28.5648	26.056	31.7377	18.4505	0	0	0	0	0.031058	0	0	0	0	0	0	0	0	0	0	0
ENSOARG00000016084	11.6082	12.4551	11.0744	13.2583	11.9854	9.84684	12.9958	15.59	13.3429	13.011	7.8039	10.81	10.5528	13.1509	12.9265	13.5316	25.4375	12.8838	32.5323	47.1725	31.4468	27.8791	40.2201	25.057	42.5967	45.2588	21.6884	28.3185	26.3783	44.8124	21.2135	13.566	16.6484	19.2381	30.2844	35.5067	16.4055	23.753	21.1833	27.9828	31.776	25.8077	14.6033	17.2086	18.8116	15.7127	21.6104	26.383
ENSOARG00000006646	0	0	0	0	0	0	0	0	0	0.073914	0	0	0	0	0	0	0	0	0	0	0	0	0	0	0	0	0	0	0	0	0	0	0	0	0	0	0	0	0	0	0	0	0	0	0	0	0	0
ENSOARG00000006986	0	0	0	0	0	0	0	0	0	0	0	0	0	0	0	0	0	0	0	0	0	0	0	0	0	0	0	0	0	0	0	0	0	0	0	0	0	0	0	0	0	0	0	0	0	0	0	0
9371	0	0	0	0	0	0	0	0	0	0	0	0	0	0	0	0	0	0	0	0	0	0	0	0	0	0	0	0	0	0	0	0	0.393436	0	0	0.318125	0.139663	0	0.241353	0	0	0.265995	0	0	0	0	0	0.359245
3967	0	0	0	0	0	0	0.363216	0	0.062184	0	0	0	0	0	0	0	0	0	0	0	0	0	0	0	0	0	0	0	0	0	0	0	0	0	0	0	0	0	0	0	0	0	0	0	0	0	0	0
6070	1.05327	0.488254	0.944496	1.81162	1.41461	0.430867	0.513299	0.305192	1.39125	0.566877	0.30558	0.775735	0.499815	0.294247	0.636296	0.967574	0.272676	0.311447	0.219566	0.035677	0.244925	0.059625	0.104454	0	0.20598	0.058614	0.156192	0.157269	0.079722	0.04281	0.035217	0.50536	0.250214	0.141232	0.177992	0.068028	0.167293	0.299535	0.06384	0.031632	0.023562	0.148526	0.129242	0.132557	0.088663	0.097184	0.087188	0.09693
ENSOARG00000006788	3.79357	2.63813	4.76916	2.39212	3.3744	2.85441	2.41113	1.82856	2.81165	5.28463	3.40604	3.37576	2.94518	4.82691	4.77168	5.01014	0	0	0	0	0.098592	0	0	0	0	0	0	0	0	0	0	0	0	0	0	0	0	0	0	0	0	0	0	0	0	0	0	0
ENSOARG00000010483	7.34126	7.72139	9.70967	8.42734	10.1195	10.2177	10.9441	7.7937	8.42739	8.51482	11.0679	8.78599	7.46117	8.96134	9.50861	9.33269	4.02966	5.05847	3.27177	2.83672	3.79888	4.03722	4.95697	4.10596	3.58733	4.60374	5.44594	3.95444	2.43065	5.13387	3.25809	7.36806	2.7632	4.12194	3.60604	2.87194	4.03709	4.28019	3.87116	4.21562	3.45309	4.34758	3.83127	3.14231	3.78639	2.59304	2.82546	3.65295
7939	0	0.123459	0.236904	1.31569	0.134529	0.157653	1.52912	0	1.13467	0	0.528952	0.838812	0.263486	0.059593	0.469883	1.42063	0	0.182203	0.245166	0.755631	0.18109	0.330626	0.427006	0.512749	0	0	0.204252	0.325537	0.157766	0	0	0.812678	0.168098	0	0	0.329013	0.421617	0	0	0	0	0	0	0	0	0	0	0.358482
ENSOARG00000013072	0	0	0	0	0	0	0	0	0	0	0	0	0	0	0	0.018176	0	0	0	0	0	0	0	0	0	0	0	0	0	0	0	0	0	0	0	0	0	0	0	0	0	0	0	0	0	0	0	0
2417	1.5351	2.07873	1.97982	2.61281	2.76257	1.48171	1.22944	1.03817	1.53827	1.88601	1.0187	1.28807	1.54739	2.60259	1.91398	0.961329	1.04939	1.21883	1.19977	0.450126	1.54581	1.80414	1.02208	0.706909	1.50124	0.862571	0.842759	0.985668	1.84754	1.73564	1.38091	0.763998	0.018081	1.01553	0.178005	0.455898	0.623124	0.863241	0.266212	0.483301	0.388126	0.719246	0.209165	0.888151	1.12993	0.642198	0.197889	0.231954
ENSOARG00000017744	2389.17	1958.65	2487.76	1943.72	2184.74	2697.79	1812.47	2328.64	1974.31	1553.9	2109.88	2049.18	2134.93	1998.79	2058.56	1831.65	225.166	149.84	250.055	195.318	218.711	253.955	287.088	223.975	246.305	270.888	264.733	213.195	251.403	332.839	237.416	165.078	507.443	1049.7	625.041	899.354	588.016	727.817	559.081	630.481	529.605	590.098	607.237	549.102	738.18	694.128	701.238	616.675
1088	0.376608	0.716969	0.825524	0.531261	0.680026	0.15076	0.309228	0.059507	0.783648	0.763693	0.370147	0.504372	0.219553	0.436872	0.63556	0.439747	0.075054	0	0	0	0	0	0.113142	0	0.164255	0	0	0.099952	0	0.100332	0.180651	0	0.406372	0.332743	0.129482	0.104214	0.448538	0.329323	0.308536	0.282455	0.493634	0.394394	0.447786	0.467077	0.534533	0.417524	0.528895	0.399632
ENSOARG00000004313	0	0	0.065094	0	0	0	0.204172	0.100731	0.052288	0	0	0	0	0.042441	0	0.147107	0	0	0	0	0	0	0	0	0	0	0	0	0	0	0	0	0	0	0	0.032563	0	0	0	0.150211	0.146232	0	0	0.086614	0	0	0	0.041352
ENSOARG00000001956	10.2219	10.1546	7.33195	3.42492	5.85	5.52324	9.83038	8.8733	8.59153	7.59766	5.43047	5.11809	4.35495	8.63858	6.31127	7.6995	1.07247	0.885657	1.73424	2.60676	1.47137	3.07313	1.4335	2.19555	1.36858	1.95975	2.57898	1.68656	1.22812	2.02392	2.02357	0.755815	2.7378	4.00396	3.95021	4.58972	3.89638	3.11005	3.65241	4.71368	5.13604	3.75392	2.60455	4.90469	3.07692	2.613	3.44361	4.22786
ENSOARG00000006884	0	0	0	0	0	0	0	0	0	0	0	0	0	0	0	0	0	0	0	0	0	0	0	0	0	0	0	0	0	0	0	0	0	0	0	0	0	0	0	0	0	0	0	0	0	0	0	0
ENSOARG00000012494	10.2074	10.0214	7.22236	9.61598	6.38532	6.21882	11.0757	10.3758	8.43638	10.5446	8.38805	6.52938	6.33015	9.26966	10.1187	8.26432	4.22372	4.1867	4.60807	5.51701	4.04025	3.84127	5.74619	7.48266	4.90772	6.30897	6.43514	5.16906	4.39435	5.72063	4.15437	5.93205	1.25906	1.78854	1.46413	1.53565	1.64867	1.7991	1.72868	1.4754	2.17525	2.74014	0.997487	1.89986	1.37007	1.41409	0.967477	1.42553
18311	0	0	0	0	0	0	0.118189	0	0	0	0	0	0	0.303415	0	0	0	0	0	0	0	0	0	0	0	0	0	0	0	0	0	0	0	0	0	0	0	0	0	0	0	0	0	0	0	0	0	0
ENSOARG00000002373	1.67911	2.06071	1.83303	0.965389	2.97478	3.55632	3.95277	2.61852	2.42013	2.30193	2.6704	1.66462	1.07498	2.48009	1.95097	3.25088	0.173771	0.076819	0.683027	0.461667	0.270602	0.450289	0.339815	0.998847	0.176899	0.143334	0.51287	0.123505	0.20881	0.314612	0.084705	0.29182	0.032029	0	0	0.060136	0.070334	0.121582	0.10186	0	0	0	0	0.222055	0.119576	0	0	0.074471
ENSOARG00000010820	0	0	0	0	0	0	0	0	0	0	0	0	0	0	0	0	0	0	0	0	0	0	0	0	0	0	0	0	0	0	0	0	0	0	0	0	0	0	0	0	0	0	0	0	0	0	0	0
20303	0.242963	0	0	0	0	0	0	0	0	0	0	0	0	0	0	0	0	0	0	0	0	0	0	0	0	0	0	0	0	0	0	0	0	0	0	0	0	0	0	0	0	0	0	0	0	0	0	0
ENSOARG00000004701	5.3974	5.5497	4.14698	5.60117	5.42407	4.54893	6.25119	5.32429	4.97755	4.97962	4.34487	3.69408	3.71881	4.80046	5.18886	5.33899	2.20332	2.11951	2.81269	2.67766	3.09833	3.51048	3.45814	3.23474	2.11229	2.50364	2.78358	2.99932	2.63989	3.35432	2.70995	2.35693	1.45996	2.61476	1.8577	2.15096	2.55878	3.26502	2.88182	2.40993	3.14656	2.48544	1.95836	2.10807	2.00487	2.1905	2.8574	3.18859
19103	0	0.26031	0	0.105223	0	0	0	0	0	0.083229	0	0	0	0	0	0	0	0	0.095889	0	0.152035	0.056675	0	0.063969	0.14778	0.172911	0.076768	0	0	0	0	0	0	0	0	0	0	0	0	0	0	0	0	0	0	0	0	0
ENSOARG00000005868	0.317429	0.280809	0.193914	0.292357	0.528713	0.285605	0.522958	0.432473	0.739195	0.501841	0.314062	0.168504	0.139054	0.652577	0.459076	0.943145	0.181227	0.301574	0.599793	0.387039	0.185896	0.567553	0.150471	0.257901	0.138008	0.123373	0.227284	0.090891	0.076567	0.147093	0.297586	0.335661	0	0	0.029641	0.10697	0	0.069524	0	0.111071	0.213726	0.15085	0	0.040277	0	0	0.093044	0.076753
ENSOARG00000000219	0	0	0	0	0	0	0	0	0	0	0	0	0	0	0	0	0	0	0	0	0	0	0	0	0	0	0	0	0	0	0	0	0	0	0	0	0	0	0	0	0	0	0	0	0	0	0	0
3117	21.3873	21.3292	23.4303	31.3203	20.7488	21.3768	22.6802	23.065	20.5059	19.945	27.468	19.0317	18.3088	21.216	20.0284	19.6222	18.5195	13.3977	20.3035	14.3255	17.0818	20.0613	20.4123	12.9249	18.7876	18.2428	17.312	20.6634	20.9933	22.3949	19.3939	13.4639	8.34823	15.1185	14.6454	12.3536	15.7108	16.2822	9.54104	9.70164	12.659	12.1143	12.9351	12.5026	14.0615	13.1873	15.7744	14.4481
ENSOARG00000014747	4.24305	2.92324	3.58839	5.44511	5.82974	4.79772	4.69384	4.8336	2.93689	5.61299	3.42937	7.81856	5.54169	4.33087	4.24388	3.89736	1.37369	0	1.16278	0.618648	0.804577	0.380763	0.718428	0.7416	1.76904	1.1911	1.3596	0.748803	0.7068	0.755736	0.74879	0.289979	3.89492	3.494	4.89318	3.81162	4.02044	3.82586	1.77751	1.95286	3.85394	1.11986	2.90838	4.67154	4.88285	7.32735	2.36669	4.12284
ENSOARG00000014655	21.6102	15.8391	12.4735	21.2058	23.593	12.5062	17.3155	12.3849	15.106	16.3136	18.3737	14.3784	17.2381	20.8384	16.4997	20.1019	2.57439	3.85788	2.73549	4.67403	3.49172	3.66456	3.56065	2.91086	2.72167	2.48065	3.88847	2.62011	3.7757	3.98765	3.92639	5.88898	6.746	4.4076	7.36964	8.33963	6.08251	5.14412	5.70926	5.22525	6.7271	6.21778	4.81792	5.7729	6.2768	5.60617	5.63368	6.45159
ENSOARG00000012595	4.78833	5.21337	4.12573	4.71256	5.11918	3.4767	7.12253	6.19201	5.55785	4.6735	6.81302	4.8934	2.80427	5.96768	6.97451	6.66838	4.22483	5.36458	7.52546	5.95527	7.25069	6.49212	6.02977	7.55106	3.89389	7.49654	8.11887	4.98171	5.31396	5.84223	6.56223	4.43797	17.0941	31.4695	25.7724	31.4129	23.1569	22.851	31.0548	33.1029	27.5685	29.6649	22.7903	26.5881	22.656	19.6312	21.0459	28.674
16259	0	0	0	0	0	0	0	0	0	0	0	0	0	0	0	0	0	0	0	0	0	0	0	0	0	0	0	0	0	0	0	0	0	0	0	0	0	0	0	0	0	0	0	0	0	0	0	0
ENSOARG00000007936	0	0	0	0	0	0	0	0	0.09325	0	0	0	0	0	0	0	0.055959	0	0.142846	0	0	0	0.157124	0	0.150529	0	0	0	0	0.273844	0	0	0	0	0	0	0	0	0	0	0	0	0	0	0	0	0	0
3275	0	0	0	0	0	0.205907	0	0.264923	0	0.241606	0	0	0	0	0	0	0	0	0	0	0	0.391169	0	0	0.128882	0.229459	0	0.110003	0	0	0	0	0	0	0	0	0	0	0	0	0	0	0	0	0	0	0	0.086334
ENSOARG00000013813	2.85703	2.70084	2.86668	4.28121	2.99087	2.71204	2.85386	2.71434	2.74739	2.92588	3.10474	2.82578	2.33168	2.79765	3.3788	3.4317	1.5219	1.9404	1.06723	1.2692	1.5154	1.50763	1.68371	1.77843	1.51104	1.84032	1.11893	1.62962	1.29931	1.77662	1.69137	2.18387	1.52635	2.37449	1.61875	1.80016	2.13749	2.60545	2.62961	1.66877	2.19694	2.10315	1.75568	1.98061	1.47416	1.69023	1.814	2.02415
ENSOARG00000004420	0	0	0	0	0	0	0	0	0.103587	0.051875	0	0	0.052817	0	0.053991	0.051816	0.101297	0	0	0	0	0	0.048328	0.121261	0	0	0	0	0.005883	0	0	0	0.043475	0	0	0.10021	0	0	0.048279	0.098603	0	0	0	0	0	0	0	0.049598
ENSOARG00000019593	0	0	0	0	0	0	0.115515	0	0	0	0	0	0	0	0	0	0	0.130487	0	0	0	0	0	0	0	0	0	0	0	0	0	0	0	0	0	0	0	0	0	0	0	0	0	0	0	0	0	0
ENSOARG00000005581	0.097185	0	0.086257	0	0	0	0	0.397316	0	0	0.090691	0	0	0.140967	0	0.028699	0.370269	1.43657	0.712213	0.596727	0.656729	0.845612	0.771183	1.84025	0.32177	0.502405	1.2334	0.603646	0.558735	0.322156	0.793056	1.37429	0.423838	0.478681	0.768978	0.536218	0.70978	1.22761	0.576451	0.903265	1.313	0.752877	0.472294	0.648156	0.356475	0.625159	0.187765	0.942698
ENSOARG00000005599	13.0133	11.4842	13.5381	11.4163	9.62689	10.405	13.0986	13.9857	12.6674	12.7062	13.6474	12.367	11.1795	13.387	14.0333	18.1408	6.86896	5.20762	8.5185	10.0462	8.43693	7.52266	7.88517	7.78596	6.97186	7.57228	8.1483	8.35622	7.74623	8.61674	6.99308	6.52441	0.489816	1.03371	0.455619	0.476077	1.29652	0.989905	0.310098	0.569907	1.01006	0.623517	0.457691	0.876313	0.639829	0.302501	0.446067	0.829838
ENSOARG00000007263	1.4963	0.073084	1.27876	0.801041	0.966107	0.337626	1.18697	1.18564	0.172335	0.650768	1.00476	0.134957	0.501014	1.19325	0	1.05969	38.7632	7.61753	40.673	38.4375	36.1064	41.9381	27.7804	26.2875	36.8287	29.5765	32.1227	43.9058	18.7627	38.6709	14.2899	15.8022	0.578278	0	0.268479	1.10067	0.48292	0.401207	0.581144	0.917149	0	0.344241	0.406396	0.622706	0.341224	0.32183	0.512086	0.440197
ENSOARG00000004012	54.3479	75.6885	76.0684	72.7374	76.9414	86.1905	80.3089	78.2429	71.6585	78.3604	82.0103	93.2701	79.5048	73.8894	72.7029	82.2525	27.9875	20.5628	30.5421	32.2261	20.5668	27.7082	27.5185	23.9902	35.6021	30.164	29.2608	28.7976	29.0099	33.5754	27.4454	17.1288	79.9986	76.13	111.93	107.703	78.079	72.2059	78.0198	93.6536	70.4783	82.6023	72.4588	67.4134	100.833	100.288	103.801	68.5475
16608	0	0	0	0	0.070441	0.069147	0	0	0	0	0	0.145462	0	0	0	0.075987	0	0	0	0	0	0.066662	0	0	0	0	0	0	0	0	0	0	0	0	0	0	0.108025	0.15191	0	0.073283	0.07376	0	0.070926	0.107862	0.251777	0	0	0
ENSOARG00000012041	0	0	0	0	0	0	0	0	0	0	0	0	0	0	0	0	0	0	0	0	0	0	0	0	0	0	0	0	0	0	0	0	0	0	0	0	0	0	0	0	0	0	0	0	0	0	0	0
ENSOARG00000017075	21.7997	18.396	22.6076	17.8416	17.2079	17.9915	21.5417	22.2317	15.3409	20.4215	19.7691	12.9226	13.2615	16.9422	20.2731	19.6047	8.75155	8.63825	10.6704	10.5578	9.43347	9.68136	11.3792	10.164	7.15975	8.4652	12.8872	11.1292	9.477	10.6829	9.98296	9.43509	2.00703	2.77859	1.64493	1.62041	3.31595	1.76958	2.10348	3.18412	2.98088	2.29548	2.2314	2.56768	2.17664	2.26555	2.22297	2.77155
18453	0	0	0	0	0	0	0	0	0	0	0	0	0	0	0	0	0	0	0	0	0	0.196431	0	0	0	0	0	0	0	0	0	0	0	0	0	0	0	0	0	0	0	0	0	0	0	0	0	0
17499	0.296722	0	0	0	0	0	0	0	0	0.140737	0	0	0.064318	0.046097	0	0	1.49357	2.25416	2.47648	0.980697	1.89339	1.65619	4.73721	3.01627	2.67485	1.37017	2.28616	1.18953	2.05849	1.40719	2.8286	1.15668	0	0	0	0.050901	0	0	0	0	0	0	0	0	0	0	0	0
8121	0	0	0	0	0	0	0.059751	0	0	0	0	0	0	0	0	0	0	0	0	0	0	0	0.294768	0	0	0	0.345362	0	0.568401	0	0	0	0.399479	0	0.338251	0.201241	0	0.425037	0	0	0.598605	0	0	0.413007	0	0	0	0
ENSOARG00000014500	108.525	85.1244	73.6896	102.21	91.4346	93.1097	109.412	79.8309	88.7483	97.9945	99.8554	100.311	95.626	91.1744	102.16	109.832	73.0674	51.5351	45.3036	57.0924	55.2217	50.5489	62.4493	46.9349	52.3591	66.4598	57.2825	48.1284	48.3827	79.3765	51.2432	54.0813	32.9979	41.2986	42.9058	41.6794	39.9791	51.2665	35.4532	38.8161	42.0716	48.8108	36.0385	32.9149	39.5297	38.183	38.7617	42.6737
1247	2.65288	3.23813	2.95313	5.9203	3.76572	2.23568	3.16057	3.18433	2.37528	2.91312	3.09374	2.94964	3.22932	3.34229	2.77114	2.97006	4.62647	2.53693	2.47329	2.22791	2.27374	1.64915	3.38039	3.53439	4.69964	3.41772	2.29837	2.51166	3.83873	3.56507	3.13638	3.23756	0.828938	2.02488	1.85531	0.995054	1.67793	2.47329	1.8384	1.75243	2.04131	2.11113	1.20423	2.08191	1.02533	1.4418	1.96381	2.26923
20570	0	0	0	0	0	0	0	0.123189	0	0	0	0.09795	0	0.101858	0	0.191007	0	0	0	0	0	0	0	0	0	0	0	0	0	0.121317	0	0	0	0	0.352317	0	0	0	0	0.116176	0	0	0	0	0	0.239423	0.12725	0.129351
ENSOARG00000003437	0.057015	0	0.01323	0.132857	0.064055	0	0	0	0	0.018099	0.040162	0	0.014569	0	0	0.018332	0.10514	0.035174	0.04935	0	0.027394	0.030764	0	0	0.041961	0.03111	0	0	0.063717	0.030961	0.036947	0.017805	2.47122	5.69623	4.5397	4.38257	3.43413	6.12248	2.47291	2.7705	3.53667	4.01451	3.56056	2.74492	4.29607	3.81106	4.36929	2.85376
2369	0	0	0.25939	0.169002	0	0	0	0.033998	0	0	0	0	0.334757	0	0.242191	0	0	0	0	0	0	0	0	0	0	0	0	0	0	0	0.186637	0	0	0	0.381392	0	0	0	0	0	0	0	0	0	0	0	0	0
ENSOARG00000006915	0	0	0	0	0	0	0	0	0	0	0	0	0	0	0	0	0	0	0	0	0	0	0	0	0	0	0	0	0	0	0	0	0	0	0	0	0	0	0	0	0	0	0	0	0	0	0	0
ENSOARG00000018306	10.9293	10.1743	9.52167	10.062	8.27488	8.40043	12.4613	10.1156	7.58125	11.3933	9.50664	8.36058	6.74029	8.12729	8.6752	12.6757	2.46768	3.28084	2.4655	2.35763	2.55945	3.27954	3.51211	3.35012	1.89656	2.58968	2.53178	2.4862	2.4857	2.00252	2.28032	4.78214	3.85613	4.55588	4.16079	3.82235	4.64162	3.58663	4.47113	4.62893	4.33057	5.18778	3.57789	4.79239	3.64028	3.29594	3.53323	5.72312
7179	0	0	0	0	0	0	0	0	0.399672	0.283287	0	0	0	0	0	0	0	0	0	0	0	0	0	0	0	0	0	0	0	0	0	0	0	0	0	0	0	0	0	0	0	0	0	0	0	0	0	0
ENSOARG00000021054	0.76609	0.31579	0.53452	0.220735	0.345967	0.09099	0.364233	0.177817	0.343534	0.318268	0.210252	0.616183	0	0.462435	0.097768	1.1781	0.212411	0.160048	0.407415	0.093869	0.156664	0.233399	0	0.982028	0.15546	0.415753	0	0.362391	0	0.29083	0.034882	0.256743	1.5753	2.50812	0.536815	1.76052	3.18027	2.02183	0.855407	0.91311	2.41281	2.09301	1.36783	1.48633	1.21924	0.270157	0.247865	0.707156
ENSOARG00000005525	4.15256	3.43135	4.84182	4.78856	5.48779	3.35244	5.35835	4.70013	4.44055	5.38952	5.80536	4.75858	4.94742	5.14526	6.45109	7.2785	1.73943	1.92907	2.64967	1.7153	1.63845	2.45907	3.29469	2.48587	2.081	2.22775	1.97705	1.78302	1.47961	1.87041	2.34644	2.20125	2.04437	3.65306	2.3858	2.25003	2.13611	2.48524	2.07474	1.74535	2.99758	5.4627	1.34453	2.1442	2.47728	2.13637	2.55655	2.68703
14688	0.463796	0.613626	0.204375	0.499769	0.685209	0	0.417376	0.51332	0.29993	0.503219	0.211935	0.103481	0.133081	0.134946	0.206854	0.234611	0.266128	0	0.072905	0.046094	0	0	0	0.103578	0	0.070275	0	0	0	0	0	0	0	0.052492	0	0	0.060835	0.118966	0	0	0.04772	0	0	0	0	0	0	0
5357	0.44559	0.467016	0.765661	0.512405	0.500158	0.387105	0.426899	0.472843	0.452953	0.428103	0.384157	0.333241	0.100599	0.237563	0.162052	0.327188	0.113919	0.15161	0	0.161169	0.156056	0.407165	0.124146	0	0.120071	0	0.201687	0.241236	0.392513	0	0.275322	0.098012	0.388365	0.209594	0.228685	0.151414	0.237139	0.5127	0.602772	0.34865	0.27242	0.638383	0.343202	0.597815	0.225596	0.234872	0.309202	0.260688
ENSOARG00000018648	4.65137	5.28396	3.66065	5.69577	4.77831	8.75252	5.7341	5.4428	4.60599	3.28098	5.12451	3.89846	5.50749	5.91986	5.84615	4.19625	3.77392	2.73102	3.72329	2.85074	2.76018	3.63259	3.84208	4.65638	4.30101	3.59924	4.41523	5.09563	2.67784	8.27954	3.83721	3.29126	5.41688	5.72669	8.39256	5.14224	3.35276	6.05543	4.91056	2.80165	4.08951	2.03131	4.26571	4.17361	4.83517	3.9937	5.35578	2.7325
ENSOARG00000007832	6.32788	7.76137	9.68355	12.9888	7.73017	7.36123	8.86546	11.4354	8.63051	6.7155	6.74249	7.60185	9.61167	6.76072	7.40945	9.09528	14.4483	9.48898	17.9516	15.9198	16.5777	16.52	18.4468	12.0664	15.3135	8.96549	15.8688	16.8489	21.6824	12.4311	18.7165	13.1103	4.44984	7.13146	7.96251	5.98531	6.4002	8.21847	5.20841	6.24029	4.99268	6.33086	6.77269	6.1973	6.17488	8.56578	5.64042	6.09758
14846	0	0	0	0	0	0	0	0	0	0	0	0	0	0	0	0	0	0	0	0	0	0	0	0	0.362068	0	0	0	0	0	0	0	0	0	0	0	0	0	0	0	0	0	0	0	0	0	0	0
ENSOARG00000011057	0	0	0	0	0	0	0	0	0	0	0	0	0	0	0	0	0	0	0.075587	0	0.079426	0.196171	0.134122	0.353168	0	0	0.032537	0.1326	0	0	0	0	0	0	0	0	0	0	0	0	0	0	0	0	0	0	0	0
ENSOARG00000006056	0.064834	0	0	0	0	0	0.065625	0.013299	0.06178	0.054485	0.121421	0	0.005887	0.012895	0.069417	0.011496	0.031252	0	0	0	0.117545	0	0	0.061679	0.012368	0	0.006487	0.002321	0	0.033834	0.068665	0	0.382969	0.216759	0.041537	0.104043	0.01735	0.483231	0.267321	0.107873	0.174384	0	0.31922	0.055209	0.019597	0.109704	0.048275	0.488156
ENSOARG00000009616	4.89592	7.46534	6.85137	8.00144	6.03311	4.82702	8.49006	6.22366	6.85613	8.2817	7.76433	7.19115	6.7183	7.31272	8.61458	8.88446	2.3405	2.06852	2.8558	2.56993	2.05809	2.94216	2.76131	3.76689	2.02797	2.56222	2.04779	2.88316	2.46602	3.96047	2.60864	1.83362	2.69838	3.78787	3.308	3.26111	3.64132	3.60395	3.49113	3.04296	3.37696	4.63584	3.01972	3.41155	3.78109	2.38991	4.48374	2.78931
ENSOARG00000008025	0	0	0	0	0	0	0	0	0	0	0	0	0	0	0	0	0	0	0	0	0	0	0	0	0	0	0	0	0	0	0	0	0	0	0	0	0	0	0	0	0	0	0	0	0	0	0	0
ENSOARG00000019546	0	0.037897	0	0	0.139809	0	0.162313	0	0	0	0	0	0	0	0	0	0	0	0	0	0	0	0	0	0	0	0	0	0	0	0	0	0	0	0	0	0	0	0	0	0	0	0	0	0	0	0	0
ENSOARG00000012115	0	0.153312	0.010989	0.014527	0.016322	0.059801	0	0	0	0	0	0	0	0.24632	0.033252	0.001168	0	0.141127	0	0	0	0.033575	0	0.006923	0	0.044648	0	0	0	0	0	0	0	0.02447	0	0	0	0	0.005479	0	0	0.045924	0.008902	0.028274	0.015129	0.016578	0	0
ENSOARG00000005539	0.957743	1.16862	1.09286	1.53395	1.21748	0.858624	1.15593	1.15692	0.994815	0.673346	1.10671	1.37533	1.11118	0.917396	1.25574	1.34653	1.78789	1.72168	3.12612	1.69553	2.05352	1.98895	2.42171	1.07455	3.34108	1.08565	2.37251	1.22235	2.63925	2.06213	2.21426	1.16755	3.24435	6.6869	2.3962	4.48333	5.49914	6.12166	2.03815	7.81674	3.90725	2.74673	4.84621	3.95207	3.83933	3.17999	4.24375	4.93059
ENSOARG00000002060	1.69296	1.00807	1.86363	1.72108	1.43771	2.28695	2.39786	1.34911	2.07263	1.45262	1.54184	2.09001	0.746727	1.36702	1.69447	1.37258	0.382698	0.892578	0.587739	0.261198	0.538687	0.694352	0.621825	0.627982	0.355283	0.716862	0.288656	0.241486	0.40479	0.477461	0.312996	1.00168	1.39279	2.56326	2.0494	0.886535	2.0387	1.57776	1.31205	1.17947	2.26883	1.29926	1.14756	1.12223	0.641586	0.846391	0.518441	0.990604
8554	0	0	0	0.028654	0	0	0	0	0	0	0	0	0	0	0	0	0	0	0	0	0	0	0	0	0	0	0	0	0	0	0	0	0	0	0	0	0	0	0	0	0	0	0	0	0	0	0	0
ENSOARG00000015019	15.4635	6.9087	10.1912	6.2923	9.94749	6.2362	6.54332	5.81159	5.70429	8.56005	6.72989	7.28173	6.35917	10.1169	9.03906	7.28115	0.763171	0.44971	0.775451	0.460691	0.572726	0.876637	0.424296	0.56732	0.848969	0.604366	0.591062	0.492763	0.4024	0.820814	0.547542	0.696792	0.627945	0.137189	0.15622	0.089792	0.406436	0.360752	0.2159	0.254343	0.22424	0.241644	0.319782	0.371032	0.265689	0.147926	0.369266	0.341637
ENSOARG00000005817	2.3969	2.30361	1.52425	1.92528	1.43339	2.24721	3.04003	2.79474	2.79293	1.93188	1.69181	1.93743	1.94999	1.82253	2.56088	2.43344	1.10651	1.86958	1.16911	1.15752	2.15227	1.61525	2.09604	1.00501	1.40639	1.28509	1.57782	1.36407	1.22483	2.135	1.92663	1.2867	2.23271	2.17273	1.90355	3.02123	4.83947	3.2574	2.01743	3.08644	3.9104	3.20337	2.5403	2.86018	3.3948	1.53086	2.49611	2.7937
ENSOARG00000018126	0	0	0	0	0	0	0	0	0	0	0	0	0	0	0	0	0	0	0	0	0	0	0	0	0	0	0	0	0	0	0	0	0	0	0	0	0	0	0	0	0	0	0	0	0	0	0	0
17817	0	0	0	0.161007	0	0	0.272159	0	0	0	0.08206	0	0	0	0.146039	0.114609	0	0.170525	0	0.385031	0	0.21257	0.283716	0.385917	0.569129	1.00843	0	0	0.107536	0.385414	0.099358	0.527498	0	0.128482	0	0	0	0	0.183801	0	0	0	0	0	0	0	0	0
12864	0.366557	0.453533	0.235829	0.847764	0.335697	0.16274	0.343036	0.236954	0.650639	0.182075	0.452665	0.645558	0.20345	0.357119	0.048416	0.192416	0	0	0.061177	0	0	0	0	0	0	0	0	0	0.128388	0	0	0	0.24468	0.253293	0.228288	0.284053	0.69468	0.160431	0	0.378454	0.380086	0	0.26534	0.042531	0.161767	0.269567	0.600351	0.339666
ENSOARG00000015638	0.228603	0.474734	0.613626	0.538299	0.394184	0	0	0.986738	1.26637	0.811146	1.21363	0.339142	1.06847	1.25189	1.23162	0.266921	0.093102	0	0.390365	0.129721	0	0	0	0.313019	0.37124	0.674391	0.816388	0	3.48321	1.0624	0.45039	0.108237	3.44375	6.73244	4.10757	6.83262	4.15492	1.68571	0	3.57533	13.9358	10.4969	12.385	2.1489	8.17895	0.81359	6.59946	2.60619
ENSOARG00000019924	2.79976	2.41168	1.73949	1.87076	1.70489	4.23535	2.03683	5.38312	2.36816	2.23937	1.84306	6.32286	1.82639	2.00346	3.4232	5.0388	8.94912	1.67125	3.04569	4.3933	8.05079	5.68186	5.882	2.24057	2.71769	7.60148	2.3468	3.02065	9.10724	4.13637	1.92246	2.72844	2.68318	0.981716	0.754267	1.65516	2.22777	2.1186	0.810178	1.71573	1.2948	2.15362	1.84392	1.39321	1.84315	1.45443	1.46944	0.90031
14832	0	0	0	0	0	0	0	0	0	0	0	0	0	0	0	0	0	0	0	0	0	0	0	0	0	0	0	0	0	0	0	0	0.19974	0	0	0	0	0	0	0	0	0	0	0	0	0	0	0
19578	0.222558	0.58716	0.445516	1.09405	0.670293	0.186947	0.556648	0.635449	0.332414	0.614028	0.805523	0.700628	0.539381	0.578082	0.568187	0.792942	0.064057	0	0.138702	0	0.066364	0	0	0.069937	0	0.021929	0.06199	0	0.03021	0.128823	0.084348	0	0.048552	0	0	0.054134	0.071722	0	0.026206	0.09595	0	0.092153	0.036001	0.031469	0.033055	0	0	0.092704
ENSOARG00000017551	0.038526	0.106392	0	0	0	0.0662	0	0.061058	0	0.082356	0	0.029681	0	0	0	0	0	0	0.222235	0	0	0.301596	0.095017	0	0.072687	0.049447	0.135243	0.110719	0.052025	0.486747	0.100558	0	0.109831	0	0.053501	0.005175	0.433826	0.170564	0.070307	0.411079	0.104504	0.174545	0.392341	0.200328	0.034534	0.148173	0.215728	0.506894
ENSOARG00000006987	0	0	0	0	0	0	0	0	0	0	0	0	0	0	0.046964	0	0	0.076371	0	0	0.083187	0.14264	0.027974	0	0.229474	0.030589	0.105141	0	0.040762	0.067852	0	0	0	0	0	0.057013	0	0	0	0	0	0.035517	0	0	0	0.036393	0	0
ENSOARG00000017611	0	0	0	0.202634	0.143915	0	0	0	0.197252	0	0.254225	0	0	0	0.22411	0	0	0	0	0	0	0	0	0	0	0	0	0.104266	0	0	0	0	0.204905	0	0	0	0	0	0.590638	0	0.322271	0.164527	0.157188	0.454831	0.160692	0	0.140077	0.895647
ENSOARG00000019856	0	0	0	0	0	0	0	0	0	0	0.037785	0	0	0	0	0	0	0	0	0	0	0	0	0	0	0	0	0	0	0	0	0	0	0	0	0	0	0	0	0	0	0	0	0	0	0	0	0
ENSOARG00000012177	0	0	0	0	0	0	0	0	0	0	0	0	0	0	0	0	0	0	0	0	0	0	0	0	0	0	0	0	0	0	0	0	0	0	0	0	0	0	0	0	0	0	0	0	0	0	0	0
ENSOARG00000001070	1.14538	0.67712	0.893077	1.21766	0.913837	0.766656	0.94871	0.654916	0.680361	0.593201	1.17388	0.670924	0.802439	0.677911	0.423467	0.652846	0.87654	0.652219	0.653689	0.426472	0.410848	0.69473	0.959693	0.661302	0.825296	0.856531	0.706805	0.287755	0.80574	1.06141	0.856688	0.05304	0.45833	0.352537	0.406234	0.284189	0.674811	0.655062	0.346652	0.290607	0.462445	0.705375	0.398228	0.48451	0.298361	0.409225	0.507497	0.212016
ENSOARG00000011878	0.383017	0.17586	0	0	0.240131	0.210222	0.242707	0.377854	0.196595	0.123119	0.165173	0.081442	0	0.035246	0.387427	0.309217	0.316451	0.115633	0.107016	0.042956	0.098421	0.147693	0.259441	0.472464	0	0.222906	0.219737	0.351542	0.181367	0	0.112091	0.302162	0.327518	0.125642	0.118356	0.350495	0.655908	0.469881	0.441608	0.41984	0.790397	0.399654	0.368796	0.688373	0.556288	0.17838	0.117828	1.03257
9742	0.270181	0	0	0.105743	0	0	0.182101	0.075923	0	0	0	0	0	0.059876	0.113675	0	0	0	0	0	0	0	0	0	0	0	0	0	0	0	0	0	0.084898	0	0.32188	0.16962	0.276187	0.112112	0.104512	0	0	0.328291	0.305662	0	0.395274	0	0.241993	0.333197
7427	0	0	0	0	0	0	0	0	0	0	0	0	0	0	0	0	0	0	0	0	0.191269	0	0.212127	0.19749	0	0	0.166366	0	0	0	0	0	0	0	0	0	0	0	0	0	0	0	0	0	0	0	0	0
269	0.127713	0.0213	0.063994	0.078136	0.066678	0	0.025234	0.101086	0	0	0.027213	0	0.047983	0.053554	0.07709	0.072334	0.082273	0.029413	0.179388	0	0.093334	0.092761	0.022922	0.117205	0.154961	0	0.163273	0.118631	0.053966	0	0.075451	0	1.20958	0.434488	1.817	0.909687	0.726318	0.279107	0.249312	0.474813	1.11533	0.525612	0.47645	0.281277	1.50701	0.417069	0.460458	0.3551
ENSOARG00000003978	5.82129	6.8411	7.5422	8.99165	6.37399	8.72342	10.3736	8.05282	8.01815	7.89161	8.76829	6.90729	7.17358	8.54031	8.97271	10.6649	5.17916	4.34342	2.82437	3.63938	2.82456	3.3683	3.88009	3.61306	2.51312	4.73173	3.91525	3.96068	2.8079	3.77061	3.12917	2.78869	2.96605	4.6899	3.62597	3.19949	3.78595	6.24058	3.56751	2.82185	3.85865	4.9563	3.4474	3.29372	3.27499	2.32166	3.53301	4.28167
ENSOARG00000003844	0.116527	0.069158	0	0.024629	0.062523	0	0.061902	0.106954	0.194236	0.151158	0.048637	0.143747	0	0.164769	0.041705	0.204946	0	0	0.039631	0	0	0	0	0	0	0	0	0	0.041347	0.045988	0	0	1.32662	3.27569	0.55422	1.2784	1.43194	2.0175	1.57993	2.52864	1.78815	1.92279	1.37989	2.7534	0.97354	0.518431	1.79813	1.31012
ENSOARG00000020439	0	0	7.71615	0.257442	0	0	0	0	0	0	0	0	0	0.198322	0	0	0	0	0	0	0	0	0	0	0	0	0	0	0	0	0	0	0	0	0	0	0	0	0	0	0	0	0	0	0	0	0	0
759	0	0	0	0	0.272251	0	0	0.122895	0	0	0.761734	0	0	0.075211	0	0	0	0	0	0	0	0	0	0	0	0	0	0	0	0	0	0	0	0	0	0	0	0	0	0	0	0	0	0	0	0	0	0
ENSOARG00000012897	0.205293	0.157748	0.067865	0.127032	0.106833	0.092529	0.112201	0.102317	0.048037	0.10572	0.142252	0.069774	0.104765	0.27423	0.074571	0.096114	0	0	0	0	0	0	0	0	0	0	0	0	0	0	0	0	0.054589	0.125317	0.105184	0.061542	0.088887	0.11964	0.114346	0.113282	0.13906	0.223727	0.072338	0.104103	0.119046	0	0.095638	0.10433
ENSOARG00000002425	0	0	0	0	0	0	0	0	0	0	0	0	0	0	0	0	0	0	0	0	0	0	0	0	0	0	0	0	0	0	0	0	0	0	0	0	0	0	0	0	0	0	0	0	0	0	0	0
18176	0	0	0	0	0	0	0	0.245839	0	0	0	0	0.265216	0	0	0	1.78788	0	0.530563	0.218795	0	0	0	0.100737	0.742041	0	0.44173	0.651299	0.453718	0	0	0	0	0	0	0	0	0.123117	0	0	0	0	0	0	0	0	0	0
ENSOARG00000015106	3.1873	4.39713	4.65608	3.48143	4.31247	3.09115	4.88818	4.78888	3.8952	4.17605	2.83079	3.81432	4.4272	6.41817	4.22677	3.67855	4.45368	2.72117	4.02015	3.31901	5.51235	4.0063	3.56947	4.70343	4.23185	6.24456	2.62189	5.78102	4.02031	4.54401	4.2387	4.32081	15.2443	12.2656	20.584	14.2127	12.3411	12.5141	19.1894	18.3571	13.3678	14.1913	9.08966	18.003	13.1898	18.5958	16.2281	17.1858
ENSOARG00000020383	420.215	288.45	274.637	332.589	266.757	285.784	231.174	265.503	313.742	242.349	245.96	178.673	311.256	352.087	208.394	206.777	0.119233	0	0.072933	0.059516	0.088476	0.087812	0.025851	0.114435	0	0	0.051358	0	0.073121	0.105131	0.023979	0.082869	1.96583	1.49331	0.231084	1.39599	1.98156	0.594341	0.514284	0.989474	0.518529	0.173497	1.18601	0.738298	0.913859	0.917733	0.31242	1.21203
ENSOARG00000001577	0	0	0	0	0	0	0	0	0	0	0	0	0	0	0	0	0	0	0	0	0	0	0	0	0	0	0	0	0	0	0	0	0	0	0.059093	0	0.016785	0	0	0	0	0	0	0.047286	0	0	0.031009	0
5471	2.68813	2.57184	0.881177	3.07134	3.44997	0.880318	2.23771	2.15914	2.13495	1.80344	1.47036	2.23009	1.68382	1.71169	3.52732	1.89627	0.384565	0.710198	1.05711	0.466768	0.856809	1.34184	0.747131	1.14254	1.18729	1.73996	1.22359	0.99969	1.81095	1.21634	1.7741	0.884529	1.10505	6.09974	1.84836	5.66116	4.12897	3.58592	4.68124	0.948877	1.09585	12.8852	2.5573	3.95917	5.24256	3.18974	5.92609	3.30773
6962	290.162	352.514	157.585	322.802	271.69	143.577	254.334	227.226	218.19	296.301	195.659	145.868	230.393	308.076	165.081	195.242	78.0736	82.0108	11.561	74.7758	85.8072	25.5658	110.615	51.2733	116.992	46.152	68.0134	48.0272	80.9549	78.6677	46.3328	50.9863	20.5327	46.926	25.6956	47.0263	61.5922	51.0475	1.73913	27.2103	66.4718	43.6963	51.2867	41.9028	2.16986	36.0038	14.1593	74.4695
ENSOARG00000008272	0.013409	0	0	0.047046	0.067224	0	0.105342	0.107863	0.174239	0	0	0	0	0	0	0.088432	0.219263	0.18861	0.253152	0	0.405892	0.145553	0.224104	0.636944	0.236085	0.109038	0.088574	0.366276	0.126256	0	0.210387	0.449971	0	0.294779	0	0	0	0	0	0	0	0	0.094155	0	0	0	0	0
8273	4.30063	3.72831	3.7378	3.09389	3.54133	3.13044	3.23485	3.76834	3.09031	2.81479	2.9486	4.3824	2.40363	4.21004	3.66251	4.96615	2.90047	1.46025	2.03426	0.830445	2.36352	2.26869	2.00724	2.5661	1.85738	1.68429	1.33399	2.44381	1.65333	1.6337	2.53511	2.95581	0.567524	1.7852	1.63942	1.21657	0.784204	0.650079	1.59915	1.3099	1.27051	1.43405	0.613209	0.990169	1.40891	2.14974	1.74014	1.45891
ENSOARG00000016403	0.125605	0	0.172841	0.319105	0.111729	0	0.262947	0	0	0.331343	0	0.163461	0.043091	0	0	0.116316	4.34154	4.0633	3.58068	6.44731	3.13051	8.84392	8.01759	7.1963	4.71144	5.40075	8.12436	6.0374	4.42672	4.42914	6.95886	4.383	0	0	0	0	0	0	0	0.078524	0	0	0	0	0	0	0	0
ENSOARG00000021010	0.211774	0.197521	0.332309	0.21205	0.1859	0.189797	0.109195	0.251352	0.264432	0.204501	0.065294	0.266687	0.065505	0.377508	0.295454	0.269755	0	0	0	0.034052	0.086958	0.153887	0	0.076633	0	0	0.054162	0	0.039222	0.07183	0	0	0.113745	0.417605	0.108738	0.106313	0.15571	0.140322	0.069147	0.252102	0.25489	0.149872	0.223625	0.406204	0.163195	0.149954	0.323433	0.34887
ENSOARG00000001771	9.89016	10.0301	9.27164	8.45327	8.92337	8.33148	9.9979	7.11935	8.74724	11.0969	9.86736	7.97745	7.6736	9.32217	9.52562	10.0764	2.34499	3.31543	3.48831	5.0604	3.1402	3.13445	3.32159	5.3816	3.15878	2.89748	4.1081	3.51004	3.98988	4.20662	4.14255	5.15792	0.086077	0.020393	0.106322	0.076136	0	0.014411	0.046263	0.104512	0.053628	0.086784	0.043434	0.010681	0.081077	0.037941	0.078075	0.068238
7576	0	0	0	0	0	0	0	0	0	0	0	0	0	0	0	0	0	0	0	0	0	0	0	0	0	0	0	0	0	0	0	0	0	0	0	0	0	0	0	0	0	0	0	0	0	0	0	0
12712	0	0.08485	0	0.233277	0.214753	0	0.107554	0	0.300716	0.304741	0	0	0.044054	0	0.138939	0.052194	0	0	0	0	0	0	0	0.03553	0	0	0	0	0	0	0	0	0	0	0	0	0	0	0	0	0	0	0	0	0	0	0	0
16850	0	0	0	0.272397	0	0.109233	0	0	0	0	0	0	0.076728	0	0	0.073493	0	0	0.122873	0.366078	0	0.057597	0	0	0.036682	0	0.20336	0	0	0.063159	0	0	0	0	0	0	0.159505	0	0	0	0.189286	0	0	0.139327	0	0	0	0
ENSOARG00000000630	0.573211	1.41828	1.00521	2.25729	2.23522	0.86692	1.23522	2.19024	1.03587	2.03128	1.46632	1.1909	1.02431	1.9048	1.03052	1.46128	2.07683	5.68942	3.73806	5.06036	3.53856	3.59353	3.80127	4.80689	3.09315	2.58478	4.43362	3.26936	3.96592	4.54008	3.19695	7.56523	3.78108	3.51587	3.95576	4.97697	5.574	4.82235	3.58421	4.22379	3.73004	5.31914	3.71928	3.66848	4.26046	3.58218	3.47866	3.92042
ENSOARG00000006525	0	0	0	0	0	0	0	0	0	0	0	0	0	0	0	0	0	0	0	0	0	0	0	0	0	0	0	0	0	0	0	0	0	0	0	0	0	0	0	0	0	0	0	0	0	0	0	0
ENSOARG00000010992	0	0	0	0	0	0	0	0	0	0	0	0	0	0	0	0	0	0	0	0	0	0	0	0	0	0	0	0	0	0	0	0	0	0	0	0	0	0	0	0	0	0	0	0	0	0	0	0
ENSOARG00000015231	11.8812	11.9351	12.9538	20.1012	17.041	17.6631	15.0907	13.871	17.8921	12.87	17.1732	14.1273	14.5107	12.7684	15.935	16.6234	7.42817	7.75318	13.1058	9.51464	13.6823	11.5065	11.6555	9.54434	11.5913	11.4176	12.9028	11.6311	9.88882	13.768	13.0485	8.64912	5.63695	15.0665	10.0585	9.66067	11.1955	11.9355	11.8099	8.45257	11.6831	9.25281	9.00193	9.44947	8.47054	10.619	10.2669	12.2729
ENSOARG00000004483	0.101235	1.33683	3.99269	2.80275	4.51127	2.52535	4.20564	3.09224	3.09273	0.88422	1.96906	0.956071	0.826211	1.37381	1.77303	2.78796	0.612851	0	1.5157	1.94544	0.42267	1.17391	1.79998	3.57008	1.17097	0.919876	0.466617	0.889082	0.641732	2.02141	0.506104	1.85144	1.21389	1.30885	0.684841	0.372438	0.977678	1.43125	1.16556	0.809778	0.82022	0.955689	1.45728	1.49836	1.07841	0.674878	0.319819	1.29827
2381	0	0	0	0	0.135501	0	0	0.323129	0.078075	0	0.064729	0	0	0.067178	0	0	0	0	0	0	0.168771	0	0	0.0615	0	0	0.059853	0.067457	0	0	0	0	0.057565	0	0	0.084446	0	0	0	0	0.11645	0	0	0	0.10203	0	0	0.153161
ENSOARG00000020040	0	0.17865	0.341904	0	0.303461	0	0.491147	0	0.45603	0.120715	0	0.481412	0	0.170906	0.349743	0.227913	0	0	0	0	0	0	0	0	0	0	0	0	0	0.162022	0	0	0.033536	0	0	0	0	0	0	0	0	0	0	0	0	0	0	0
7768	0.432575	0	0	0	0	0	0	0	0	0	0	0	0	0	0	0	0	0	0	0	0	0	0	0	0	0	0	0.213248	0	0	0	0	0	0	0	0	0	0	0	0	0	0	0	0	0	0	0	0
ENSOARG00000016409	4.06512	2.89726	3.85393	0.554963	1.69518	1.52666	3.1038	2.98682	4.05651	3.41183	1.37996	0.429152	0.321805	1.59992	2.43309	3.54386	0	0.305313	0.245939	0.230066	0.317864	0.89501	0.658872	1.22732	0	0.321534	0	0.335664	0.272198	0.184398	0.43019	0.345144	0.424387	0.64846	0.345135	1.66115	0.923645	0.528747	0.472622	1.17136	1.33326	1.13305	0.664841	1.01879	0.496381	0.389913	0.474868	1.34407
ENSOARG00000020747	3.35052	6.18875	4.19674	5.31457	3.61144	1.3856	3.46677	4.04576	6.90452	6.92869	4.35232	5.62951	4.00533	6.04671	4.60063	8.16425	7.69119	5.65431	3.96702	6.79388	6.23806	4.75539	4.37405	3.3355	4.46723	4.34093	3.05785	4.20175	4.96502	5.88745	2.96804	14.694	1.51088	2.75719	0.52348	1.80169	2.29911	1.11096	0.102121	0.622893	2.32083	1.06418	0.748666	1.67237	1.14977	0.505799	1.28934	1.36561
5713	0	0	0	0	0	0	0	0	0	0.14569	0	0	0	0	0	0	0	0	0	0	0	0	0	0.130639	0	0	0	0	0	0	0	0	0	0	0	0	0	0	0	0	0	0	0	0	0	0	0	0
ENSOARG00000003833	12.2384	12.4962	9.18043	10.063	12.5087	11.2172	15.3148	12.0183	11.1499	12.9815	11.393	9.082	7.48315	13.6111	11.6832	14.9311	4.9413	5.15207	5.49337	5.68954	6.24388	5.71248	6.4803	8.0017	3.3255	6.8983	5.97401	4.43055	4.00822	5.40426	4.33148	5.55038	3.81306	5.72952	5.03524	5.18175	6.05526	6.17186	5.93888	4.93097	6.26449	5.66183	5.44685	5.02924	5.02267	3.41313	5.38739	6.56641
4510	0.153774	0	0	0.157629	0	0	0	0.133976	0	0	0	0	0	0	0.153772	0	0.145787	0.141668	0	0	0	0	0	0	0	0	0	0	0	0	0	0	0	0	0	0	0	0	0	0	0	0	0	0	0	0	0	0
ENSOARG00000011105	0	0	0	0	0	0	0	0	0	0	0	0	0	0	0	0	0	0	0.024931	0	0	0	0	0	0	0	0.023864	0	0	0	0	0	0	0	0.029998	0	0	0	0	0	0	0	0	0	0	0	0	0
6018	0.825255	0	0	0	0.204836	0	0	0	0	0	0	0	0	0	0	0	0	0	0	0	0	0	0	0	0	0	0	0	0	0	0	0	0	0	0	0	0	0	0	0	0	0	0	0	0	0	0	0
ENSOARG00000009712	80.3366	73.0975	73.4111	64.511	63.3385	59.8079	72.9718	55.8084	65.7771	46.0087	48.4366	57.7864	58.1558	70.5337	44.2928	64.2251	21.4313	15.0318	31.0905	41.0302	27.8417	31.3781	46.0405	41.6782	43.4464	40.566	35.3699	33.7463	28.8346	50.9743	30.0236	23.4908	18.9958	28.7382	21.5706	33.4132	16.4428	34.3083	37.6348	39.2835	46.6602	33.1186	11.2952	26.8925	29.562	14.2803	32.4354	36.2411
19614	0.794116	0.541757	0.985313	0.948774	1.14635	0.341573	0.740967	0.497554	0.798837	0.587032	0.244572	0.757208	0.534611	0.55148	0.729683	0.598243	0.430336	0	0.403448	0.581646	0.442883	0.807195	0.4865	0.512777	0.113416	0.440047	0.487233	0.666613	0.561549	0.449653	0.298744	0.243059	1.96764	1.22297	1.79309	1.68487	0.73746	0.781924	1.06976	2.09283	1.43421	0.825942	1.53678	1.39019	0.801032	2.72507	1.63019	2.22616
3361	0	0	0	0	0	0	0	0	0	0	0	0	0	0	0	0	5.96793	5.88691	5.17052	1.70791	3.0355	2.3963	2.31368	3.14296	4.96707	1.00557	7.88742	5.42788	4.13743	3.2958	2.85254	4.59171	0	0	0	0	0	0	0	0	0	0	0	0	0	0	0	0
ENSOARG00000012740	25.3718	27.6061	22.2421	37.2568	29.4193	28.3403	35.6455	30.658	26.1941	27.0269	27.8028	23.641	29.4339	25.5545	31.3522	28.1673	21.5887	12.3855	11.7501	13.6664	16.6525	16.135	21.5118	11.6298	18.3998	15.6126	14.9243	16.6645	17.2924	17.1475	19.3972	12.8012	105.444	172.352	104.11	130.141	108.726	192.676	243.894	270.867	164.608	234.347	100.274	162.704	142.633	133.205	196.185	189.723
9773	0	0.104276	0	0	0	0	0	0	0	0	0	0	0	0	0	0	0.270844	0	0.21166	0.097374	0.673836	0.73685	0.298837	0.087894	0.007741	0.099161	0.138619	0.259417	0.281431	0.415612	1.02034	0.185211	0	0	0	0	0	0	0	0	0	0	0	0	0	0	0	0
ENSOARG00000020096	0.403968	0.782853	0.551868	0.520341	0.12662	0.401226	0	0.107923	0.526018	0	0.194083	0	0.110113	0	0.150602	0.438958	0	0	0	0	0	0.141942	0	0.297585	0	0	0	0	0	0	0	0.248783	0.189479	0.169967	0.439868	0.113136	0.156613	0	0.347248	0.218529	0.373656	0.109745	0.151912	0.091432	0	0	0	0
ENSOARG00000002780	0	0	0	0	0	0	0	0	0	0	0	0	0	0	0	0	0	0	0	0	0	0	0	0	0	0	0	0	0	0	0	0	0	0	0	0	0	0	0	0	0	0	0	0	0	0	0	0
2049	0	0	0	0	0	0	0	0	0	0	0	0	0	0	0	0	0	0	0	0	0	0	0	0	0	0	0	0	0	0	0	0	0	0	0	0	0	0	0	0	0	0	0	0	0	0	0	0
5613	0.242963	0	0	0	0	0	0	0	0	0	0	0	0	0	0	0	0	0	0	0	0	0	0	0	0	0	0	0	0	0	0	0	0	0	0	0	0	0	0	0	0	0	0	0	0	0	0	0
ENSOARG00000010714	0	0	0	0	0.003279	0	0	0.004443	0	0	0	0	0	0	0	0	0	0	0	0	0	0	0	0	0	0	0	0	0	0	0	0	0	0	0.013808	0.007112	0.007109	0	0	0.016599	0.009681	0	0.012966	0	0	0.019324	0	0
ENSOARG00000000434	0	0.338752	0	0	0	0.317673	0	0.332138	0	0	0	0	0.280443	0.572498	0	0	0	0	0	0	0.21346	0	0	0	0	0	0	0	0	0	0	0	0	0	0	0	0	0	0	0	0	0	0	0	0	0	0	0
ENSOARG00000003165	0	0	0	0	0	0	0	0	0	0	0	0	0	0	0	0	0	0	0	0	0	0	0	0	0	0	0	0	0	0	0	0	0	0	0	0	0	0	0	0	0	0	0	0	0	0	0	0
19898	0.105379	0.096178	0.124339	0.469646	0.364784	0	0.218688	0.273376	0.07273	0.114175	0.029121	0.182303	0.175293	0.14331	0.096704	0.10491	0	0	0.037618	0	0.04887	0	0.020919	0	0.021166	0.022557	0.027501	0	0.023177	0	0	0	0.928983	0.652713	0.18583	0.377026	0.671687	1.24456	0.684745	0.094725	0.169468	0.822791	0.570231	0.417782	0.222782	0.688107	0.224551	0.377798
ENSOARG00000011453	275.953	402.588	547.146	418.726	378.609	611.255	364.412	440.63	460.222	288.608	313.477	374.966	387.397	322.821	341.746	249.876	105.55	52.1127	154.231	155.31	114.082	145.829	106.988	105.997	148.411	126.496	127.437	137.286	150.75	140.477	105.822	45.3076	1262.21	1250.2	1390.59	1416.44	974.867	869.922	784.062	725.379	925.8	591.92	717.66	1013.18	1045.76	994.845	884.794	786.881
18804	1.27239	0.209644	0.490532	2.7459	2.11253	0.228211	0.485309	1.16941	0.239391	0.397721	0.869205	0.626727	0.80433	0.665663	0.646918	0.479193	1.66979	1.72728	1.00802	1.49239	1.12025	0.739969	0.814836	1.40461	0.868818	0.623299	0.82131	0.366897	1.16931	1.11661	2.9561	1.16881	0.106956	0	0	0.337857	0.211641	0.371688	0	0.320298	0.284848	0.062694	0	0.130481	0.396928	0	0.518862	0.189031
6163	0	0	0	0.041122	0.037827	0	0	0	0.045229	0	0.094097	0.098034	0	0.080275	0.240044	0	0	0.069647	0	0.213381	0.065367	0.045456	0	0.087187	0	0.059561	0	0	0	0	0.294783	0	0.085463	0	0	0.099154	0	0	0	0	0.101984	0	0	0	0.211578	0	0	0.064018
4307	0.962839	1.07391	1.69847	0.647164	1.05382	0.647975	0.735815	0.641086	0.431083	0.905166	0.429029	0.522691	0.392981	0.721601	1.11328	0.403982	0.492188	0.127679	0.089575	0	0	0	0	0.161012	0	0	0	0.101422	0.10311	0.075626	0	0	0.145599	0.207051	0.159374	0.279219	0.224883	0.106819	0	0	0.13114	0	0.048988	0.169706	0.416341	0.395556	0	0.224559
13140	0.442587	0.673581	0.598878	0.541403	0.181074	0.339589	0.587462	0	0.243252	0.49434	0	0.420832	0.098316	0.468664	0	0.097978	0.760924	0.806459	0.38278	0.841438	0.128331	0.681482	1.18472	0.257148	0.380059	1.33132	0.054082	0.371955	0.239885	0.566176	0	0.611699	0	0	0.21598	0.056996	0	0.153298	0	0	0	0	0.110225	0.187775	0.141764	0	0.278689	0
15389	0.20854	0.612433	0.843462	1.22327	0.55826	0.087478	0.723133	0.241199	0.165158	0.701262	0.762438	0.559646	0.580967	0.309017	0.698338	0.541588	0	0.081846	0.139928	0.038542	0.099773	0.132573	0.088803	0.342229	0.109359	0.122805	0.035073	0.071629	0.093482	0.2126	0.265362	0.145723	0.177409	0.418973	0	0.277612	0.160824	0.641484	0.111887	0.09412	0.112984	0.330759	0.318408	0.285466	0.270617	0.606061	0.199909	0.323566
ENSOARG00000016740	1.96304	9.78794	9.25704	3.19433	2.78119	9.1017	6.27823	2.64723	4.10218	5.44977	6.25012	8.92833	9.07189	10.7195	17.5357	15.1207	0.078789	0	0.270217	0.169326	0	0.237319	0.093244	0.072365	0.058526	0.073814	0.113477	0.135905	0.134811	0.108231	0	0	0.142661	0.208708	0.135194	0.169674	0.09806	0.102305	0.145211	0.229225	0.17739	0.159987	0.149725	0.032965	0.179108	0	0.093526	0.130997
1365	0.23731	0.411673	1.13858	0.629917	0.392282	0.281534	0.540695	0.589579	0.246761	0.438442	0.439115	0.530635	0.209027	0.23201	0.385729	0.724001	0	0	0.076542	0.121136	0	0.077892	0	0.049814	0	0	0.093445	0.034879	0.059817	0	0	0	0.34727	0.189505	0.115157	0.252192	0.322831	0.68136	0.34258	0.187719	0.248656	0.22448	0.214528	0.21598	0.32416	0.167769	0.199491	0.104426
ENSOARG00000016161	4.43324	7.21007	4.45444	7.69606	5.99694	3.91564	4.34762	4.8775	4.44181	4.51238	4.34946	4.85856	4.23676	4.66565	3.92428	3.18964	0.350364	0.667551	1.18197	0.721148	0.913658	0.902626	0.781253	0.547555	0.367354	0.447965	0.999024	0.475185	0.78446	0.815605	0.666025	0.979501	5.3768	11.8807	5.73234	11.4043	13.0116	6.81484	7.57365	5.76408	13.5227	9.49051	9.05653	11.9243	10.6518	4.72817	5.6346	8.85256
ENSOARG00000009671	31.6508	36.4728	34.3997	40.6276	32.6775	44.2636	48.7767	40.1229	47.0077	36.8521	38.0175	34.6015	35.2645	33.227	45.9957	54.1919	7.69647	9.79982	7.76549	9.05024	6.46404	7.39315	8.14331	7.62176	6.79132	8.15169	9.58052	7.75163	5.9818	8.31508	5.90796	8.62339	5.36858	9.43185	5.28229	7.50862	5.67849	6.68459	6.50601	5.98175	7.07022	7.03415	6.42043	5.53761	4.77383	4.96557	4.26555	6.61777
17712	0	0	0	0	0.24728	0	0.12338	0	0.148524	0	0	0.072926	0	0	0.110313	0	0	0	0	0	0	0	0	0	0	0	0.024393	0.06616	0	0	0	0	0	0	0	0	0	0	0	0	0	0	0.040347	0	0	0	0	0
ENSOARG00000009288	321.783	294.614	384.661	308.687	365.906	443.872	288.829	385.634	346.055	308.789	230.987	294.557	324.157	209.941	241.637	276.054	64.2451	33.711	67.5343	59.5128	59.8882	59.7885	62.8909	47.9007	62.5223	62.3619	40.3867	53.1175	51.135	59.4809	52.8335	46.0766	98.5357	108.323	132.138	127.362	100.383	115.142	111.635	111.552	93.6323	114.35	72.5723	74.0192	132.199	142.932	128.938	99.5862
ENSOARG00000004765	0	0	0	0	0	0	0	0	0	0	0	0	0	0	0	0	0	0	0	0	0	0	0	0	0	0	0	0	0	0	0	0	0	0.780149	0	0	0.976619	0	0	0	0	0	1.92049	0	0	0	0	0
ENSOARG00000014889	2614.23	2542.82	3283.38	1764.79	1923.78	3537.79	1855.97	2772.02	2472.06	2255.5	2064.78	2295.01	2432.7	2030.77	2109.68	2146.68	432.388	207.721	404.67	389.212	383.22	391.124	398.941	364.31	432.074	497.447	423.712	396.443	493.013	473.452	435.002	290.414	954.003	1123.98	919.184	1049.32	787.464	843.167	559.75	964.027	587.454	780.548	663.176	737.908	1048.93	1155.75	1005.26	777.826
ENSOARG00000008989	0	0	0	0	0	0	0	0	0	0	0	0	0	0	0	0	0	0	0	0	0	0	0	0	0	0	0	0	0	0	0	0	0	0	0	0	0	0	0	0	0	0	0	0	0	0	0	0
ENSOARG00000015141	6.55014	6.42309	7.05237	8.77995	7.6342	13.2327	15.8416	8.77698	10.9459	9.823	11.9014	10.6999	8.82649	8.57964	10.8104	12.056	3.71519	4.47195	3.43289	3.81474	3.16088	3.59389	5.40999	4.98943	3.94942	4.07396	3.47339	3.78724	3.5636	8.25853	4.29727	4.03606	2.60451	2.88719	3.45037	3.71903	3.09699	2.97763	3.35133	2.02145	3.19342	4.02509	1.77672	3.21727	3.08199	2.31304	3.70056	3.78545
ENSOARG00000007559	3.27039	3.03685	1.93571	2.19092	2.04469	1.26693	1.71188	1.30486	1.68871	2.50933	2.47458	2.53624	1.74392	1.99304	2.78695	2.72272	0	0	0.14395	0.070867	0	0.062867	0	0.057922	0	0	0	0	0	0	0.042589	0	0.089081	0.388833	0.310217	0.166975	0.294592	0.219238	0.324219	0.215567	0.190224	0.341064	0.513255	0.394033	0.838852	0.256479	0.160455	0.544669
ENSOARG00000008480	0	0	0	0	0	0	0	0	0	0	0	0	0	0	0	0	0	0	0.191802	0	0.224302	0	0.082118	0	0	0.171407	0.190629	0	0	0	0	0.022647	0	0.104594	0	0.076211	0	0.084897	0	0.149091	0.046191	0.175381	0.105053	0.103437	0	0	0.159629	0
ENSOARG00000021155	2.94847	3.47709	2.93027	1.94356	3.35559	3.4407	3.30771	4.00063	3.16423	2.42851	1.97646	1.98399	1.66203	3.02045	2.51777	3.83157	0.851934	1.00579	1.51129	1.04542	1.27826	1.4784	1.51082	1.98852	0.957426	0.866416	1.46057	0.880282	1.54801	1.15967	1.54693	0.977358	2.7203	5.68311	5.86156	5.76436	2.72745	3.8708	6.08022	5.3104	5.20313	4.33986	5.42753	4.34172	3.98353	4.1048	4.23262	5.50649
ENSOARG00000009926	51.5289	61.6699	52.7041	68.5258	54.0592	70.2439	69.9022	62.1498	75.7773	71.3881	66.777	55.3566	59.187	67.4523	64.3344	68.3025	6.19932	7.46062	10.022	7.0621	6.06546	6.76012	8.32394	6.15849	6.40229	4.72757	8.2155	7.08236	8.61581	8.02858	7.60077	10.8569	146.419	267.813	235.644	246.482	183.218	198.224	223.847	176.587	247.712	153.526	208.829	236.852	167.603	184.212	170.758	240.753
ENSOARG00000020824	19.5171	10.9093	23.3779	16.4061	13.6594	22.7693	20.5386	14.0154	10.6879	17.6496	20.5962	23.4668	17.5869	22.9493	9.41343	18.9899	4.22682	3.61213	8.06467	5.12978	6.15041	6.35749	7.21235	2.58251	7.96929	8.67476	6.4856	6.50819	3.68221	8.73347	7.1643	2.6755	0	10.3439	8.34965	6.07011	7.39727	8.80103	5.40803	7.90869	7.56052	5.86874	7.22957	6.39189	2.85849	4.53447	4.16112	6.68903
6417	0	0	0	0	0	0	0	0	0	0	0	0	0	0	0	0	0.067674	0.261082	0.112963	0.19799	0.286098	0.431991	0.259871	0.368519	0.342076	0.273362	0	0.143308	0.437346	0.270954	0.94284	0.273604	0	0	0	0	0	0	0	0	0	0	0	0	0	0	0	0
ENSOARG00000011001	7.09323	7.97913	7.88663	8.39038	7.87564	8.01032	9.76049	9.48247	7.62435	6.89077	6.66013	7.65129	7.61041	7.34459	8.6298	8.92926	4.77375	4.25273	4.0096	3.27577	4.50959	3.96893	4.88066	4.54991	2.79501	3.2417	4.39404	3.62795	3.52143	3.7666	3.29186	4.45239	6.74238	13.228	8.65337	9.95539	10.5301	12.6161	11.9178	9.9584	10.2035	14.0228	8.33088	10.9755	8.96596	8.33687	8.69056	10.9616
8783	0	0	0	0	0	0	0	0.033117	0	0	0	0	0	0	0	0	0	0	0	0	0	0	0	0	0	0	0	0	0	0	0	0	0	0	0	0	0	0	0	0	0	0.123636	0	0	0	0	0.269133	0
ENSOARG00000000775	43.2509	66.117	57.439	64.4405	50.0191	58.5821	62.567	70.94	61.1105	55.7473	41.8329	39.35	55.036	57.0738	35.7268	29.7287	2.7797	1.49972	4.76595	7.15488	3.71733	4.33722	4.76857	4.13595	6.96349	7.32791	5.08429	4.43132	6.43175	5.47983	4.41778	1.2979	20.8575	25.1162	30.8881	43.0986	18.6965	23.8239	17.7331	23.6819	19.3556	20.2665	15.9597	17.5606	28.3592	18.5402	20.4184	21.0678
ENSOARG00000025170	1.21602	1.36955	1.48014	0.701028	2.14602	1.18433	1.11255	1.02007	1.02455	1.86768	0.813378	0.73298	0.741041	1.45033	1.41905	1.80356	0.507944	1.06181	1.48194	1.82536	1.73173	1.5788	0.801097	1.3826	0.38571	0.407916	1.08102	1.38774	1.25706	0.934215	1.14075	1.1591	0.277358	0.077396	0.192608	0.476708	0.195562	0.534673	0.252849	0	0.138115	0.784035	0.159881	0.623586	0.244891	0.06961	0.151385	0.563963
ENSOARG00000006470	67.3802	69.6906	74.5007	58.7335	61.4117	80.6492	78.4816	66.98	75.1329	69.4243	85.6593	65.8233	56.2332	70.7943	72.6464	57.796	20.0128	16.51	20.2066	24.5456	15.7103	18.7839	20.0977	17.7995	19.5015	22.6129	20.3788	18.4288	18.154	24.1046	16.078	13.484	16.8548	23.9474	26.2424	20.4169	20.0036	23.1638	21.5701	16.212	19.8182	26.654	17.9669	18.5028	19.2075	18.762	23.4512	18.9748
ENSOARG00000007164	0	0	0	0	0	0	0	0	0	0	0	0	0	0	0	0	0	0	0	0	0	0	0	0	0	0	0	0	0	0	0	0	0	0	0	0	0	0	0	0	0	0	0	0	0	0	0	0
ENSOARG00000010023	1.41233	1.84245	2.08852	1.67278	1.63799	0.483202	1.4956	2.65415	0.956277	1.08529	1.24685	1.43647	1.24881	3.09407	1.92922	1.86551	2.24211	2.98571	2.54827	1.4105	1.2757	1.58314	2.07917	3.6091	2.1792	1.31725	1.39898	2.19347	3.2773	2.96749	2.06949	2.90979	2.1224	3.93981	3.48166	1.90864	1.83662	1.31551	1.45111	3.58928	2.5076	1.64353	2.13134	2.87623	1.71433	3.25114	2.36217	1.95442
ENSOARG00000000984	4.59999	2.27018	9.09079	0.841164	1.71778	3.15755	3.38989	6.43107	4.52868	7.80611	5.75413	7.90007	5.86291	2.59751	4.32317	9.62781	13.3234	12.2644	48.538	9.72583	1.75961	13.5311	14.245	6.83065	9.86163	12.6999	12.2416	18.1765	33.6447	6.36146	8.8784	19.3684	2.5923	2.48603	20.6012	3.3279	2.11751	2.06059	1.97873	2.34531	3.60522	4.89832	3.05162	8.69049	4.52668	15.5328	3.1521	2.81995
ENSOARG00000012567	0	0.199218	0	0.214563	0.142866	0.1473	0	0	0.515993	0.42037	0	0	0	0	0	0	0.469725	0	0.056868	0.207298	0.060691	0	0	0	0	0	0	0.183666	0	0	0	0	0	0	0	0.501358	0	0	0.369382	0	0	0.208925	0.090226	0	0	0	0.334005	0
9497	0.59091	0	0	0.344329	0	0	0	0	0	0	0	0	0	0.382768	0	0	0	0	0	0	0	0	0	0	0	0.058505	0	0	0	0	0	0	0	0	0	0	0	0	0	0	0	0.151228	0	0	0	0	0	0
1138	3.40302	3.03761	4.13097	3.60858	3.28774	2.8018	3.87256	3.86277	3.39785	4.1287	2.99662	4.28002	3.74915	3.88272	5.00469	4.18297	2.58317	2.48583	2.05979	2.93809	2.91751	3.00348	3.23488	2.23539	4.70956	2.34676	2.89772	2.94942	1.97384	3.69605	2.89378	1.9857	1.84748	1.84851	2.04848	1.71411	2.70738	2.35104	1.30305	1.24836	1.82745	1.33721	1.68991	1.4339	1.98984	1.42876	1.97253	1.97014
ENSOARG00000012821	0.281846	0.370321	0.109778	0.520024	0.077748	0.04327	0	0.27258	0.137781	0.235476	0.561064	0.121733	0	0.182274	0.344388	0.120141	0.023009	0	0	0	0	0	0	0.127705	0	0	0.068765	0	0.063806	0.083357	0	0	0	0	0	0	0	0	0	0.292016	0	0	0.05646	0	0	0	0	0
ENSOARG00000019058	11.0438	11.684	11.6624	7.55813	9.07381	11.7159	13.4362	11.1064	9.68937	9.13051	8.98917	9.56975	6.91811	11.9159	12.4188	11.2444	6.71006	3.42741	6.91886	8.21932	7.48707	7.67566	6.04295	8.70373	6.05279	5.44898	8.8028	7.36921	7.85681	6.46951	6.93154	4.95708	3.81626	2.63342	2.91747	3.00446	2.94193	3.74439	2.62951	3.40972	3.58788	3.87468	3.00511	3.30351	3.03335	2.4681	3.6943	3.24874
ENSOARG00000014189	3.27113	1.97718	2.58695	2.30653	2.70097	1.85903	3.44224	2.46818	2.41108	2.56597	2.45046	2.47553	1.70643	2.40595	2.79318	3.16824	0.703725	1.61729	1.26476	1.81914	0.889381	1.08642	1.68372	2.19701	0.657218	1.04603	1.05451	1.10992	0.979693	0.925979	1.11825	1.84955	0.360831	0.520868	0.216087	0.529462	0.733774	0.488392	0.49174	0.493511	0.948043	0.685849	0.578917	0.649737	0.451602	0.260892	0.448166	0.685634
ENSOARG00000011830	12.9726	12.0496	9.87552	12.0504	11.0279	12.0066	15.3569	14.8158	12.9986	13.09	14.1822	11.0969	9.66198	12.7647	15.0869	17.6379	7.64686	4.70427	9.18069	10.5865	7.55178	9.86039	7.42195	15.1929	7.33069	10.2704	9.38723	8.15735	8.252	9.57108	8.81334	5.9253	7.64263	7.29087	9.0992	8.88475	7.92559	6.50021	6.57222	7.50894	7.97592	10.0151	6.98015	6.61296	6.05133	4.95426	5.27512	7.08082
10769	0	0.092737	0	0.044065	0	0.033411	0	0	0	0	0	0	0	0	0.036452	0.047151	1.00054	1.59472	3.03247	4.09792	2.7404	5.30715	3.13185	3.69721	0.859342	3.23058	1.78743	5.04575	2.88848	1.5552	1.25743	4.66752	0	0	0	0.042748	0.048082	0.101543	0	0	0	0	0.045708	0	0	0	0	0
ENSOARG00000025196	0	0	0	0	0	0	0	0	0	0	0	0	0	0	0	0	0.066619	0	0	0.049365	0	0	0	0	0	0	0	0	0	0	0	0	0	0	0	0	0	0	0	0	0	0	0	0	0	0	0	0
ENSOARG00000001292	0	0	0	0	0	0	0	0	0	0	0	0	0	0	0	0	0	0	0	0	0	0	0	0	0	0	0	0	0	0	0	0	0	0	0	0	0	0	0	0	0	0	0	0	0	0	0	0
4029	0.436117	0.094371	0.075131	0.367479	0.201321	0.042464	0.207848	0.351034	0.25449	0.306126	0.296778	0.08688	0.065281	0.332077	0.187908	0.030732	0	0	0	0	0	0	0	0.073318	0	0	0	0	0.022549	0.024892	0	0.118958	0.60555	2.73098	1.42484	0.744854	2.95027	2.17582	0.822999	2.34933	1.44712	1.71886	1.53621	1.08098	3.49489	2.91745	2.06327	1.09109
ENSOARG00000001283	0.137428	0.141221	0.432992	0.141552	0.238939	0.211171	0.352082	0.183195	0.408371	0.341155	0.339634	0.18653	0	0.199377	0.230514	0.209214	0	0.148381	0.081465	0.112281	0.324259	0.321795	0.082181	0.255847	0.057582	0.026923	0	0.211292	0	0	0	0	0	0	0	0	0	0	0.015346	0.106933	0.063325	0	0.050868	0	0	0	0	0
933	0	0	0	0	0	0	0	0	0	0	0	0	0	0	0	0	0	0	0	0	0	0	0	0	0	0	0	0	0	0	0	0.421138	0	0	0	0	0	0	0	0	0	0	0	0	0	0	0	0
ENSOARG00000002311	31.1276	47.8726	19.7398	15.3489	14.6821	72.7831	128.721	74.4966	40.0989	80.6604	40.0688	84.9042	82.8556	41.8623	102.86	86.7803	9.74935	4.81189	6.01172	2.09922	3.17411	6.74503	10.2024	7.54012	3.71911	14.4803	3.29176	4.43905	6.33578	2.11271	7.93192	6.53469	12.0532	10.3855	8.37379	4.50626	4.03308	9.69726	13.1714	16.4081	10.399	16.4198	7.24078	10.1494	11.9473	7.95197	12.1082	9.311
3204	0.155104	0.330655	0.16159	0.283141	0.333914	0.242039	0.149263	0.272538	0.271664	0.528329	0.362031	0.247376	0.198277	0.256276	0	0.134101	0.182249	0	0	0	0.040657	0	0.065125	0.102024	0.128088	0.226386	0	0	0	0	0.125216	0.067183	0	0	0	0	0.061423	0	0.043568	0.080054	0	0	0	0.111593	0.059949	0.149177	0	0
ENSOARG00000010141	7.67007	9.06396	8.75472	10.0733	13.0428	5.97112	9.33446	10.334	8.46622	8.21142	10.5927	7.56479	5.2977	12.76	12.2367	9.45011	0.611885	0.243512	0.644887	0.334765	0.468311	0.913501	0.144896	0.346857	0.302258	0.432572	0.633627	0.47648	0.20235	0.579634	0.535629	0.30803	6.30653	6.17055	3.58068	4.39686	10.5955	10.5243	4.70869	7.26949	5.22313	4.35057	5.53149	7.45189	5.75692	4.45865	9.15137	5.41427
15559	0.124456	0.126199	0.167151	0	0	0.461312	0	0	0	0.401481	0	0	0	0.382772	0.659332	0	0	0.359011	0	0.190417	0.09685	0	0.215998	0.274894	0.533552	0	0.162782	0	0.127567	0	0.249441	0.055665	0	0.246029	0	0	0	0	0	0	0.189512	0	0.163058	0	0	0	0	0
17710	0	0.163327	0.12981	0.058402	0.274806	0.517339	0.233691	0.194635	0.093746	0.622326	0.10517	0.331938	0.360796	0.718218	0.597998	0.578263	0.597479	0.444865	0.065165	0	0	0.42135	0.826411	0.24825	0.163643	0	0.133775	0.353372	0	0.469607	0.380115	0	0.204339	0.473269	0.414124	0.218912	0.450149	0.689579	0.350843	0.48661	0.130234	1.07492	0.518953	1.2365	0.602216	0.661813	0.502713	0.473502
ENSOARG00000016443	0	0	0	0	0	0	0	0	0	0	0	0	0	0	0	0	0	0	0.023737	0	0	0	0	0	0	0	0	0	0	0	0	0	0.047997	0	0	0	0	0	0	1.17924	0	0	0.064738	0.090005	0.893952	0	0.207437	0
ENSOARG00000012071	1.25982	0.828725	2.58527	1.79197	4.67443	3.51048	0.694159	6.12165	1.05275	1.37011	1.59656	1.08327	2.65991	4.92563	0.526864	2.48981	1.78206	3.12863	4.45911	1.97784	6.31898	8.11648	0.524739	3.43731	1.9305	0.586245	3.5541	1.8974	8.44197	10.5233	0.512507	5.80686	0.518433	0.487188	3.53008	1.57489	4.19779	7.02377	0.125626	3.31265	2.10702	0.339202	2.84495	0.888045	0.852841	5.90069	1.58349	2.51036
ENSOARG00000003313	13.8065	15.2331	10.5502	11.2197	13.3042	16.4566	15.0557	12.6977	11.7436	12.6511	12.474	14.9397	13.0168	13.82	13.174	16.9965	5.61334	2.58586	6.0396	5.92258	5.28936	5.80123	5.18105	5.11769	4.43718	4.88652	5.12492	5.77094	4.94852	6.89952	6.52371	3.67491	11.1887	10.1078	8.81133	10.4437	13.4931	9.65446	11.566	12.7107	12.3224	15.5353	9.13618	11.8425	10.5199	10.3042	14.548	11.2984
8127	0.077791	0.110188	0.150782	0.582619	0.079255	0.036474	0.208817	0.210551	0.087225	0.052377	0.371411	0.650919	0.460528	0.290025	0.208675	0.244072	0.118508	0.27837	0.376373	0.131273	0	0.178711	0.496804	0.233513	0	0.413151	0	0	0	0.352628	0	0	0	0.28753	0.09299	0	0.171739	0.183656	0.079338	0.242635	0	0.161459	0.089263	0.087736	0	0.033875	0.039167	0.056407
ENSOARG00000019064	16.7857	16.5434	17.1929	11.7862	12.0983	17.1073	14.5089	14.237	13.27	12.0845	14.2657	12.3077	12.4047	17.6367	14.0562	15.7751	5.14232	3.12372	5.75416	6.78379	4.63548	5.38952	5.40799	4.98088	4.88525	4.90682	6.58273	5.8221	4.96613	6.45031	4.78949	2.59675	2.3941	2.15285	1.30033	1.79601	2.24326	2.012	1.91864	2.13897	2.17826	1.20853	1.69088	2.04322	1.5608	1.33436	1.65612	2.0596
19990	45.2043	58.4868	58.4053	100.49	69.6153	41.9863	42.5329	53.3612	39.9113	72.0165	65.3223	56.9135	60.3932	67.1551	45.4883	40.4073	12.0449	6.85106	19.8752	12.6331	12.4434	15.0912	8.67764	8.44613	12.1665	11.0752	15.2474	10.9266	13.2512	17.8699	11.6517	7.81673	30.9257	28.4053	28.4368	30.4194	42.788	36.5319	31.9508	26.3555	34.8088	26.5314	30.459	39.0287	48.3368	30.997	35.9478	39.853
ENSOARG00000010512	0.373287	1.12059	0.872534	0.347591	0.323196	0.368617	0.20121	0.899884	0.509566	0.400736	0.491048	0.450703	0.389131	0.679966	1.08665	0.454651	0.743709	0.465814	0.556104	0.847149	0.152528	1.54219	0.968484	1.03335	1.14026	0.330764	0.722607	0.795683	0.834852	0.149489	0.680665	0.295606	9.73442	11.8173	12.1136	8.75846	7.93468	8.73318	16.1347	18.038	10.8585	13.7748	11.4991	9.97645	9.25252	12.1893	16.0706	11.2206
6026	0	0	0.156456	0.23455	0	0.218705	0	0	0	0	0	0	0.289219	0	0	0.147792	0	0.516477	0	0	0	0	0.266239	0	0.103666	0	0	0	0	0.220518	0	0	0	0	0	0.087997	0	0	0	0	0	0	0	0	0	0	0	0.118025
ENSOARG00000018621	14.8966	14.6476	13.9051	71.7731	17.149	13.7804	16.1535	90.236	8.66474	32.0302	19.398	20.8987	23.2511	18.1728	12.9089	10.088	4.09049	0.568383	9.32848	0.543852	1.80542	0.717171	1.93698	0.477274	0.633368	0.543986	3.0823	1.19606	0.723156	3.5469	1.22223	1.3281	6.53164	3.29346	8.92652	7.63029	7.21675	4.19077	14.6508	2.88434	2.85662	2.96474	3.8666	8.75164	5.64767	2.57873	3.54231	19.1659
ENSOARG00000014393	1.65854	2.39774	1.42364	2.4967	2.34536	1.97931	2.8604	3.15614	3.0309	2.49346	2.87948	2.00614	1.43143	2.84934	3.05552	3.58968	2.29511	1.82924	2.73061	3.20403	2.75994	2.7918	3.29315	2.88837	2.29457	1.9688	2.56383	2.0217	1.90508	2.01606	3.02318	1.37274	1.25341	2.10261	1.03935	1.80895	1.39839	1.32485	2.51683	1.78741	2.3978	3.2285	1.5666	1.81076	1.1523	0.976866	1.41847	1.81538
ENSOARG00000002994	15.6101	15.3512	14.1704	15.2241	14.4947	10.006	17.5486	13.5611	14.4061	18.2906	15.4788	19.1728	17.3483	15.1053	18.5236	18.6282	12.1518	10.3951	11.8206	13.694	12.0905	12.8011	12.5104	9.44034	14.3551	11.672	11.9645	13.9492	10.7132	14.0307	10.1357	12.6628	13.2004	11.8404	16.0037	16.0566	11.6747	11.566	11.5108	12.691	13.4068	9.3094	8.31926	10.6266	9.70728	9.18773	13.2589	11.2793
ENSOARG00000003474	56.0629	44.3156	42.7261	32.1239	43.1611	29.3606	39.0719	46.4893	49.8802	37.7098	38.1822	19.2828	19.1316	33.652	30.7147	42.7254	12.3568	21.5999	18.8448	20.1018	20.6202	26.6908	17.1408	32.1918	10.9819	12.7162	19.0908	14.5774	16.3117	14.4876	17.95	24.3245	34.1684	39.7001	26.4588	37.9927	57.7744	45.1517	40.9809	42.3483	60.8986	46.2722	32.3851	47.942	28.0333	18.742	24.2422	47.6091
ENSOARG00000017552	192.643	156.65	147.78	104.744	139.56	124.482	136.16	137.985	123.048	140.503	122.292	84.6225	90.0216	133.111	126.271	159.439	2.43028	3.04013	3.39418	3.80629	3.03057	4.92514	5.51461	5.88714	1.72287	2.54989	4.54181	3.24682	3.30572	2.25348	4.3045	3.76736	0.057494	0	0.077494	0.08057	0.10021	0.036568	0.03786	0.150169	0.059293	0.023057	0.07401	0.109723	0.05818	0.022216	0.06068	0.102217
ENSOARG00000014741	0	0	0	0	0	0	0	0	0	0	0	0	0	0	0	0	0	0	0	0	0	0	0	0	0	0	0	0	0	0	0	0	0	0	0	0	0	0	0	0	0	0	0	0	0	0	0	0
17362	0.109616	0.241103	0.095875	0.282212	0.152913	0.098454	0	0.293705	0.243957	0.162346	0.127025	0	0.130925	0	0.221489	0.127522	0	0	0.131948	0	0.103085	0	0.176315	1.03309	0.293809	0.369556	0.1161	0.39761	0.392169	0	0.092009	0.254866	0	0.50619	0	0	0.304002	0.08546	0.093929	0	0.095531	0	0	0.300587	0.335927	0	0	0.082854
14292	0	0	0	0	0	0	0	0	0	0	0	0	0	0	0	0	0	0	0	0	0	0	0	0	0	0	0	0	0	0	0	0	0	0	0	0	0	0	0	0	0.3142	0	0	0	0	0	0	0
1646	0	0	0	0	0	0	0	0	0	0	0	0	0	0	0	0	0	0	0	0	0	0	0	0	0	0	0	0	0	0	0	0	0	0	0.185945	0	0	0	0	0	0	0	0	0	0	0	0	0
ENSOARG00000005931	4.64981	4.7714	6.42396	6.22789	3.56222	3.54774	4.84089	3.01538	5.30126	5.1203	6.10634	4.57432	5.49526	5.88581	5.50051	5.93293	3.03567	1.55478	1.68435	2.10321	2.46816	1.51642	2.41043	3.14333	2.49255	2.70312	2.76746	2.40159	1.94836	4.06191	1.74756	1.71806	2.89622	2.15776	3.91938	2.07233	2.6793	1.45219	2.10598	1.75181	1.69365	3.67095	1.56544	1.90657	2.09167	1.70094	2.2662	1.62766
ENSOARG00000003308	1.41754	1.5015	1.4272	2.55909	1.40322	1.60306	2.61111	2.55376	2.5627	2.27037	2.06292	1.42386	2.85493	1.3578	2.68792	2.06406	1.72169	1.36929	1.38454	0.968063	1.48607	1.52372	1.62513	1.57715	2.4459	1.45303	1.63841	1.50675	2.26298	1.67224	1.98853	2.06223	1.46032	2.8668	2.1345	2.79105	2.61134	2.23701	2.42862	1.99099	2.80842	3.78597	2.33371	2.04024	2.90268	2.37687	2.63162	2.30702
ENSOARG00000004660	7.65599	5.94121	6.63586	7.20593	4.97353	4.989	10.6692	8.75594	10.0091	9.61961	7.62357	8.17545	7.0909	9.43942	10.7596	11.0007	1.76008	3.12655	2.91642	3.43302	3.67537	3.25833	4.41798	4.73015	3.97784	3.2521	3.45266	2.91153	2.96811	4.47581	3.01805	5.51095	10.5995	8.48713	11.3123	11.0038	8.85295	10.6233	7.12161	6.73773	8.39981	11.561	7.45255	8.81459	8.58294	8.42698	7.95284	8.29514
10333	1.20655	1.35211	1.07329	2.56564	1.41535	1.0395	1.9427	1.50441	1.27594	1.28179	2.36696	1.66125	1.68854	1.09325	2.62249	1.86828	0.678668	0.648257	0.611912	0.867037	0.57448	0.842983	0.603401	1.14623	0.459175	1.11994	1.11955	0.611855	1.15405	1.04707	0.751051	0.412733	0.1578	0.401779	0.361692	0.533759	0.426286	0.683844	0.283273	0.244184	0.215178	0.222846	0.480806	0.500683	0.518505	0.541729	0.490612	0.595021
3341	0.456531	0	0	0	0	0	0	0	0	0	0	0.175945	0	0	0	0	0.210585	0	0.259485	0	0	0.300709	0.407463	0.103486	0	0	0	0	0.289304	0	0	0	0.085321	0	0	0	0	0	0.361314	0	0	0.225222	0	0	0	0	0	0
8815	0	0	0	0	0	0	0	0	0	0	0	0	0	0	0	0	0	0	0	0	0	0	0	0	0	0	0	0	0	0	0	0	0	0	0	0	0	0	0.211463	0	0	0	0	0	0	0	0	0
13375	0.21371	0	0	0.235632	0	0	0	0	0	0.165868	0	0.315948	0	0	0.265712	0	0	0	0	0	0	0	0	0	0	0	0	0	0	0	0	0	0	0	0	0	0.097943	0	0	0	0	0	0	0	0	0	0	0
ENSOARG00000000619	35.2984	31.4073	23.6354	26.981	31.7453	35.8471	38.9042	37.5112	30.8241	39.2883	29.1805	23.5524	19.6686	38.8485	32.1881	38.9771	13.5196	16.5964	16.1394	20.1553	14.8802	19.0527	16.9073	15.7369	12.3716	17.1926	16.4383	12.7512	12.9364	14.5281	14.1459	16.1073	8.38951	6.49862	4.56774	6.83143	9.86441	9.2319	7.01257	7.39803	8.50699	8.43644	5.10001	8.02428	6.2707	5.55604	6.44866	5.57
15824	6.67059	10.0587	5.88438	11.3662	19.3561	7.08912	5.02796	1.27636	4.04634	4.04709	5.85178	4.14634	7.45952	4.78812	1.42715	2.78992	0	0	0	0	0	0	0	0	0	0	0	0	0	0	0	0	0.013246	0	0	0	0	0	0.009356	0	0	0	0.017588	0	0	0.053035	0	0.016593
ENSOARG00000006664	17.5795	18.8819	17.16	23.2634	18.6605	19.8293	26.0742	24.6093	23.6628	22.5849	22.9892	21.4261	20.924	23.0667	24.6905	30.4467	21.7352	23.4624	28.205	18.7843	30.3976	28.6243	21.0631	28.1465	14.6662	25.9598	32.3422	31.7029	22.0339	34.2636	17.5591	26.3133	3.61312	6.4276	4.87359	5.83047	6.25582	5.16029	5.67143	6.62988	6.81016	5.25953	5.19124	8.35734	4.55616	2.23423	2.56584	7.22546
17615	0	0	0	0	0	0	0	0.153795	0	0	0	0	0	0	0	0	0	0	0	0	0	0	0	0	0	0	0	0	0	0	0	0	0.658578	0.814152	2.07735	1.36176	1.29493	0.459528	1.89934	1.25973	0.677493	1.21039	0.943687	0.837575	1.25807	0.445476	0.945842	0.820917
ENSOARG00000014931	0	0	0	0	0	0	0	0	0	0	0.010275	0	0	0	0	0	0	0	0	0	0	0	0	0	0	0	0	0	0	0	0	0	0	0	0	0	0	0	0	0	0	0	0	0	0	0	0	0
3186	9.30841	7.55968	7.68061	6.78621	7.97387	6.15543	7.36569	5.64347	6.38699	7.03845	7.26437	5.41039	6.05168	8.13936	8.02946	9.67472	0.7894	0.778569	1.54183	1.51261	2.21509	1.78757	1.1116	1.38142	1.31462	1.44216	1.75091	1.26976	0.811858	1.07516	1.17803	0.628805	0.088163	0.324211	0.100958	0.217426	0.725663	0.273234	0.107355	0.452481	0.377587	0.2076	0.214123	0.607403	0.103459	0.249622	0.37971	0.26975
ENSOARG00000003555	0	0	0	0	0	0	0	0	0	0	0	0	0	0	0	0	0	0	0	0	0	0	0	0	0	0	0	0	0	0	0	0	0	0	0	0	0	0	0	0	0	0	0	0	0	0	0	0
5266	1.23518	1.61853	0.869448	0.869569	0.411794	0.801534	0.724779	0.567178	0.476141	0.199042	0.39503	0.251899	0.747277	0.386716	1.1021	0.855798	0	0	0.074102	0.216836	0.877011	0.263522	0.229732	0.257146	0.308666	0.249157	0.40126	0.272891	0.295719	0.11731	0.147727	0.097585	0	0	0	0	0	0.123909	0	0	0.238774	0.330324	0	0	0	0.353193	0	0
9781	3.2226	2.53117	4.08932	5.355	4.6896	4.78131	3.51298	2.3732	3.93863	3.89557	4.26761	3.07982	2.66715	2.58832	3.37224	3.4432	1.49019	1.04416	1.45152	0.678269	1.37994	1.45789	1.61637	1.40307	1.62839	2.01124	1.10311	0.945647	0.862817	1.51343	1.00363	1.47424	1.08132	2.31807	1.12559	1.47598	1.70814	2.81777	2.34789	0.994475	1.39852	2.34887	1.3002	1.70476	1.08583	2.16941	1.31005	1.70742
ENSOARG00000006557	0.058746	0.010052	0.00907	0.029515	0.049612	0.0648	0.09771	0.179664	0.076758	0.060691	0.100366	0.036293	0.029839	0.093032	0.035207	0.028347	0	0.018472	0.031267	0	0.026726	0	0.008943	0.017502	0	0	0.029837	0.008719	0	0.037344	0	0	2.72824	3.02204	2.6492	4.07378	3.11859	3.46176	5.69769	4.83641	4.1954	5.20149	3.49371	3.84669	2.02172	1.96326	1.98939	4.43372
ENSOARG00000016992	364.284	285.369	235.294	225.94	223.251	222.513	405.25	374.281	308.585	255.362	227.959	215.76	368.66	302.573	351.559	279.64	0.047694	0.101668	0.272188	0.082205	0.18226	0.1983	0.120714	0.083068	0.225791	0.100264	0.268575	0.128334	0.113754	0.244969	0.146906	0.11084	0.01746	0.059856	0.039301	0.072789	0.051164	0.087034	0.054523	0.188044	0.037999	0.042736	0.036233	0.106697	0.128898	0.033523	0.073694	0.105174
ENSOARG00000008777	2.23902	11.5633	11.8775	4.62793	18.4209	19.4119	9.31534	8.76508	10.103	2.04842	23.0943	14.4975	10.6962	5.75363	7.79297	16.8864	0	0	0	0	0	0	0	0	0	0	0	0	0	0	0	0	0.642955	0.268375	0	0.754621	0	0	0	0	0.269484	0	0	0	0.35093	0.084532	0.727262	0
ENSOARG00000014598	62.1462	55.4306	48.5543	57.5401	57.7325	41.3631	43.4734	30.3448	40.634	48.4647	49.2299	32.0561	33.4953	45.5595	35.1438	36.2711	0	0	0.057476	0	0	0	0	0	0	0	0	0	0	0	0	0	0	0	0	0.233998	0	0.074584	0	0	0.056677	0.037201	0	0.023063	0	0	0.072217	0.073891
3878	0.167002	0.095638	0.250197	0.95147	1.01681	1.00778	0.389079	0.413781	0.103582	0.770382	0.091668	0.076036	0	0	0.470906	0.35428	0	0	0	0	0	0	0	0	0	0	0	0	0	0	0	0	0	0	0	0	0	0	0	0	0	0	0	0	0	0	0	0
ENSOARG00000017541	0	0	0	0	0	0	0	0	0	0	0	0	0	0	0	0	0	0.082302	0.24374	0.159624	0.577979	0.083366	0.163502	0.120055	0	0.350396	0.44098	0	0.641028	0	0.14129	0.097458	0	0	0	0	0	0	0	0.030133	0	0	0	0	0	0	0	0
ENSOARG00000002596	5.67188	4.47144	4.51058	5.84918	6.28244	5.89932	6.69739	4.49004	4.81679	4.22329	3.75406	4.50856	3.61502	4.27523	5.13885	5.36931	4.0401	1.81239	2.40406	2.57553	2.25389	2.57732	2.78332	2.57984	2.22181	3.08663	2.42201	2.14913	2.3159	3.05681	3.3761	2.55796	2.64765	3.56185	3.70546	2.36727	2.96865	4.47529	2.9499	3.07976	3.33303	3.74874	2.9467	3.64178	2.46152	2.93693	2.15549	3.46959
ENSOARG00000020357	0.756036	1.58661	0.680876	1.16318	0.815912	0.305892	0	0.373447	0.647849	0.471217	0.587981	0.15616	0.746195	0.373015	0.296283	0.377817	0.222266	0.041183	0.316348	0.559363	0.361491	0.344891	0.350631	0.631643	0.578743	0.243342	0.454242	0.15913	0.505863	0.134433	0.521091	0	2.72877	8.04637	8.15198	20.1895	3.52762	2.53687	1.19081	1.8766	3.98039	2.74692	4.36018	2.2256	5.33353	5.00641	6.09738	2.45142
9368	0.094673	0.187379	0	0	0	0.098718	0	0.060212	0	0	0	0	0	0	0	0.104298	0.731767	0.292508	0	0	0.572449	0.274112	0.820017	0.642441	0.235589	0.621894	0.276764	0.355985	0.506768	0.631273	0.303067	0.753493	0	0	0	0	0.062084	0	0.070665	0	0	0	0.073955	0	0	0.075416	0	0
ENSOARG00000019956	0	0	0	0	0	0	0	0	0	0	0	0	0	0	0	0	0	0	0	0	0	0	0	0	0	0	0	0	0	0	0	0	0	0	0	0	0	0	0	0	0	0	0	0	0	0.03874	0	0
ENSOARG00000012780	33.4624	38.8508	37.1924	30.652	34.6441	35.769	37.9669	32.2008	34.5942	34.6796	45.9151	36.4857	30.3138	38.1489	41.7267	46.9617	4.11008	2.90793	4.91536	4.24644	4.30881	4.55169	4.70635	5.31532	4.25131	5.73482	4.7266	4.21694	4.00428	5.90992	4.54548	3.99443	2.37312	4.02154	2.50698	3.74981	5.26497	4.36579	3.49275	3.34649	4.07104	3.56006	3.08948	3.9198	3.85148	2.54193	2.8793	3.74351
ENSOARG00000009538	410.712	421.467	366.364	283.631	347.268	462.92	497.876	353.132	347.53	341.119	413.465	404.381	350.225	444.746	464.108	503.272	272.727	130.714	294.582	273.233	288.033	256.255	224.769	209.429	234.052	222.636	307.331	278.593	270.018	358.822	262.327	148.246	95.5503	101.996	72.3292	124.179	87.966	91.4036	74.3227	98.0685	87.6116	68.3929	110.64	104.094	87.4879	91.9196	97.8734	114.855
ENSOARG00000005622	0.492493	0.036091	0.54837	0.155857	0.286032	0.295738	0.041675	0.486082	0.440816	0	0	0.61164	0.181451	0	0.09412	0	0.054316	0.186766	0.34428	0	0.376076	0.760064	0.335673	0.367819	0	0.268428	0.171912	0.029621	0.663395	0.304723	0.441665	0.188451	0.62711	0.608526	1.47185	0.461678	1.39179	0.794959	1.2221	0.220804	2.07359	0	0.836712	1.29615	1.11586	0.339543	0.953463	0.188862
5136	0	0	0	0	0	0	0.354326	0	0	0	0	0	0	0	0	0	0	0	0	0	0	0	0	0	0	0	0	0	0	0	0	0	0	0	0	0	0	0	0	0	0	0	0	0	0	0	0	0
3401	0	0	0	0	0	0	0	0	0	0	0	0	0	0	0	0.65487	0	0	0	0	0	0	0	0	0	0	0	0	0	0	0	0	0	0	0	0	0	0	0	0	0	0	0	0	0	0	0	0
ENSOARG00000003631	0	0	0	0	0	0	0	0	0	0	0	0	0	0	0	0	0	0	0	0	0	0	0	0	0	0	0	0	0	0	0	0	0	0	0	0	0	0	0	0	0	0	0	0	0	0	0	0
ENSOARG00000011979	0	0	0	0	0	0	0	0	0	0	0	0	0	0	0	0	0	0	0	0	0	0	0	0	0	0	0	0	0	0	0	0	0	0	0	0	0	0.014533	0	0	0	0	0	0	0	0	0	0.019653
14702	0	0	0	0	0	0	0	0	0	0	0	0	0	0	0	0	0	0	0	0	0	0	0	0	0	0	0	0	0	0	0	0	0	0.409812	0.693866	0	0	0	0.108808	0	1.54218	0.710189	0	0.458588	0	0.862812	0	1.23599
15807	0	0	0	0	0	0	0	0	0	0	0	0	0	0	0	0	0	0	0	0	0	0	0	0	0	0	0	0	0	0	0	0	0	0	0	0.330747	0	0	0	0	0	0	0	0	0	0	0	0
ENSOARG00000004460	6.48597	8.51155	17.2041	18.3544	13.7479	9.27534	5.54457	9.64537	9.12748	5.25049	10.4716	5.74477	12.3159	6.25412	9.90877	5.32758	2.4536	0.340299	1.37182	0.395082	1.79265	1.391	1.4174	0.788172	1.77547	2.15058	2.20508	3.1765	1.32873	2.32163	2.47421	1.95321	116.88	6.6907	3.24784	4.28821	2.47879	3.29671	1.75522	3.09982	2.09354	2.44047	2.86616	4.1637	2.99899	4.53636	6.12378	1.79823
17324	0.084368	0	0	0	0.148493	0	0	0	0	0	0	0	0	0	0	0.066789	0	0	0	0	0	0	0	0	0	0	0	0	0	0	0	0	0.195484	0.149064	0	0.333698	0	0.058943	0	0	0.46237	0.516414	0.126571	0	0	0.064149	0.938977	0
17290	0	0	0	0	0	0	0	0	0	0	0	0	0	0	0	0	0	0	0	0	0	0	0	0	0	0	0	0	0	0	0	0	0	0.436839	0.115653	0	0.400452	0.172109	0.592553	0.084432	0	0.22778	0.258116	0.119954	0.16095	0.411865	0.634608	0.631269
4733	0	0	0	0	0	0	0	0	0	0	0	0	0	0.231494	0	0	0	0	0	0	0	0	0	0	0	0	0	0	0	0	0	0	0	0	0	0	0	0	0	0	0	0	0	0	0	0	0	0
ENSOARG00000019618	10.8696	8.60582	7.79402	8.90819	8.02578	6.60635	10.2583	6.1185	7.24007	6.81032	7.9352	5.85626	5.21483	7.49747	6.99069	7.27829	3.81836	2.23153	2.12273	2.7546	2.81952	3.02925	2.96211	4.14782	2.48809	2.65094	3.42298	2.2932	2.0516	2.14773	1.95001	1.92327	5.10104	3.85665	4.3145	4.06775	4.38341	4.47716	5.0948	5.02752	5.47346	6.96112	4.10052	4.32369	3.40451	3.56311	4.21407	5.02947
1382	0.258491	0	0	0	0	0.308524	0	0	0	0	0	0	0	0	0	0.147308	0	0	0	0	0	0	0	0	0	0	0	0	0	0	0	0	0	0	0	0	0	0	0	0	0	0	0	0	0	0	0	0
ENSOARG00000006135	2.27236	2.33643	1.30385	3.67268	2.28106	1.25026	5.26157	4.34699	4.65795	4.67296	4.1389	8.18615	5.40298	8.17102	7.36059	14.0328	2.15762	2.73987	4.06356	4.98905	5.28377	3.948	4.05434	2.17119	3.26001	2.97525	3.17008	2.71127	3.53414	4.38202	3.63494	3.61672	1.48113	1.94284	1.84076	1.3152	3.18302	1.69864	1.1045	1.13457	2.6717	1.46688	1.36275	2.05246	1.68831	0.983624	1.2399	3.06453
ENSOARG00000013481	0.065596	0	0.051993	0	0.125352	0	0	0	0	0	0	0	0	0	0	0	3.08699	2.10825	2.41551	4.0873	3.94262	2.51684	1.78024	2.86922	4.66643	2.04262	3.32484	10.0628	2.74914	2.05548	1.97644	2.23506	0	0	0	0	0	0	0	0	0	0	0	0.049691	0.061858	0	0	0
ENSOARG00000001076	114.195	186.938	181.767	153.523	143.58	141.209	201.338	204.015	163.213	226.819	222.707	223.427	150.22	224.507	156.135	275.662	56.8809	56.1145	68.5245	56.7565	62.5947	74.8725	79.305	57.8955	74.8967	81.8994	76.9734	76.1721	75.2558	78.2985	83.3022	73.0434	44.4859	59.7575	28.4091	40.2949	63.6968	65.9993	39.7796	55.0829	57.2473	53.8184	43.636	58.9622	40.1155	37.8363	43.4286	56.5601
ENSOARG00000005169	21.8641	26.4125	26.0496	22.7325	20.793	24.0288	37.9146	39.8437	41.0785	28.8814	27.2258	27.6404	20.7777	35.1229	37.344	31.6577	6.86689	7.61921	16.4683	16.171	12.927	17.2463	16.183	16.4243	14.4533	16.9371	18.3378	16.9368	14.9454	15.524	15.6867	12.4665	27.9871	54.7127	23.9232	56.6425	87.69	33.2182	28.1426	25.987	73.5459	26.0839	30.5481	71.7666	40.7192	20.4281	23.1666	35.4082
ENSOARG00000009441	3.92476	3.46246	4.37355	3.18468	3.67579	3.65005	4.47527	3.83237	2.675	2.87897	3.7247	3.01422	2.80192	4.0141	4.13178	4.28863	0.965352	1.25438	1.3706	1.18241	1.84091	1.4887	1.24441	1.43316	0.945633	1.45863	1.39628	1.17965	1.10374	1.39728	1.32638	1.83486	0.674332	1.29089	1.06309	1.09329	1.49548	1.59511	1.47322	1.3921	1.65675	1.57665	1.89066	1.51472	1.27783	0.789581	1.12696	1.73806
12247	0	0	0	0	0	0	0	0	0	0	0	0.088817	0	0	0	0	0	0.074729	0	0	0	0	0.262834	0.288494	0	0	0.092096	0	0	0	0	0	0	0.078917	0	0.131624	0	0	0	0.144328	0	0.623857	0	0	0	0	0	0.630107
ENSOARG00000001623	0	0	0	0	0	0	0	0	0	0	0	0	0	0	0	0	0	0	0	0	0	0	0	0	0	0	0	0	0	0	0	0	0	0	0	0	0	0	0	0	0	0	0	0	0	0	0	0
13757	0.280306	0	0	0.286334	0.318413	0	0.066788	0.221554	0.114143	0.171026	0.074835	0	0	0	0.199473	0.121351	0	0	0	0	0	0	0.288698	0	0	0	0.427037	0	0	0	0	0	0	0	0	0.04633	0	0	0	0	0	0.120009	0	0.090692	0	0	0	0
16591	0	0.395669	0	1.12216	0	0	0.14238	0.697552	0	0.2717	0	0.091023	0.363286	0	0	0.11936	0.247425	0	0	0	0	0	0	0.076417	0	0	0	0	0	0	0	0	0.295521	0	0	0	0	0	0.259693	0	0.263158	0	0	0	0.249904	0	0.302675	0
ENSOARG00000000979	0	0	0.162851	0	0	0	0	0	0	0	0	0	0	0	0.22759	0	0	0	0	0	0	0	0	0	0	0	0	0	0	0	0	0	0.191964	0	0	0	0	0	0	0	0	0.082493	0.13439	0	0	0.108627	0.084869	0
ENSOARG00000019509	0	0	0	0	0	0	0	0	0	0	0	0	0	0	0	0	0	0	0	0	0	0	0	0	0	0	0	0	0	0	0	0	0	0	0	0	0	0	0	0	0	0	0	0	0	0	0	0
ENSOARG00000017816	2.1919	3.35401	1.82223	5.20604	3.01152	2.61981	3.61353	3.81692	3.61591	4.4676	3.56895	3.09124	4.40164	3.43948	4.30903	3.82978	1.88515	2.24558	1.13326	3.01111	1.36242	1.06745	3.32403	3.43177	3.84086	3.44849	2.81713	2.34286	1.76733	3.57252	1.97573	2.06412	6.62277	10.1085	8.6386	6.57345	5.59912	6.94187	7.26826	9.15094	6.34078	9.15146	6.20336	6.69834	7.8226	6.04294	5.90419	7.58382
ENSOARG00000003466	16.4935	16.7624	16.279	20.5586	16.5087	12.88	14.512	14.1133	15.1096	21.0298	16.2143	22.8484	22.9283	15.817	14.176	18.5111	3.97237	3.0943	4.81774	5.01873	2.5946	4.95395	5.45462	3.41641	5.68514	5.01821	4.29617	4.66584	5.33011	5.93927	5.07028	2.39892	9.35266	6.71168	10.3592	11.5778	7.29047	10.2557	6.99347	6.84751	8.60116	6.93379	6.34966	7.36928	8.5335	7.81815	9.71113	8.16172
ENSOARG00000004865	10.2669	8.0457	7.66336	6.96296	8.39554	5.72106	8.25274	10.4692	8.19101	6.55992	6.72161	7.19171	6.18077	8.48147	6.78771	9.22521	15.8927	9.03608	15.0099	14.0599	16.8197	17.0378	15.9246	29.292	17.4302	27.7978	17.2945	18.6449	19.5932	17.0336	16.1619	12.3317	6.74429	8.48835	9.69501	8.72557	7.97362	7.2111	5.64919	7.7479	8.61246	5.53249	6.99698	7.59781	6.8752	6.00155	6.48958	8.37
ENSOARG00000007338	7.79356	7.10447	10.9674	9.92752	9.18809	10.3234	11.2825	9.83074	10.0255	11.7316	11.5157	9.59657	8.41799	8.21313	10.4228	12.0787	7.7301	11.7448	8.94523	8.06067	7.62112	7.17469	11.4677	9.14605	9.78513	9.10055	8.49487	6.61666	8.3593	9.83726	8.664	10.9042	2.91336	4.3812	3.23284	3.81377	4.29819	4.82986	3.4357	3.21553	5.02018	3.59984	3.34859	3.83829	2.70792	2.83792	2.35615	2.96109
ENSOARG00000005691	0.943289	1.89139	1.24003	2.32918	1.37092	1.18147	2.32707	1.31499	1.43277	2.08183	1.81435	2.3809	2.34891	2.09271	2.00869	2.577	0.496217	0.400139	0.590667	0.854085	0.619749	0.528607	0.817012	1.00387	0.524089	0.679231	0.611913	0.562297	0.639383	0.654861	0.662243	0.541366	0.678372	0.631598	0.621679	0.876965	0.781349	0.592544	0.45465	0.370274	0.591	0.635584	0.598289	0.514318	0.943505	0.745454	0.700214	0.440292
ENSOARG00000012030	0	0	0	0	0	0	0	0	0	0	0	0	0	0	0	0	0	0	0	0	0	0	0	0	0	0	0	0	0	0	0	0	0	0	0	0	0	0	0	0	0	0	0	0	0	0	0	0
ENSOARG00000014998	1.12917	0.887905	0.833712	0.997025	1.539	1.065	1.27457	0.8343	1.14105	1.37088	1.08125	1.04313	1.54938	1.34677	1.00191	1.88791	0.205088	0.352531	0.420162	0.030055	0.332816	0.330678	0.394528	0.355054	0.097519	0.28841	0.255736	0.597697	0.094127	0.314579	0.05867	0.199655	0.330091	0.720184	0.47865	0.269589	0.452265	0.8521	0.582508	0.924828	0.507955	0.619844	0.455241	0.835436	0.689268	0.552843	0.216144	0.560937
ENSOARG00000006958	6.3946	6.68994	7.36151	5.04756	6.36448	6.38653	5.74881	5.79651	4.73789	4.73179	5.47595	5.00445	4.41067	5.28481	6.18964	6.36261	2.70778	4.27037	5.88461	4.27809	5.90411	6.49055	6.7478	5.07594	6.09821	3.69815	8.00759	6.1632	7.65983	3.85403	8.4376	8.86078	4.57718	5.53775	3.71496	4.88525	4.446	6.55751	6.96902	6.24673	6.52231	4.12024	4.86082	5.67635	4.53766	4.67849	5.42252	5.86405
10987	0	0	0	0	0	0	0	0	0	0	0	0	0	0	0.723067	0	0	0	0	0	0	0	0	0	0	0	0	0	0	0	0	0	0	0	0	0	0	0	0	0	0	0	0	0	0	0	0	0
ENSOARG00000017302	8.57843	5.23021	3.91712	2.23151	3.13309	2.79657	4.70025	4.74414	4.03258	3.98018	2.81139	2.2242	1.64884	3.72139	3.09427	4.57422	3.72262	2.44723	3.10088	3.26885	2.76934	3.21706	2.16895	3.62625	1.79065	2.25518	2.71665	2.15585	1.96077	2.61095	3.06285	2.11169	2.76134	1.98598	1.85685	1.31656	1.33655	1.5957	1.08013	1.57099	1.85693	2.18623	1.60256	1.62197	1.99438	1.09987	1.5404	2.14955
13690	0	0	0	0	0	0	0	0	0	0	0	0	0	0	0	0	0	0	0.444835	0	0	0	0	0	0	0	0	0	0	0	0	0	0.019546	0	0	0.158984	0.163282	0.091222	0	0	0	0.131362	0	0	0.224958	0.083507	0	0
ENSOARG00000018951	0	0	0	0	0	0	0	0	0	0	0	0	0	0	0.079429	0	0	0	0	0	0	0	0	0	0	0	0	0	0	0	0	0	0	0	0	0	0	0	0	0	0	0	0	0	0	0	0	0
15410	0	0	0	0	0	0	0	0	0	0	0	0	0	0	0	0	0.021312	0.052695	0.022861	0.078339	1.11427	0.508317	0.884806	0.450212	0.010893	0.745185	0.458604	0.398538	0	0.65947	0.260035	0.289687	0	0	0	0	0	0.016693	0	0	0	0	0.020297	0	0.021766	0	0	0
ENSOARG00000017479	91.5108	120.653	118.688	93.146	92.4392	136.811	127.654	110.303	117.437	110.192	106.853	119.737	112.675	102.146	101.318	106.53	74.6826	22.0194	58.2599	68.4276	47.11	52.8557	56.5362	46.3149	78.4208	63.3848	59.9296	71.9887	63.3373	67.0636	55.3064	28.183	104.216	93.3048	110.539	111.591	79.7975	81.9895	72.2655	83.3287	74.9638	64.3411	79.4552	87.4479	107.307	105.462	121.523	78.1075
ENSOARG00000010261	0	0	0	0	0	0	0	0	0	0	0	0.162288	0	0	0	0	0	0	0	0	0	0	0	0	0	0	0	0	0	0	0	0	0	0	0	0	0	0	0	0	0	0	0	0	0	0	0	0
ENSOARG00000012426	14.7915	16.101	13.8771	15.8195	15.8668	21.4766	20.4345	17.981	17.8445	16.0554	16.6407	18.1268	19.5164	23.5625	17.0981	24.9293	63.3224	81.8944	119.562	65.7085	74.0925	71.5605	55.7864	69.5078	48.9372	58.8769	86.3853	71.8071	74.0031	77.0789	57.9936	57.8956	87.7352	80.3954	77.8032	64.5088	95.5672	78.5033	81.931	80.3036	95.3221	19.7509	51.4834	97.3653	54.758	69.014	46.2514	106.708
ENSOARG00000012457	9.67221	10.5293	3.74533	11.2948	8.72457	2.97894	23.091	33.7625	72.6454	171.999	11.9613	82.6333	26.958	123.625	71.2271	281.652	11.4199	12.2232	35.0196	10.1466	31.0487	6.76862	10.2754	4.52279	16.7857	8.68179	7.06399	14.2034	9.87442	15.6482	9.88631	20.4974	0.881081	1.10848	4.37639	0	2.52834	0.561418	0.279104	0.921324	2.7507	0.338182	0	0.926971	0.663038	0.880939	0.60218	3.89418
10856	0.127792	0	0	0.610533	0	0	0	0	0	0	0	0	0	0	0	0	0	0	0	0	0	0	0	0	0	0	0	0	0	0	0	0	0	0	0	0	0	0	0	0	0	0	0	0	0	0	0	0
ENSOARG00000017951	29.7369	35.7384	43.1802	25.9483	30.5654	36.3716	46.577	42.3968	40.9343	32.1947	28.1879	32.3271	28.9344	38.9654	31.5133	34.1897	11.6015	3.63322	13.3133	12.6642	13.8403	8.69484	20.0674	11.3999	16.7215	10.8367	11.5552	11.0133	11.0556	22.5633	12.2413	9.56391	6.90325	8.68557	11.2189	9.18098	10.0177	8.89045	9.61541	11.9884	8.0204	9.74443	9.77709	9.28737	6.41165	11.6545	6.8998	8.33444
ENSOARG00000012451	48.3518	48.6304	36.6973	54.7132	41.9674	59.8447	49.248	42.0837	46.3404	39.3044	51.0435	50.1943	49.5139	51.985	44.943	48.7539	59.424	4.49571	13.5491	18.6196	18.6702	14.0736	10.4143	47.1245	11.6204	54.6356	10.6648	12.7095	12.9682	22.7093	13.5312	4.81109	3.46999	3.76396	3.2824	4.28898	5.09567	7.71033	2.59877	3.35346	5.23325	2.47401	3.24361	4.36162	4.57914	3.19976	6.57757	4.57709
ENSOARG00000013739	0.087312	0.084578	0.234491	0.110089	0.059738	0.13095	0.161024	0.176385	0.149203	0.343429	0.213392	0.184048	0.345044	0.310259	0	0.058119	5.07956	8.70607	8.78701	8.78098	8.14418	8.96066	7.6589	6.84901	11.8234	6.95189	10.1377	6.12814	8.67481	15.0514	5.33505	8.66628	72.9749	59.7765	105.679	92.5305	81.8294	106.15	60.5305	76.6361	58.5439	73.259	96.5583	25.9574	75.2867	112.943	159.147	67.7447
13463	0	0	0	0	0	0	0	0	0	0	0	0	0	0.231494	0	0	0	0	0	0	0	0	0	0	0	0	0	0	0	0	0	0	0	0	0	0	0	0	0	0	0	0	0	0	0	0	0	0
9908	0	0	0.112932	0	0	0	0	0	0	0	0	0	0	0	0	0	0	0	0	0	0	0	0	0.169869	0	0	0	0	0.299142	0	0	0	0	0	0.623401	0.444868	0	0	0	0.106896	0	0	0	0.21716	0	0	0	0
ENSOARG00000013748	1247.79	535.505	396.754	577.244	384.035	412.576	464.464	367.378	433.346	632.571	355.469	443.671	432.273	527.56	494.206	409.529	339.175	243.391	180.468	183.671	142.054	150.824	169.985	149.222	224.135	286.835	177.484	171.42	203.272	286.697	148.484	230.857	1352.19	718.478	2833.27	1090.06	712.735	1204.12	585.308	1060.88	598.876	1045.29	1191.09	516.986	887.695	1354.22	1406.01	877.603
ENSOARG00000019988	0.19659	0.328084	0.120514	0.353052	0.680275	0.167094	0.436947	0.560735	0.317234	0.331928	0.197989	0.374793	0.658394	0.435375	0.71741	0.261183	0	0.09757	0.26475	0.302044	0.518611	0.291257	0.316322	0.370938	0.1827	0	0.125871	0.10324	0.354895	0.4202	0.461789	0.391376	0.15969	0.117041	0.073163	0.416451	0.304633	0.087281	0.113675	0.197308	0.215029	0.208303	0.235669	0.30611	0.213645	0.406666	0.157595	0.264658
2475	0	0	0	0	0	0	0	0	0	0	0	0	0	0	0	0	0	0	0	0	0	0	0	0	0	0	0	0	0	0	0	0	0	0	0	0.305881	0	0	0	0	0	0	0	0	0	0	0	0
2741	1.12682	0.163665	0.425704	0.422418	0	0	0.132773	0.171702	0.05952	0.359807	0.449692	0.174082	0.342894	0	0.282597	0.135348	0	0	0	0.058204	0	0	0	0	0.077637	0	0.090441	0	0.109079	0.062093	0	0	0	0	0	0	0	0	0	0.123273	0	0	0	0	0	0	0.059265	0
ENSOARG00000019444	0.417448	0.402392	0.543957	0.434651	0.387363	0.467185	0.824634	0.662509	0.641687	0.674091	0.496846	0.497778	0.311315	0.385849	0.613702	0.885685	0.730377	1.32635	1.57619	1.07837	1.15953	1.25569	0.779901	1.9616	0.898952	0.743333	1.46035	0.828792	0.871379	0.989384	1.49057	1.04484	0.537171	0.575626	0.431328	0.520734	0.769122	0.431837	0.364007	0.376477	0.679686	0.842657	0.332319	0.626276	0.308761	0.190003	0.327504	0.535791
ENSOARG00000010850	0.746461	0.251425	0.553468	0.433562	0.467597	0.430576	0.329744	0.409489	0.683012	0.140816	0.261056	0.059828	0.173556	0.33299	0.274941	0.401493	0.639321	0.208645	0.29578	0.318421	0.287119	0.233987	0.59167	0.65806	0.682273	0.544709	0.338041	0.092624	0.695058	0.231703	0.337614	0.234994	0	0.127096	0.111295	0.233351	0.151988	0.555517	0.087104	0.21151	0.133257	0.097437	0	0	0.046787	0.062047	0.251785	0.136349
ENSOARG00000007758	0.447851	0.130333	0.679228	0.481914	0.884608	0.600381	0.725981	1.50602	0.606305	0.902331	0.799725	0.522699	0.383849	0.747396	0.492441	1.12003	0	0.195487	0.617842	0.201217	0.46538	0.901797	0.809385	0.190039	0.360061	0.12159	0.358112	0.061	0	0.175125	0.185527	0.232291	0.186942	0.589827	0.136017	0.28279	0.223417	0.326609	1.23198	0.438238	1.09689	0.699591	0.326261	0.624476	0.215634	0.230128	0.515275	0.770967
17894	0.070974	0	0.056222	0.29064	0	0	0.15278	0	0.071818	0.108986	0.381681	0	0.085138	0	0	0	0	0	0	0	0	0.088348	0	0	0	0	0	0	0	0	0	0	0	0.101476	0	0	0.123497	0	0	0.215607	0.151168	0	0	0.179795	0.540775	0	0.200914	0.096365
ENSOARG00000019938	1.14599	0.837636	0.999105	0.466973	1.50731	0.755763	0.775942	0.930006	0.920773	1.24277	1.46795	0.885668	0.667391	1.0211	1.35459	1.06912	0.77794	0.283964	0.455692	0.983909	0.777977	0.914301	0.753498	0.555876	0.683813	0.591648	0.630116	0.579767	0.574333	0.463146	0.563252	0.750145	0.587573	0.442668	0.618473	0.280855	1.00012	0.865557	0.939602	0.675261	0.558308	0.701462	0.486581	0.406994	0.421881	0.483271	0.748152	1.02968
ENSOARG00000008268	6.76567	5.7081	4.94689	5.90517	7.49496	3.71639	7.43962	5.23947	5.65595	6.82101	6.9227	5.05479	4.50746	5.31782	5.41399	4.87152	4.98297	4.13388	3.95498	4.1415	4.13221	5.42288	3.98372	3.21153	4.41191	3.14503	4.62932	5.59222	5.89858	4.73108	4.90773	3.57482	5.97059	5.56496	3.69142	5.05931	6.29475	7.89671	6.65476	7.24248	8.39761	8.28333	6.10007	6.14813	4.74001	4.20015	5.717	7.19594
ENSOARG00000006134	0	0	0	0	0	0.17551	0	1.35757	0	1.52271	0.152849	0.734221	0	0	0.736443	0	6256.86	4037.39	6563.48	7256.53	5693.32	7455.46	7027.89	4648.94	7119.22	4521.37	6312.22	7651.88	6969.21	7100.52	6861.3	4018.63	5.48177	1.49589	0.621369	3.87439	3.8665	12.2887	0.416182	0.71226	0.340128	0.491627	0.167273	0	1.32199	0.163664	1.29383	0.03497
ENSOARG00000009193	0.056212	0	0	0	0	0	0	0.026178	0.144744	0.057859	0.163928	0	0	0	0	0	0	0	0	0	0	0	0	0	0	0	0	0	0	0	0	0	0	0	0.024887	0.036522	0	0	0	0	0	0	0	0	0	0	0	0
ENSOARG00000001384	5.4574	5.55886	5.71291	5.63742	6.68077	4.54967	6.09616	6.18435	7.21551	6.81027	4.72364	6.42309	4.37342	6.73971	5.72682	7.17143	2.12473	1.84048	2.60565	2.88185	2.79018	2.73272	3.32687	2.31874	2.29775	2.18208	2.3685	2.27311	2.04364	2.55922	2.22838	1.66621	2.59497	3.90759	2.79011	2.815	3.51298	3.28417	2.72182	2.88561	3.26843	3.4312	2.67252	2.9108	2.08871	2.84281	3.08498	2.93638
ENSOARG00000011000	26.3723	27.7538	16.4652	14.5062	17.0744	27.9562	35.0991	27.6068	31.994	25.8087	23.8919	19.5632	16.5032	26.2883	24.6828	29.372	9.38145	11.8341	16.1037	15.2252	9.79425	11.5818	9.11552	14.4035	8.09895	9.90752	16.3484	10.6333	10.3154	15.7495	10.603	10.4487	12.1646	12.4247	12.9713	13.4391	10.9492	11.0452	14.2765	13.1571	13.8664	10.2228	9.54541	9.0991	10.2265	10.9324	11.427	13.2724
ENSOARG00000020905	6.82359	9.6799	9.20277	11.4395	9.31637	9.30103	8.75298	9.10028	9.87694	8.34543	9.02967	11.0759	12.3037	11.047	12.6588	10.6254	10.8171	14.6962	11.9939	10.0827	13.5544	11.4634	10.2376	14.8136	14.8803	12.3632	8.98708	13.2964	12.8033	13.4435	13.0422	17.0948	3.53028	5.68695	4.89634	4.60239	5.00138	4.72518	3.34902	4.14696	5.49619	2.84858	4.12511	4.97355	4.99116	4.58774	4.88232	4.42946
ENSOARG00000000749	0.190175	0.10418	0.120888	0.014149	0.062191	0	0.01374	0.044146	0	0.177964	0.065556	0.070296	0.038572	0.086048	0.089259	0.142691	0.200526	0.025094	0.081643	0.012531	0	0.116026	0.054812	0.065044	0.00969	0.165717	0.040242	0.03711	0.02866	0.100489	0.110434	0.011035	0.125382	0	0	0.013175	0.090935	0.047706	0.202035	0.029897	0.055031	0.190225	0.009026	0.096976	0	0.065117	0	0.067428
ENSOARG00000009388	4.98966	7.47287	5.86748	10.3888	5.12542	5.90644	8.85955	8.08657	7.47446	7.64321	7.45106	6.60443	5.24615	7.90722	7.30757	8.11156	0.92783	0.907153	1.14413	0.792178	1.00324	1.44617	0.952179	1.06531	0.928264	0.67003	1.39679	0.816207	1.20232	1.20924	1.27934	1.05529	4.42366	6.42864	3.70275	4.12543	5.80643	5.53525	3.54229	4.08931	7.57218	4.07795	4.04121	7.6586	4.68337	3.06951	3.91538	6.14064
ENSOARG00000009875	0.153289	0	0	0	0	0	0	0	0	0	0	0	0	0	0	0	0	0	0.257301	0.131938	0	0	0	0.10049	0.085685	0.283229	0	0.118043	0	0	0	0.153493	0	0	0	0	0	0	0	0	0	0	0	0	0	0	0	0
ENSOARG00000005678	0	0.001714	0	0	0	0	0.000148	2.8e-05	0.001594	0.001032	0.000868	5.8e-05	0.004063	0	0	0.002418	0	0	0	0	0	0.000269	0	0	0	0	4.3e-05	0.000442	0	0	0	0	0	0	0.000711	0	0	0	0	9.3e-05	0	0	4e-05	0	0	0.00021	0	0
ENSOARG00000015531	0.348046	0.698342	0.374014	0.916391	0.593744	0.453088	0.410763	0.462005	0.577963	0.943973	0.910577	0.458655	0.382732	0.401079	0.772547	0.504769	0.132251	0.52031	0.220493	0.276856	0.40127	0.420988	0.48308	0.645229	0.179874	0.384973	0.543428	0.403385	0.575492	0.327026	0.676757	0.439881	0.205766	0.544531	0.17752	0.31136	0.447306	0.680251	0.393599	0.641389	0.391824	0.646068	0.35927	0.486959	0.321375	0.456586	0.507259	0.439312
6822	0	0.298213	0	0	0.072505	0	0	0.058184	0.147979	0.130025	0.085809	0	0	0	0	0	0	0	0	0	0	0	0	0	0	0	0	0	0	0	0.0751	0	0	0	0	0	0	0	0	0	0	0	0	0	0	0	0	0
7359	0	0	0	0	0	0	0	0	0	0	0.138614	0	0	0	0	0	0	0	0	0	0	0	0	0.254344	0	0.072297	0	0	0	0	0	0	0	0	0	0	0.103237	0	0.186697	0	0	0	0	0	0	0	0	0
ENSOARG00000009493	38.4558	42.4577	45.5406	56.9942	42.2014	51.2054	60.4003	53.6843	52.3578	53.1656	58.0337	52.7852	52.4071	49.1513	58.6756	59.2409	9.56259	11.6395	12.8029	11.2023	12.3408	13.8935	13.0507	12.498	11.7021	12.7538	10.7433	11.9688	9.8888	13.5159	10.3354	15.2067	17.1784	32.0349	30.8113	34.4152	26.747	33.1421	22.6511	24.0312	26.6103	26.4895	25.9829	25.2651	24.5818	23.5649	20.4557	27.1091
11797	0	0	0	0	0	0	0	0	0	0	0	0	0	0	0	0.184574	0	0	0	0	0	0	0	0	0	0	0	0	0	0	0	0	0	0.291589	0	0	0	0	0	0	0	0	0	0	0	0.039495	0	0
ENSOARG00000005698	0	0	0	0	0.117928	0	0	0	0	0	0	0	0.031717	0	0	0	0	0	0	0	0	0	0	0	0	0	0	0	0	0	0	0	0	0	0	0.163762	0	0	0	0	0	0	0	0	0	0	0	0
6823	0.036007	0.224201	0.187842	0.130927	0.226942	0.193685	0	0.057347	0	0	0.05401	0	0	0.181327	0	0.350172	0	0	0	0	0	0	0	0	0	0	0	0	0	0	0	0	0	0	0	0	0	0	0	0	0	0	0	0	0	0	0	0
9094	0	0	0	0	0	0	0	0	0	0	0	0.043575	0	0	0	0	0	0	0	0	0	0	0.055824	0	0	0	0	0	0	0	0	0	0	0	1.6964	0.208133	0.032443	0	0	0	0	0	0	0	0	0	0.387911	0
12182	0.548844	0.256318	0.222315	0.37514	0.323647	0.202151	0.33469	0.217857	0.098095	0.217847	0.344862	0.406436	0.094086	0.15089	0.225182	0.287662	0	0.130287	0.086255	0	0.148579	0	0.156412	0.222438	0.30465	0.204224	0	0	0.040033	0.165565	0.155214	0	0.295441	0.587457	0.470187	0.410159	0.47853	0.41894	0.584065	0.257665	0.482936	0.557062	0.345599	0.270485	0.59023	0.63124	0.618696	0.68543
6641	0	0	0	0	0	0	0	0	0	0	0	0	0	0	0	0	0	0	0	0	0	0	0	0	0	0	0	0	0	0	0	0	0	0	0	0	0	0	0	0	0	0	0	0	0	0	0	0
ENSOARG00000007128	0	0	0	0	0	0	0	0.336486	0	0	0	0	0	0	0.239033	0	791.472	1341	1144.08	1521.49	877.162	1244.77	1735.08	406.38	757.916	153.565	1107.13	989.047	1410.89	595.211	1108.45	1023.44	0.529411	0.807803	0.168055	0.416313	0.99817	0.748646	0.128587	0.204162	0.173876	0.525379	0	0.302757	0.340976	0.342875	0.202938	0.351973
7833	1.41268	1.74437	0.870536	1.94753	1.68996	1.11486	1.86008	2.3333	1.61024	1.42331	1.6624	1.3433	0.936635	1.24057	2.8344	1.97071	0.729535	1.09108	1.40634	0.766461	1.36423	1.17788	0.660937	1.10069	1.01023	0.958859	1.70612	0.662403	1.08035	1.04496	1.01131	0.995725	1.27081	1.9534	0.751047	0.930555	1.25386	2.30487	1.2168	2.62445	1.94533	0.740841	1.99875	2.16578	1.29275	1.24107	1.37805	1.57941
ENSOARG00000013544	3.38353	3.7955	3.39109	3.46306	4.08047	3.42889	4.88996	4.67233	4.39272	3.79546	3.38022	2.88761	3.11504	3.17307	3.58937	4.30074	1.41471	0.814375	1.44154	1.65045	1.26746	1.65934	1.57721	1.89582	0.926841	1.62635	1.36709	1.36985	0.974391	1.14864	1.53946	1.00829	1.50085	1.60767	1.86996	2.03145	2.38996	1.76199	2.42384	1.93384	2.17771	1.97452	1.63743	1.71743	1.37009	1.54555	1.32813	2.3902
16586	0	0	0	0	0	0	0	0	0	0	0	0	0	0	0	0	0	0	0	0	0	0	0	0	0	0	0	0	0	0	0	0	0	0	0	0	0	0	0	0.215941	0	0	0	0	0	0	0	0
ENSOARG00000020195	0.09168	0.144451	0.230747	0.184111	0.098495	0.083029	0.164198	0.258196	0.11973	0.112159	0.20262	0.223597	0	0.172347	0.176329	0.190304	0	0.055095	0.104161	0.169204	0	0.07004	0.062317	0.201341	0.056006	0	0.070698	0.135992	0	0	0.051771	0	11.9096	8.60331	11.5506	9.49611	8.4377	4.68727	8.05395	8.7471	7.90495	12.6199	8.60442	4.85859	6.83657	4.02938	4.91563	7.72096
ENSOARG00000004296	6.23354	8.198	6.66798	12.4015	10.3371	9.94782	8.48305	5.01969	8.52242	10.4009	8.27155	7.707	6.98081	9.37822	8.27005	10.2708	5.74331	8.34271	8.53859	9.02301	5.49175	8.96883	6.58934	4.66481	7.26116	4.95873	8.52149	9.10279	9.35822	8.61893	8.62053	10.2463	5.51271	6.49329	10.5864	6.60468	8.33429	10.1181	4.7795	8.5199	6.45634	7.55306	6.11898	6.49519	7.21889	6.7469	9.69223	7.86443
ENSOARG00000005042	1.99405	1.22344	2.22072	1.5259	2.20121	0.949067	1.41162	2.43341	2.0473	1.12684	1.95094	1.32927	1.10074	1.82167	1.4882	2.03899	0.621531	0.4363	1.10722	0.780257	0.485013	1.04991	0.95417	0.570601	0.399628	0.396818	0.937543	0.476163	0.915609	0.49354	0.610779	1.47382	3.63716	3.06629	1.90414	3.39078	3.40263	4.99033	3.6267	4.01222	5.09691	3.55665	2.82126	3.13104	3.09737	2.13668	2.29894	4.5924
ENSOARG00000015761	0.241883	0.307543	0.55022	0.111248	0.047188	0.293807	0.509663	0.240684	0.603733	0.438926	0.19926	0.357449	0.453511	0.308145	0.415012	0.766498	0.492465	0.457684	0.594745	0.415529	0.214381	0.328549	0.287997	0.18681	0.227298	0.401687	0.459348	0.068542	0.402313	0.200941	0.384262	0.240002	0.214831	0.410331	0.254589	0.135757	0.527379	0.243138	0.272865	0.207463	0.313783	0.109856	0.38845	0.162291	0.239717	0.185351	0.577257	0.187148
ENSOARG00000008206	0.96779	1.2974	1.94868	1.04285	1.79594	2.04276	2.58175	1.53609	2.3769	2.40745	1.74461	2.88083	2.09307	1.75947	3.07973	2.22645	0.101597	0.100165	0.130536	0.091375	0.05404	0.156775	0.061667	0.087608	0.190981	0.184565	0.069245	0.105537	0.110645	0.12286	0.131125	0	0.14569	0.641893	0.245571	0.210256	0.570688	0.357053	0.053107	0.109185	0.170856	0.099694	0.085849	0.524858	0.040197	0.09603	0.13754	0.202313
ENSOARG00000004505	11.7449	16.3712	14.4609	23.8712	19.5999	16.8441	18.9986	17.7918	15.3519	16.7991	14.7323	21.2467	14.0296	19.6621	20.8081	17.7249	7.927	5.23953	6.85778	3.69466	6.89518	8.26883	9.54331	8.06374	6.71499	7.80902	7.38561	7.35219	7.40527	7.60777	9.64407	9.26611	7.51396	10.6089	9.13569	9.61003	8.88986	9.50121	9.17949	7.15234	9.37639	7.95326	8.60481	10.33	9.67739	10.6731	10.0721	8.15127
ENSOARG00000002538	1.00929	1.03312	1.5309	0.735378	1.24935	1.19036	1.73263	2.71451	1.88647	1.49886	1.9033	1.45856	3.26711	1.7238	3.22971	2.71101	1.42057	1.18019	2.91491	5.31267	4.11496	3.80244	2.67646	3.59837	2.97232	1.74822	4.43921	4.40052	3.39075	3.97195	3.5877	1.1836	1.94161	2.97499	2.79285	3.249	1.74753	2.07233	1.8325	1.86826	2.21814	1.26454	2.3587	1.53407	2.496	1.61228	1.81605	1.6535
ENSOARG00000012549	0	0.250351	0	0	0.27598	0.139243	0.39392	0.642972	0.145868	0.271448	0.361088	0.217498	0.394021	0	0.413665	0.337756	1168.68	1704.21	1468.08	1251.6	1340.7	1664.19	1519.42	429.223	1383.03	486.902	1666.04	1411.4	2021.32	1462.09	1772.12	1741.61	1.23659	0.632406	0.497237	1.00516	0.547107	1.66806	0	5.07367	0.082881	0.392689	1.05951	2.16833	7.0167	0.030051	4.86017	0
ENSOARG00000000751	20.9412	23.4265	13.5015	7.04875	20.0381	22.865	43.4668	38.5925	44.1116	29.1179	39.1527	17.1524	8.89704	38.0127	42.1064	81.7543	224.904	681.228	920.098	727.371	893.115	957.327	461.095	2222.95	172.63	421.01	797.602	585.203	358.469	216.278	574.475	781.042	0.909636	1.69012	1.48592	1.75919	1.958	2.8335	2.40291	5.41728	2.18897	2.21088	1.61023	1.8893	1.47854	0.351344	1.09289	6.23197
ENSOARG00000020646	3.95963	3.55517	3.16828	4.58149	5.18312	3.98181	11.9456	6.03234	7.74416	5.60466	5.49232	9.14986	7.43183	5.91382	12.5921	15.0839	6.8943	3.39814	4.36775	3.53585	4.44981	3.87232	4.98658	2.63095	2.67591	5.47792	3.76308	3.03483	3.63169	5.0543	3.99487	4.51246	3.16222	2.82007	1.2437	1.70205	4.30249	3.07919	1.60902	1.69962	2.36542	2.35053	1.63811	2.13359	1.79129	1.6657	1.55258	3.04125
ENSOARG00000014665	2373.08	2351.38	3677.2	1582.04	2223.34	3822.35	2199.37	3241.48	3749.23	1972.57	2214.76	1689.63	2473.29	1780.09	1945.4	2057.46	274.51	167.213	252.037	151.752	114.441	139.133	222.275	157.604	104.838	165.733	196.915	149.168	112.22	286.492	120.717	63.325	281.436	376.673	519.601	463.326	294.005	249.835	204.078	546.857	254.749	264.327	499.82	274.797	278.182	288.202	165.691	365.278
ENSOARG00000009218	0	0	0	0	0	0	0	0	0	0	0	0	0	0	0	0	0	0	0	0	0	0	0	0	0	0	0	0	0	0	0	0	0	0	0	0	0	0	0	0	0	0	0	0	0	0	0	0
17056	0	0	0	0	0	0	0	0	0	0	0	0	0	0	0	0	1.10179	0.044791	0.095243	0.742072	1.93247	0.342661	0.520186	1.86672	0.051291	0.316629	0.646272	0.081108	0.159236	0.691509	2.81609	0.173799	0	0	0	0	0	0	0	0	0	0	0	0	0	0	0	0
1548	2.84425	1.08521	1.01681	2.11393	4.3331	1.46992	1.46236	1.05409	1.02579	1.98254	1.14997	1.97261	1.37663	1.55	1.13252	1.46415	3.92246	1.55085	1.69928	1.18453	1.25412	0.950465	1.87414	1.05459	1.12227	1.57741	0.899235	0.858043	1.35168	0.768807	1.0666	1.04793	1.29459	0.771922	0.132281	0.269317	0.834151	0.574849	0.471127	0.694803	0.613023	0.615445	0.148508	0.362267	0.602828	0.328008	0.244015	0.66168
ENSOARG00000014499	23.6107	32.9647	31.6061	34.6523	32.3153	30.3092	34.7759	34.0197	35.3719	37.6749	33.1267	30.3384	31.4343	28.7879	33.5737	31.8594	25.2413	33.5688	37.8565	31.1987	38.4332	38.326	38.2748	28.5694	34.3426	35.9671	34.0382	35.2065	27.3261	32.3998	32.7496	33.2439	15.7095	24.7662	24.3646	31.2288	26.4783	23.4156	20.509	27.2944	24.5893	26.4075	19.6802	23.4515	27.8158	19.5253	23.0646	23.8963
ENSOARG00000017358	4.61517	4.3361	6.08697	3.87602	2.91736	4.40674	4.43778	5.6983	5.06584	5.49371	5.50889	2.54401	2.31209	4.86489	4.38149	5.41315	0.544859	0.806276	1.13145	1.01287	0.576064	1.14333	0.903768	1.05677	0.957751	0.615819	1.53807	0.895886	0.271459	1.32984	0.656734	1.09604	2.7477	2.21391	4.23325	2.99618	2.35013	2.90529	1.56108	3.41025	2.69655	2.92903	3.00162	1.56966	2.76527	1.48069	1.87411	2.49218
ENSOARG00000016884	0	0	0.027051	0	0	0	0	0.043461	0.016377	0	0	0.021251	0	0	0	0.045059	0	0	0	0	0	0	0	0	0	0	0	0	0	0	0	0	0	0	0	0	0	0	0	0	0	0	0	0	0	0	0	0
15019	0.086773	0	0	0	0	0	0.077678	0	0.09024	0	0.156609	0.077646	0	0	0	0.073167	0	0	0	0	0	0.083639	0	0	0	0	0.054275	0.083876	0	0.041878	0	0	0.176199	0.042468	0.366577	0.295449	0.301997	0.774772	0.472771	0.162213	0.126785	0.169003	0.074641	0	0.129833	0.124593	0.219231	0.319912
ENSOARG00000002219	0	0	0	0	0	0	0	0	0	0	0	0	0	0	0	0	0	0	0	0	0	0	0	0	0	0	0	0	0	0	0	0	0	0	0	0	0	0	0	0	0	0	0	0	0	0	0	0
2884	0	0	0	0	0	0	0	0	0	0	0	0	0	0	0	0	1.70322	0.994828	7.46864	0	0	0	0	1.60459	0	0	6.5397	1.9506	2.19051	0	5.45668	1.95101	0	0	0	0	0	0	0	0	0	0	0	0	0	0	0	0
ENSOARG00000010087	31.5943	33.5606	32.9306	29.5892	41.0289	33.5725	31.8122	35.2409	30.4497	41.5483	35.3703	36.9214	36.705	46.731	45.5644	38.2418	59.6528	63.5358	78.4855	78.222	63.7633	59.3958	68.5191	45.5079	62.0166	33.3105	71.1757	84.1957	74.1987	88.8575	78.2912	73.6315	5.15909	8.23225	3.98753	6.56147	8.20314	5.50421	4.3297	4.49395	9.66794	4.55196	4.66161	7.37242	6.82165	5.7182	5.22007	6.93287
13388	0	0	0	0	0	0	0	0	0	0	0	0	0	0	0	0	0	0	0	0	0	0	0	0	0	0	0	0	0	0	0	0	0	0	0	0	0	0	0	0	0.115201	0.406564	0	0.154986	0	0	0	0
ENSOARG00000016238	4.49581	3.84803	2.49208	3.2812	3.11388	2.26796	5.71891	4.32279	3.32788	4.90164	3.55202	3.25124	2.42986	3.8186	4.39881	5.79082	1.49296	2.96025	2.02767	2.3478	1.69867	2.34129	2.00443	3.33344	1.53476	1.63472	2.28391	1.69471	1.8083	2.16145	1.91842	3.02188	2.33192	2.79212	2.12607	2.78162	2.97814	2.6647	2.97978	2.82289	3.49337	3.27753	2.71773	2.46494	2.49853	1.75611	2.19133	3.02135
ENSOARG00000005789	3.48597	2.59849	2.87713	3.95827	3.54049	1.90029	3.58145	3.3591	2.9057	3.04741	3.34353	2.17733	2.23259	3.21384	3.30635	2.99712	1.05559	1.02536	1.0309	1.01716	1.33613	1.15893	1.40956	1.74652	0.940974	1.14521	1.23413	1.11535	1.0249	1.33726	1.30141	1.02312	2.33377	3.57356	2.88994	3.29095	3.60411	3.69552	3.54388	3.18865	4.40166	4.62567	3.0807	3.40006	2.98797	2.37969	2.82408	3.66992
ENSOARG00000008884	0	0	0	0	0	0	0	0	0	0	0	0	0	0	0	0	0	0	0	0	0	0	0	0	0	0	0	0	0	0	0	0	0	0	0	0	0	0	0	0	0	0	0	0	0	0	0	0
6927	3.00059	1.69664	1.46045	1.32112	1.09966	0.515392	2.04318	1.72009	1.95288	1.36951	1.60621	0.448924	0.836419	1.51831	1.30734	1.22323	0.041382	0.160972	0.464533	0.084079	0.419479	0.416038	0.635346	0.586077	0.633758	0.091224	0.036149	0.358184	0.297703	0.382598	0.165262	0.073293	0.502881	0.178142	0.454865	0.119748	0.163768	0.261878	0.810542	0.39384	0.578484	0.387503	0.186772	0.343148	0.207246	0.411319	1.07947	0.444643
ENSOARG00000009628	10.0298	6.75997	8.60231	11.982	9.67205	7.20843	8.87552	6.9792	6.52006	7.68172	8.17404	7.19264	7.28751	9.17402	8.21833	7.51695	4.47163	4.29152	6.2618	7.14055	5.18362	4.55678	4.76261	4.76671	5.41688	4.59837	5.9658	4.7479	5.34607	6.86041	5.30164	4.5501	8.22131	10.6188	12.9393	12.4112	7.71224	7.55481	5.75626	7.07959	6.9208	7.59516	7.00423	5.40539	9.68979	7.75191	8.77365	7.3265
ENSOARG00000002707	0	0	0	0	0	0	0	0	0	0	0	0	0	0	0	0	0	0	0	0	0	0	0	0	0	0	0	0	0	0	0	0	0	0	0	0	0	0	0	0	0	0	0	0	0	0	0	0
18289	1.403	3.21157	2.39143	5.35732	1.62716	0.742372	2.58087	2.40015	0.95627	2.44243	3.15746	2.49707	2.38187	3.66849	4.56189	1.9779	1.6319	2.54414	3.52716	2.66554	3.69964	4.39105	1.72176	2.92854	3.25206	0.034205	2.63359	2.07946	4.13427	1.39419	4.25746	0.841108	1.53193	0.037527	0.760589	2.13719	0.93788	2.5702	0.021429	1.02124	1.40301	2.18355	1.33148	1.57684	2.33569	1.58505	1.9109	1.51692
ENSOARG00000014126	2.21509	2.50334	3.13143	1.74796	4.74533	5.04744	4.71092	1.96457	3.32258	3.80136	4.15652	5.05508	3.35318	2.87566	5.21073	6.49161	0.118068	0.362561	0.114003	0.503734	0.511441	0.500162	0.181086	0.408045	0	0.232743	0.199682	0.164203	0.200157	0.377065	0.303572	0.430274	0.604706	1.51793	0.695664	0.736109	1.15054	1.46864	0.515586	0.675013	1.48848	0.95008	0.495753	1.20837	0.345372	0.458666	0.967692	0.740102
ENSOARG00000017280	0	0	0	0	0	0	0	0	0	0	0	0	0	0	0	0	0	0	0	0	0	0	0	0	0	0	0	0	0	0	0	0	0	0	0	0	0	0	0	0	0	0	0	0	0	0	0	0
1308	0.047487	0.063745	0	0	0	0	0	0.083573	0.029164	0	0	0	0	0.118583	0	0	46.0917	22.7976	99.6757	235.18	150.996	179.881	84.2162	16.398	34.8169	78.7903	165.269	164.747	44.9309	31.2953	99.7105	28.5488	0.092878	0.094399	0.035394	0.315925	0.128514	0.132345	0	0.062237	0.091745	0.137574	0	0.13549	0	0.091833	0.075841	0.038023
ENSOARG00000020049	0	0	0	0	0	0	0	0.063445	0	0	0	0	0	0	0	0	0	0	0	0	0	0	0	0.016555	0	0	0	0	0	0	0	0	0	0	0	0	0	0	0	0	0	0	0	0	0	0	0	0
ENSOARG00000009909	0	0	0	0	0	0	0	0	0	0	0	0	0	0	0	0	0	0	0	0	0	0	0	0	0	0	0	0	0	0	0	0	0	0	0	0	0	0	0	0	0	0	0	0	0	0	0	0
4112	0	0	0.621918	0	0.091665	0	0	0	0	0.078483	0.213623	0	0	0	0	0	0	0	0	0	0	0	0	0	0	0	0	0	0	0	0	0	0	0	0	0	0	0	0	0	0	0	0	0.066375	0	0	0	0.085999
ENSOARG00000011091	0	0	0	0	0	0	0	0	0	0	0	0	0	0	0	0	0	0	0	0	0	0	0	0	0	0	0	0	0	0	0	0	0	0	0	0	0	0	0	0	0	0	0	0	0	0	0	0
9164	0	0	0	0	0	0	0	0	0	0	0	0	0	0	0	0	0	0	0	0	0	0	0	0	0	0	0	0	0	0	0	0	0	0	0	0	0	0	0	0	0	0	0	0	0.222571	0	0	0
ENSOARG00000008499	1.16742	0.979459	1.92263	2.50398	1.27845	1.85299	0.951204	1.22095	1.69206	1.44845	1.66728	1.22605	0.896104	1.9353	0.856085	2.7957	0.117064	0	0.174884	0	0.107288	0	0.155733	0	0.030765	0.026964	0.146901	0.031874	0.091834	0.456113	0.216062	0.038218	1.18347	1.6211	0.841681	1.00295	1.99098	1.91958	1.40699	1.30559	2.05941	1.76682	1.42386	1.74854	0.589984	0.738052	1.10479	1.77111
8023	0	0.242797	0	0	0	0	0	0	0	0	0	0	0	0	0	0	0	0	0	0	0	0	0	0	0	0	0	0	0	0	0	0	0	0	0	0	0	0	0	0	0	0	0	0	0	0	0	0
ENSOARG00000004729	0	0	0	0	0	0	0.014	0	0	0	0	0	0	0	0	0	0	0	0	0	0	0	0	0	0	0	0	0	0	0	0	0	0	0.024914	0.017883	0	0	0.104571	0	0	0	0.012578	0.095123	0.076478	0	0.10126	0	0.03148
7107	0	0	0	0	0	0	0	0	0	0	0	0	0	0	0	0	0	0.234084	0	0	0	0	0	0	0	0	0	0.345549	0	0	0.271629	0	0	0	0	0	0	0	0	0	0	0	0	0	0	0	0	0
14498	0	0	0	0	0	0	0	0	0	0	0	0	0	0	0	0	0	0	0	0	0	0	0	0	0	0	0	0	0	0	0	0	0	0	0	0	0	0	0	0	0	0	0	0	0	0	0.259721	0
12077	0.92342	1.11375	0.656153	0.602594	2.59137	1.70516	1.28463	1.02161	0.85624	0.580009	1.32361	1.1589	1.26364	1.66781	1.53442	1.05518	0.495873	0.703792	0.504337	0.539942	1.04794	0.949123	2.02867	0.633187	0.928728	0.992028	0.779863	1.47767	0.818375	0.846167	1.11122	1.85633	0.019625	0.305084	0.253753	0	0.24168	0.297238	0.334026	0.071912	0.143733	0.174207	0.249627	0.429283	0.306258	0.136246	0.06038	0.268241
10346	0.256979	0.278985	0.280315	0.61856	0.275472	0.140646	0.959342	0.311441	0.246154	0.464648	0.713115	0.327482	0.515666	0.370947	0.86543	0.633678	0.114876	0.056346	0.146597	0.064173	0.089015	0.045748	0.052668	0.088991	0.13104	0.332225	0.139048	0.093628	0.23103	0.381645	0.287424	0.217861	0.107944	0.250527	0.06949	0.027137	0.12242	0.107947	0.146795	0.072196	0.069496	0.380064	0.119688	0.144771	0.105629	0.054508	0.208103	0.311441
ENSOARG00000010609	76.5439	85.2552	88.8249	95.7199	82.4773	91.2233	109.237	99.832	90.2517	107.699	90.2651	87.9621	73.1345	80.1361	101.338	100.256	52.9287	66.3616	52.8612	51.1649	58.5149	57.7497	60.7858	61.9859	49.6237	49.9973	54.3929	55.4338	56.2225	49.1813	64.4004	67.7052	58.4502	86.9528	93.2122	87.2815	70.646	94.0566	88.6619	82.1949	74.1564	103.818	84.1904	73.0837	65.0268	72.5862	70.2148	92.7728
10390	6.80393	5.73631	9.07837	10.71	9.36906	4.45277	7.25924	7.1905	7.05986	9.67811	6.89842	8.28172	7.00865	8.23819	7.43389	9.00464	13.6396	11.0386	14.2411	16.8619	14.2721	13.452	17.7577	13.5754	16.1991	25.511	15.6769	16.5147	13.2154	18.9137	12.6036	10.5714	30.4255	26.7347	32.7419	31.1022	24.5856	27.767	26.081	30.1301	28.2523	32.9529	21.9233	24.988	29.7059	29.6588	28.0176	23.7475
ENSOARG00000004013	0	0	0	0	0	0	0	0	0	0	0	0	0	0	0	0	0	0	0	0	0	0	0	0	0	0	0	0	0	0	0	0	0	0	0	0	0	0	0	1.04331	0	0	0.275562	0	1.3696	0	0	0
ENSOARG00000015959	0	0	0	0	0	0	0.039384	0	0	0	0	0	0	0	0	0	0	0.031384	0	0	0	0	0	0	0.01525	0	0	0	0	0	0	0	0	0	0	0	0	0	0	0	0	0	0	0	0	0	0	0
7885	0	0	0	0	0	0	0	0	0	0	0	0	0	0	0	0	0	0	0.652667	0	0.326372	0	0	0.173964	0.514556	0.339819	0	0	0	0	0	0	0	0	0	0	0	0	0	0	0	0	0	0	0	0	0	0
9320	0.22985	0.412462	0	0	0	0	0.20282	0.364804	0	0	0.173789	0.118851	0	0	0	0	0.059369	0	0	0	0	0	0	0	0	0	0	0	0	0.349619	0	0	0	0	0	0.182501	0.495131	0	0	0.400252	0.34103	0.253001	0	0.367615	0	0.079983	0.098537	0
ENSOARG00000008811	24.1423	17.8541	23.1607	12.6186	18.7253	23.5526	22.6534	16.1323	20.3023	32.4794	21.8069	23.2049	22.6058	24.0952	25.0485	26.9367	0.584814	0.641569	2.19046	4.04222	2.40824	2.52725	2.62166	0.824843	3.00658	1.69196	5.49816	2.9389	3.05977	2.3864	2.12374	4.42521	0	0.05573	0.607846	0	0.181844	0.229974	0.091978	0.506671	0	0.241682	0.093627	0.404484	0.887027	0.118177	0.461134	0.079478
ENSOARG00000020399	9.88646	5.22445	8.70008	7.88009	5.95955	7.18164	9.78157	6.54558	8.69724	10.1807	7.53146	5.83288	5.92614	10.732	7.082	8.09565	0.434586	0.321859	0.741614	1.00421	0.78251	0.760684	1.28008	0.709459	1.00223	0.697823	0.774868	0.841599	1.01644	0.727727	1.10067	1.10192	11.5639	7.9779	5.57619	10.5192	13.2902	8.9421	6.47415	6.73298	15.2849	10.3103	5.23088	12.0285	9.25705	4.58402	7.33203	10.471
ENSOARG00000014457	3938.83	3234.43	3617.51	3341.87	3523.69	4783.71	2677.39	3260.76	3101.05	3004.66	3074.98	3277.9	3304.52	2850.27	3031.33	2633.37	592.008	541.656	533.585	574.713	478.335	602.149	598.106	505	690.044	543.86	608.437	563.092	657.264	707.58	606.854	631.662	1253.66	1339.09	1461.59	1474.3	1088.73	1325.56	1180.93	1326.5	1001.71	1083.52	1130.63	966.87	1580.67	1397.03	1624.41	1069.75
ENSOARG00000001897	0	0	0	0	0.020445	0	0	0.023492	0	0	0	0	0	0	0	0	0.760629	1.32911	0.366817	0.530346	0.374281	0.653476	0.17766	0.937805	0.365353	0.490552	0.470766	0.562583	0.654784	0.139395	0.588777	0.915153	0.063006	0.06748	0	0.098707	0	0	0.04958	0	0	0	0.027611	0.049082	0	0	0.133418	0.136644
ENSOARG00000009351	104.45	127.788	128.415	157.185	144.953	143.494	126.15	114.939	119.324	91.2892	121.524	118.651	109.618	118.725	113.831	102.778	38.6647	55.3626	50.2758	54.0358	40.8524	48.7372	39.2887	42.2469	45.8832	34.2542	47.3079	51.0487	42.7457	36.2312	47.5347	57.0779	49.8754	94.5358	85.2225	105.89	67.6963	78.8467	72.3173	69.4166	72.0285	63.3572	73.3223	74.2573	67.6702	84.3034	76.4589	67.2813
11016	3.0566	3.23498	2.72842	4.21764	3.26667	2.34946	3.02783	3.61349	2.48419	3.41935	3.16293	2.64166	2.19214	3.29807	3.52921	2.43127	3.53086	2.00355	4.37908	4.75486	3.43559	4.36841	3.8008	4.52307	4.81203	3.70468	3.78628	4.37958	4.50326	5.41608	3.7873	2.20589	1.89027	1.76283	2.35293	2.1221	2.78052	2.61114	1.95846	1.74503	2.37018	2.6493	2.35769	2.5317	2.92455	2.00341	2.32278	2.70954
ENSOARG00000007802	0	0	0	0	0	0	0	0	0	0	0	0	0	0	0	0	0	0	0	0	0	0	0	0	0	0	0	0	0	0	0	0	0	0	0	0	0	0	0	0	0	0	0	0	0	0	0	0
9222	1.24266	1.49187	0.836642	0.978944	0.905638	0.26953	0.716978	1.25188	0.74401	0.547448	1.29486	0.226292	0.450218	0.362783	1.57399	0.786604	0	0.286759	0.080755	0.078037	0	0.083589	0.293992	0.238785	0.105354	0.061657	0.1949	0	0.304732	0.175812	0.402188	0.050008	0.190955	0.148688	0.154299	0.181587	0.078366	0	0	0.104295	0.420669	0	0.202005	0.067524	0.08257	0.18878	0.185412	0.227409
12777	0	0	0	0	0	0	0	0	0	0	0	0	0	0	0	0	0	0	0	0	0	0	0	0	0	0	0	0	0	0	0	0	0	0.141117	0	0	0	0	0	0	0	0	0.344446	0.282073	0	0	0	0.09183
ENSOARG00000001399	2.76973	2.08798	1.99148	1.70954	1.11506	1.09389	1.82724	2.80736	1.6512	2.14046	1.71477	0.864488	0.582084	1.60767	1.27236	1.42934	1.41157	1.27475	2.44554	3.6998	2.41793	2.22431	1.67767	3.09547	0.961524	1.05715	1.98979	2.3171	2.03928	1.4504	1.9917	1.86693	0.581791	1.15869	0.687079	1.11191	1.19201	0.992526	1.05497	1.03266	1.33177	0.807236	0.759776	0.818142	0.570728	0.659312	0.722478	1.64613
7177	0.33712	0.129573	0.104576	0.370341	0.100657	0.142063	0.644608	0.500908	0.20173	0	0.091847	0.118383	0	0.092771	0.049079	0	0.049833	0	0.0419	0	0	0	0	0	0	0.065453	0	0	0.097045	0	0	0	8.10562	9.3004	10.4086	10.15	8.36205	7.61309	5.18599	7.49915	13.0909	17.2797	10.4683	9.66007	11.8839	8.43738	12.1039	9.7319
ENSOARG00000008609	36.804	32.6742	30.6074	49.4903	45.0578	32.3989	41.0479	35.4807	37.1201	41.277	32.4179	35.8444	32.5081	33.6327	38.7042	37.5828	8.07642	9.39642	7.32398	6.41388	7.07382	6.93403	8.54393	9.0383	6.40057	8.3314	6.91999	6.68544	6.39886	9.89798	6.10382	11.7434	5.61487	11.0415	7.67441	8.18423	11.2664	10.9785	8.50996	9.61212	10.4069	11.7935	8.56553	7.66458	7.84126	8.30664	9.74957	9.47834
ENSOARG00000016721	7.37053	5.66813	5.4293	5.33562	6.92829	7.27286	6.14516	7.37417	10.4901	4.53908	5.45942	6.89998	10.325	2.88486	4.9903	6.41781	18.3392	5.3672	13.6776	15.5317	12.7329	24.0719	10.8173	7.16971	8.5337	4.63057	8.73747	25.591	17.5394	11.953	9.68473	11.2128	9.15379	7.67772	7.59474	9.98367	5.46345	8.98119	3.57112	5.68746	4.16149	2.91473	7.83405	6.38616	10.0309	5.56133	2.22676	6.49287
ENSOARG00000013420	3.93911	4.23706	3.11406	4.01549	3.4108	4.48307	4.80518	4.81414	4.16514	5.13508	4.54655	5.00114	4.53618	4.92614	5.80495	5.80768	2.57933	1.41536	1.97097	2.95395	2.52018	2.07083	1.40994	1.92813	2.24222	2.56954	2.02117	1.73833	2.60007	2.48866	1.03891	0.895943	1.74318	2.05349	2.23315	2.73375	2.56803	1.59331	2.05146	1.43759	2.26682	1.80139	2.58267	3.6381	0.960768	1.19904	2.84591	2.39474
ENSOARG00000012920	7.63473	6.58177	4.60762	4.36287	5.50965	5.07645	9.09666	7.76351	6.52422	7.75008	6.60117	4.49151	3.29213	5.8483	5.94251	9.55769	1.65151	4.25393	2.5074	2.5754	2.36996	3.18638	2.12291	5.01362	1.1404	1.69409	2.82747	1.33472	1.82153	1.84983	2.08233	5.51333	1.9245	2.38791	1.77954	2.18771	3.12497	2.64025	3.44378	5.02575	3.88589	4.46901	2.55391	2.8247	1.58263	1.57145	1.97757	3.54355
ENSOARG00000003185	69.7188	59.2015	56.0099	66.5983	69.0922	68.1602	75.4009	59.094	60.9369	75.5962	74.7054	73.3701	68.8817	66.015	69.0567	80.3923	117.768	56.4081	76.9223	80.8283	85.3875	67.4533	60.686	101.381	66.5539	104.495	72.8596	62.3316	61.0921	84.357	62.6344	58.1391	15.6035	21.272	16.0546	18.6936	20.7101	22.9687	16.4056	19.6133	20.1663	19.2933	15.9289	19.0867	20.7889	15.3905	17.1498	20.5212
ENSOARG00000019392	21.2763	20.4906	17.6738	19.9027	18.9398	23.3696	31.1711	22.5681	22.7292	27.3443	24.1806	22.823	22.0601	27.4568	23.6725	24.6723	18.0407	9.09242	10.2204	12.9281	9.35938	10.7543	10.8797	11.1018	9.76094	14.747	10.4434	10.3445	10.6603	14.4256	9.17796	9.04323	18.1662	14.2131	16.5066	16.6696	14.7344	17.6868	18.6882	21.2861	13.5359	19.7237	11.8881	10.8365	12.6193	12.5925	18.8963	17.3138
18255	0.283925	0.216655	0.107497	0.848306	0.430113	0.383226	0.476965	0.672457	0.430779	0.839202	0.427348	0.955258	0.53261	0.280128	0.291195	0.609832	0.183782	0.081424	0.203372	0.127497	0.079787	0.061901	0.325926	0.190617	0.222151	0.452879	0.028604	0.309106	0.112178	0.357666	0.03588	0.34822	0.062943	0.279249	0.092179	0.110358	0.139652	0.133792	0.08152	0.059996	0	0.223221	0	0.10906	0.268862	0.031083	0.085341	0.154601
ENSOARG00000004754	0	0	0	0	0	0	0	0	0	0	0	0	0	0	0	0	0	0	0	0	0	0	0	0	0	0	0	0	0	0	0	0	0	0	0	0	0	0	0	0	0	0	0	0	0	0	0	0
349	1.08203	0.684173	0.825656	2.68066	0.596878	0.442567	0.308705	0.342407	0.760166	0.392249	0.437333	0.759093	0.343831	0.319138	0.554134	1.67594	0	0.027601	0	0	0.041182	0.01886	0.055326	0.015213	0.1573	0	0.061263	0	0	0.040999	0.125164	0	0	0	0	0	0	0	0	0	0	0	0	0	0	0	0	0
6098	0	0	0	0.01023	0	0	0	0.011879	0	0	0	0.011564	0	0	0	0	0.011539	0	0	0	0	0	0	0	0	0	0	0	0	0	0	0	4.92895	15.3281	18.087	10.3657	13.0208	12.0461	19.9541	7.85572	12.1384	15.198	14.3673	14.4419	17.6337	15.1058	9.16591	13.9216
ENSOARG00000006509	0	0.044665	0	0	0	0.092949	0	0.022795	0	0	0	0.063673	0	0.066015	0.067738	0	0	0	0.165871	0.290518	0	0.164297	0.094319	0.142879	0.677764	0.16728	0.135385	0.065776	0.427745	0	0.112154	0.094074	0	0	0	0	0	0	0	0	0	0	0	0	0	0	0	0
ENSOARG00000000273	0	0	0	0	0	0	0	0	0	0	0	0	0.060963	0	0	0	0	0	0.189479	0.238311	2.0397	0	0	1.48383	0	0	2.2298	0	1.8482	0	0	0	0.431545	0	0	0	1.34399	0.622696	0	0	0.45227	1.17412	0	0	0	0	1.01556	0
12380	0	0	0	0	0	0	0	0	0	0	0.372546	0	0	0.15134	0	0	0	0	0	0	0	0	0	0	0	0	0	0.170595	0	0	0	0	0	0	0	0	0	0	0	0	0	0	0	0	0	0	0	0
ENSOARG00000008908	7.89568	12.9206	9.75811	12.5047	16.3704	17.4439	11.7356	11.2331	9.73044	13.3081	9.92594	12.359	8.15242	15.4974	21.6654	16.4573	15.6267	7.70568	9.08332	10.1289	11.8369	13.169	12.5332	7.04798	7.44511	17.1737	7.06688	9.41434	7.24005	15.8307	10.2892	10.2607	6.97787	4.53965	2.45087	2.65348	6.75228	5.15339	2.31321	1.91935	2.9954	2.24181	1.62273	3.80593	2.4061	1.89454	2.86303	2.53042
ENSOARG00000005641	0	0	0	0	0	0	0	0	0	0	0	0.092716	0	0	0	0	0	0	0	0	0	0	0	0	0	0	0	0	0	0	0	0	0	0	0	0	0	0	0	0	0	0	0	0	0	0	0	0
17000	0	0	0	0	0	0	0	0	0	0	0	0	0	0	0	0	0.719623	0.025154	0.124231	0.379482	0.339296	0.661731	0.210767	1.20364	0.308646	1.20038	0.240836	0.46807	0.055701	0.308002	0.440347	0.561134	0	0	0	0	0	0	0	0	0	0	0	0	0	0	0	0
ENSOARG00000011128	13.8041	13.3627	13.2261	14.2548	15.947	16.5684	11.2076	10.9295	14.2209	11.9584	15.5581	18.2097	14.8373	15.7654	13.215	15.6439	27.011	22.7097	31.2759	25.7993	30.7309	31.9848	29.5131	33.6374	25.149	31.0824	33.8487	32.8663	32.81	31.1105	35.5298	26.7331	0.94276	1.33471	0.83589	1.03498	1.46058	1.68665	1.05476	1.20734	1.23697	1.05812	1.46379	1.50422	1.17075	1.44744	1.42794	1.78943
ENSOARG00000006650	6.38455	5.7478	6.63694	4.33813	6.27978	6.29572	7.21875	5.66057	5.43561	6.98833	6.98391	5.56459	3.46854	5.08061	6.69377	6.51126	0	0	0	0	0.020599	0	0.011587	0.052229	0	0.016399	0	0	0.019603	0	0	0	0	0	0	0	0	0	0	0	0	0	0	0	0	0	0	0
2821	0.56949	0.330455	0.476238	1.03809	0.671928	0.913582	0.392455	0.765959	0.137821	0.864949	0.771551	0.801355	0.5602	0.551168	1.14969	0.559155	156.142	101.5	183.959	211.469	167.649	177.456	157.753	113.958	221.806	89.4349	201.112	206.859	214.61	309.36	204.355	82.6868	0.561256	0	0.084174	0.141473	0.316837	0.486058	0.030774	0.076846	0.142593	0	0.025269	0.094107	0.087435	0.013954	0.051428	0.050099
ENSOARG00000013342	2.45846	1.59621	1.88265	2.50551	1.98935	1.80336	2.29955	1.85105	2.12981	1.98969	1.89249	2.64985	2.2519	2.43058	2.69091	2.34563	2.20832	1.51611	1.56277	1.73037	1.71916	2.02263	1.70705	1.34801	1.8711	1.68841	1.72707	1.98158	2.33435	2.20278	2.26819	1.32613	3.02064	2.81926	3.20378	3.43857	2.56476	2.38226	2.85089	2.60257	2.76875	1.77382	2.59542	2.67314	3.1257	2.81355	3.30092	2.21703
ENSOARG00000021098	8.30316	7.13948	5.71722	7.59711	9.2732	6.89192	9.566	9.8074	7.93419	9.31926	8.05746	8.1767	6.05345	7.39649	8.4286	9.17795	7.46079	6.53223	9.25369	9.33376	11.7187	9.93937	10.3433	10.56	5.86234	9.03866	8.9401	13.6987	10.9826	7.42241	9.26856	9.45928	1.33661	1.83974	1.39728	1.36972	2.26909	2.70937	1.92635	2.48556	2.75021	2.52046	1.69143	2.77799	1.57444	1.32635	1.96822	2.50915
15105	0	0.180961	0	0	0	0	0	0	0	0	0	0	0	0	0	0	0	0	0	0	0	0	0	0	0	0	0	0	0	0	0	0	0	0	0	0	0.212209	0.133385	0	0.010514	0	0	0	0.198398	0	0	0	0
15291	0	0	0	0	0	0	0	0	0	0	0	0	0	0	0	0	0	0	0	0	0	0	0	0	0	0	0	0	0	0	0	0	0	0	0	0	0	0	0	0	0	0	0	0	0	0	0	0
18279	0.360278	0.471242	0.197716	0.696418	0	0.316128	0.24014	0.165059	0.202177	0.13719	0.400554	0	0	0.09101	0.300334	0.053653	0.087494	0.262794	0.105304	0.106657	0.126609	0.223641	0.428031	0.115829	0	0.074423	0.298283	0.058248	0.571207	0.258516	0.23893	0.089988	0	0.091313	0.335272	0.164475	0.093786	0.254072	0.069465	0	0	0.200272	0	0.167722	0.092787	0.078898	0.053734	0
365	0.127794	0.326806	0.046104	0.112493	0.188221	0	0	0.314385	0	0.173678	0.162832	0	0	0.703285	0.29654	0	0.044085	0	0	0.121594	0	0	0	0.070751	0	0	0	0	0	0	0	0	0	0	0	0	0	0	0	0	0	0	0	0	0	0	0	0
10701	0	0	0	0	0	0	0	0	0	0	0	0	0	0	0	0	0	0	0	0	0.310352	0.226651	0	0	0	0	0	0.451638	0	0	0	0	0	0	0	0	0	0	0	0	0	0	0	0	0	0	0	0
ENSOARG00000014576	153.757	142.688	154.409	141.383	146.34	139.801	156.926	159.483	158.461	141.291	123.885	125.231	134.541	146.836	149.622	141.916	125.84	93.4658	116.06	103.598	114.853	114.352	109.965	92.0632	99.9	111.044	101.439	103.275	104.652	109.619	99.466	96.3571	167.489	230.639	217.981	255.027	203.523	243.479	186.957	223.667	201.946	204.209	205.485	192.789	208.747	214.952	240.815	218.296
ENSOARG00000014537	16.506	17.5209	14.2302	17.9361	15.8358	12.9994	22.0639	17.4861	18.6909	16.8007	17.5383	15.0488	14.8408	20.0109	17.6346	21.4672	7.43728	6.98215	9.25588	7.79397	7.8007	10.3144	7.63792	9.28252	5.82449	6.55588	8.57206	8.19216	8.11489	6.47519	9.83929	7.35362	8.41382	12.6779	6.40303	10.0006	9.87961	9.72209	8.62546	9.25484	11.3921	10.0048	8.51595	10.4927	7.77673	5.76025	7.41274	12.9257
15210	0.171101	0	0.212905	0.362592	0.24174	0	0.031148	0.202872	0.074109	0.116143	0.102935	0.240691	0.073198	0.10583	0.255364	0.214935	0	0	0	0	0	0	0	0.031805	0	0.033806	0	0	0	0	0	0	0	0.077974	0	0	0.130265	0.070288	0.203396	0.079457	0.030995	0	0	0	0.122257	0	0.185629	0.038119
16239	0	0	0	0.064502	0	0	0	0	0	0	0	0	0	0	0	0	0	0	0	0	0	0	0	0	0	0	0	0	0	0	0	0	0.098295	0.563493	0.05208	0.439618	0.746095	0.145516	0.528461	0.517313	0.920812	0.114189	0.669145	0.604859	0.775548	2.12902	0.89901	1.64696
ENSOARG00000005811	0.685252	0.726314	0.884191	0.600257	0.853439	0.830801	1.1049	0.539205	0.862445	1.09173	0.437797	0.562866	1.13413	0.444408	1.07334	0.369471	0.550738	0.065822	0.277326	0.113185	0.201021	0.122511	0.263177	0.519739	0.029799	0.538932	0.153092	0.374836	0.475353	0.126248	0	0.22378	0.761703	0.665037	0.666757	0.434067	0.851131	1.00152	1.00174	1.20956	1.33084	1.07494	0.747878	1.27882	0.883244	1.1791	1.23476	0.995512
ENSOARG00000001297	3.66059	5.73162	5.30949	8.08889	4.55419	3.38145	5.99112	3.3156	3.31788	4.38189	4.73612	3.61409	4.96245	7.2631	5.87882	4.70856	0.142202	0.137109	0.366014	0.250151	0	0.433073	0.335453	0.266999	0.250219	0.206568	0.302679	0.179988	0.198568	0.466982	0.315301	0	0	0.174147	0	0.104351	0	0.149108	0.027599	0	0	0.065179	0.108791	0	0	0.090462	0.11646	0.226691
ENSOARG00000020723	425.643	572.153	615.721	499.125	620.456	755.605	693.801	585.904	696.337	846.847	726.63	757.873	581.208	538.716	550.49	727.343	239.483	262.107	240.591	205.086	186.373	246.07	171.38	301.312	183.228	201.011	202.847	161.849	173.745	206.142	157.606	227.706	129.92	118.042	81.7714	116.827	154.777	136.105	136.507	141.099	163.842	160.956	107.256	178.681	148.183	100.434	86.6516	124.74
16802	0	2.76977	0	0	2.24761	2.35953	2.30971	3.11945	0	0	0	0.992776	0	3.75618	3.27505	2.57926	0	0	1.78911	0	0	0	0.907622	0	0	0	0	0.430252	0.459839	0	0	1.02237	0.874147	0	0	1.19967	2.00387	1.08625	0	1.0514	0.621595	0	0	0	0	0	0	0.537294
20211	0	0	0	0	0	0	0	0	0	0	0	0	0	0	0	0	0.676383	0.388616	0	0.303812	1.21964	0	0	0.798171	0	0	0	0.143839	0.92638	0	0.985442	0	0	0	0	0	0	0	0	0	0	0	0	0	0	0	0	0
ENSOARG00000017815	0	0	0	0	0	0	0	0	0	0	0	0	0	0	0	0	0	0	0	0	0	0	0	0	0	0	0	0	0	0	0	0	0	0	0	0	0	0	0	0	0	0	0	0	0	0	0	0
1948	0	0	0	0.198193	0	0.186774	0	0	0	0	0	0	0	0	0	0.489594	0	0	0	0	0	0	0	0	0	0	0	0	0	0	0	0	0	0	0.109824	0	0.406229	0.203345	0	0	0	0	0	0	0.190775	0	0	0
ENSOARG00000021174	3.77653	2.93921	1.73747	1.36044	2.13773	1.54882	2.62312	2.1373	1.96854	1.80347	1.93393	1.08515	0.78577	2.16912	1.96271	2.69987	0.235904	0.305967	0.339377	0.371755	0.433597	0.666121	0.430427	0.683268	0.156316	0.319385	0.352782	0.400502	0.225036	0.333833	0.385866	0.417666	0.953276	0.764249	0.75557	0.775601	0.716655	0.61573	0.986566	0.844931	1.05366	1.11289	0.563933	0.799875	0.55628	0.520838	0.528098	1.12992
ENSOARG00000002016	0	0	0	0	0	0	0	0	0	0	0	0	0	0	0	0	0	0	0	0	0	0	0	0	0	0	0	0	0	0	0.333112	0	0	0	0	0	0	0	0	0	0	0	0	0	0	0	0	0
ENSOARG00000008955	24.0023	25.6045	26.9519	29.3055	23.4781	25.4394	27.2427	24.2816	25.0033	24.3072	24.4212	26.1937	23.8115	25.2817	20.202	29.4405	20.0011	9.18082	16.6957	17.4754	20.0345	19.2493	23.0218	13.7894	22.0436	21.5045	16.6849	14.3003	17.9254	26.3686	19.8269	9.63944	16.6834	20.1109	18.7611	24.0828	22.303	23.0225	16.6437	20.2423	15.6688	19.8073	11.1929	18.002	14.3264	20.9682	15.1339	17.2924
ENSOARG00000002996	96.3481	94.1098	90.0511	96.5759	103.677	104.042	99.5542	89.863	81.6178	106.492	89.6992	96.1004	94.1567	115.099	99.4994	97.1778	53.0353	32.2672	35.1537	46.0026	27.0124	38.6722	35.4417	49.1756	39.3957	67.6457	34.2198	36.4261	33.7929	48.888	30.7938	36.7586	32.3155	40.4442	37.7589	45.3683	32.084	51.5336	35.3342	33.5682	37.3607	34.7639	36.1131	34.4814	45.6594	38.7426	42.959	32.7282
ENSOARG00000008521	0.300082	0.733505	0.713281	0.679336	0.845028	0.390908	0.320717	1.08692	1.05372	1.02581	0.225656	0.622685	0.788099	0.532366	0.618173	0.886833	0	0	0.041738	0.040876	0	0	0	0	0	0	0	0	0	0	0	0.051975	0.905089	1.55433	1.24286	0.548686	0.959178	1.30019	0.852804	1.42008	0.268359	0.671106	1.00948	0.849014	1.04139	0.983422	2.54988	1.0764
5576	0	0	0	0	0	0	0	0	0	0	0	0	0.185905	0	0	0.456954	0	0	0	0	0	0	0	0	0	0	0	0	0	0	0	0	0	0	0	0	0	0	0	0	0	0	0	0	0	0	0	0
ENSOARG00000020529	4.94374	4.88416	4.66015	8.10215	6.08074	4.86194	5.85993	6.00314	5.26309	6.65675	6.35222	7.09742	6.94247	5.92136	7.03483	6.67959	2.66773	2.17323	3.0774	2.34953	2.37104	2.95952	2.33562	2.44631	2.87261	3.28726	2.91615	2.36685	2.85682	4.11179	3.49629	2.26084	102.447	130.194	97.9483	138.148	107.009	121.532	122.397	116.037	101.481	146.589	95.8932	85.6618	116.618	114.387	114.617	114.247
ENSOARG00000015405	0.579922	0.229588	0.533493	0.530032	0.502362	0.282307	0.203101	0.947535	0.184217	0.365965	0.199967	0.522547	0.408106	0.304061	0.227434	0.504701	0.708485	0.295974	0.407713	0.443374	0.608741	0.410673	0.300495	0.27535	0.759865	0.413054	0.27399	0.190437	0.174433	0.565491	0.291575	0.361475	0.213711	0.233321	0.646712	0.181452	0.150819	0.158082	0	0.317012	0.07151	0.184551	0.077533	0.290021	0	0.147403	0	0.342557
ENSOARG00000020530	32.2915	28.8133	30.9893	30.3623	24.5102	39.9184	36.2576	24.2675	31.0964	38.2025	35.4021	35.9595	30.5089	30.2098	28.5599	39.959	66.6404	20.3471	16.0918	18.1825	16.11	12.0438	11.6849	20.2199	15.4996	42.4582	13.7014	11.1811	9.22862	23.9123	9.63738	11.5359	5.76731	7.44451	4.26353	4.38954	5.94453	6.84815	6.02523	4.68133	5.12806	5.85807	3.95763	5.18595	5.19718	4.54382	5.03458	4.78242
ENSOARG00000000144	0	0	0	0	0	0	0	0	0	0	0	0	0	0	0	0	0	0	0	0	0	0	0	0	0	0	0	0	0	0	0	0	0	0	0	0	0	0	0	0	0	0	0	0	0	0	0	0
ENSOARG00000000190	0	0.384748	0	0.345121	0	0	1.00093	0.417684	0	0.71531	0.632104	1.03742	0	0.602067	1.1242	0.936248	0	0	0.171786	0	0.234651	0	0	0	0	0.081879	0.442298	0	0	0	0	0.123227	0	1.28332	0	0	0	0.425204	0.384828	0	0	0.51922	0.624943	0.598405	0	0.310063	0	0.644438
ENSOARG00000017693	0	0	0	0	0	0	0	0	0	0	0	0	0	0	0	0	0	0	0	0	0	0	0	0	0	0	0	0	0	0	0	0	0	0	0	0	0	0	0	0	0	0	0	0	0	0	0	0
ENSOARG00000002868	5.67287	7.70179	5.68123	8.31371	9.92351	6.81398	11.6927	7.29033	10.041	10.327	8.85506	10.2259	13.5641	8.88608	10.6937	8.78174	2.78014	1.38197	2.46993	2.414	2.43041	1.87332	2.28965	1.18945	2.47764	2.56503	2.03614	2.85321	2.01208	1.64776	2.3543	1.14341	1.43016	1.10621	1.68071	1.65157	2.17801	1.68656	1.31584	1.59181	1.45782	0.781784	1.45768	1.70547	3.20796	2.27408	1.74282	1.77443
ENSOARG00000002992	0	0	0	0	0	0	0	0	0	0	0	0	0	0	0	0	0	0	0	0	0	0	0	0	0	0	0	0	0	0	0	0	0	0	0	0	0	0	0	0	0	0	0	0	0	0	0	0
ENSOARG00000009303	3.80424	2.71801	3.55833	3.25037	3.43989	3.36757	4.34559	3.90723	3.29368	3.86596	3.51819	1.86807	2.03525	2.91243	2.9724	4.57485	0.799072	1.32712	1.15243	1.15713	0.901633	1.33951	0.704121	1.908	0.467565	0.965682	1.23546	0.908136	0.965363	0.836162	0.741982	1.5817	2.5817	3.8824	2.53777	3.16411	2.8182	2.33817	3.47935	3.69388	3.89529	4.39832	2.89764	2.78059	2.42859	1.9971	2.28554	3.93315
ENSOARG00000008039	0	0	0	0	0	0	0	0	0	0	0	0	0	0	0	0	0	0	0	0	0	0	0	0	0	0	0	0	0	0	0	0	0	0	0	0	0	0	0	0	0	0	0	0	0	0	0	0.194425
13884	0.303527	0.194788	0.627414	0.784429	0.713777	0.133598	0.238348	0.15112	0.645708	0.307998	1.17765	0.129786	0.166302	0	0.108901	0.414352	0	0	0	0	0	0	0	0	0.088427	0	0	0.031405	0	0	0	0	0	0	0	0.101803	0.043028	0	0	0.04708	0.047386	0	0	0	0	0	0	0
7746	0	0	0	0	0	0	0	0	0	0	0	0	0	0	0	0	0	0	0.215476	0	0	0.427006	0.121441	0	0	0	0	0	0	0	0	0	0	0	0	0	0	0	0	0	0	0	0	0	0	0	0	0
1651	0	0	0	0	0	0	0	0	0	0	0	0	0	0	0	0	0	0	0	0	0	0	0	0.318517	0	0	0	0	0	0	0	0	0	0	0	0	0	0	0	0	0	0	0	0	0	0	0	0
ENSOARG00000008432	0	0	0	0	0	0.184932	0	0.093847	0	0	0	0.637307	0	0.398634	0	0.469085	0	0	0	0	0.173587	0.162787	0.07513	0.16934	0	0	0	0	0	0.125628	0	0	0	0	0	0	0.229523	0.075015	0	0	0	0	0	0.243714	0	0	0	0.076474
ENSOARG00000016814	6.64702	8.85797	4.83662	7.35074	6.55236	11.9677	12.0206	9.6873	10.4183	9.45318	12.2858	8.68211	5.97258	8.78418	8.81825	17.0615	2.18911	3.83142	4.98278	6.46361	3.72986	5.80481	5.28172	5.60858	2.67596	3.53298	5.8067	4.17278	3.31306	4.65447	4.63621	3.11686	7.60086	10.722	8.42886	11.1575	9.83306	6.71946	9.42669	8.4282	11.5689	10.1804	9.67908	10.3869	7.02941	6.48547	5.60582	9.09842
ENSOARG00000000928	0	0	0	0	0	0	0	0	0	0.024273	0	0	0.005513	0	0	0	0.349551	0.874509	1.32194	2.18848	1.76586	1.08723	0.975523	1.58969	1.65375	0.64774	2.10537	0.716844	1.30514	1.86447	1.51711	0.876137	0	0.056463	0	0.025477	0	0	0.14049	0	0	0.032604	0	0	0	0	0	0.040681
ENSOARG00000009451	0	0	0	0	0	0	0	0	0	0	0	0	0	0	0	0	0	0	0	0	0	0	0	0.040555	0	0	0	0	0	0	0	0	1.27	1.4632	1.06207	1.05881	1.24101	1.45345	0.981552	1.44613	1.08558	0.867027	1.46591	0.802391	1.35511	1.06668	0.928017	1.85861
4148	11.5124	0.743389	7.64878	11.7979	8.1475	10.2529	16.4501	16.3831	4.49101	2.38594	18.6301	9.0408	5.01676	17.51	6.56292	8.7138	5.68312	0.293199	2.57701	1.83825	1.84912	1.98714	4.1319	4.97161	1.07125	0.193115	5.10494	1.96931	2.2035	4.84145	1.0044	1.10349	6.98371	0.091429	4.6413	4.12329	3.07392	4.99274	7.28976	6.05101	2.54862	0.227862	6.16499	4.49237	1.72729	0.194025	2.71233	4.34251
ENSOARG00000017838	0.442146	0.196114	0.103212	0.070253	0.288057	0.356541	0.636784	0.478632	0.169377	0.407072	0.636382	0	0.049002	0.626153	0.564207	0.61755	0	0.096666	0.019215	0	0.040956	0	0	0	0	0	0.054015	0.069661	0	0	0	0	0.489507	0.362329	0.163712	0.339488	0.66564	0.581892	0.726431	0.567079	0.415897	0.358967	0.283317	0.648359	0.168272	0.329138	0.448375	0.722559
ENSOARG00000016248	0	0.379486	0	0	0	0	0	0	0.122714	0.183461	0	0	0	0.344149	0	0	0	0	0	0.625169	0	0	0	0	0.134322	0	0	0	0	0	0	0	0	0	0.134335	0	0	0	0	0	0	0.478391	0.116805	0	0	0	0	0
8392	2.49329	4.87279	3.14457	2.0424	2.60301	2.62001	2.89625	2.10776	2.21698	2.10154	3.64333	1.66581	2.89172	2.13589	2.86575	2.01414	1.21721	1.38545	0.878826	1.41048	1.35538	1.38498	1.4817	1.77255	1.08928	1.13648	1.02176	1.14089	1.22369	1.09461	1.81946	1.59998	1.38583	1.18362	0.995572	1.4469	1.54361	1.89113	1.87156	2.40961	1.37224	3.02887	2.21248	0.866321	2.08691	0.942491	1.22676	1.79145
ENSOARG00000019552	0	0	0	0	0	0	0	0	0	0	0	0	0	0	0	0	0	0	0	0	0	0	0	0	0.027383	0	0	0	0	0	0	0	0	0	0	0	0	0	0	0	0	0	0	0	0	0	0	0
19347	0	0	0	0	0	0	0	0	0	0	0	0	0	0	0	0	2.01994	0	0.0534	0	0.138187	0.705398	0	0	0	0.960927	0	0	0.048708	0.062063	0	0	0	0	0	0	0	0	0	0	0	0	0	0	0	0	0	0
14938	0.281154	0.239691	1.14527	1.1835	0.285985	0.770923	0.235111	1.03001	0.43555	1.58156	1.3981	0.39836	1.39317	0.508025	0.901593	0.272119	0.048782	0.684809	1.01425	0.640311	1.23675	0.824535	0.780748	0.354925	1.00584	0.175169	1.46329	1.30635	1.13553	4.98374	1.48543	0.847643	0	0.03311	0	0	0	0	0	0.080896	0.01646	0	0.031583	0	0.032513	0	0	0
3919	195.768	1065.32	296.74	428.866	644.068	1373.61	1145.15	977.97	830.805	1025.37	957.214	2216.87	2109.5	2224.17	1695.07	3093.05	0	0.176762	0	0	0	0	0	0	0	0	0	0	0	0	0	0	0	0	0	0	0	0	0.109815	0	0	0	0	0.118885	0	0	0.063721	0
9281	2.84233	2.62268	4.1615	2.59511	4.18591	1.85781	2.56678	4.79393	4.08605	4.32267	3.70314	3.35822	3.45684	4.98398	3.77987	2.75902	50.5266	17.6607	47.3125	56.812	8.49303	11.1506	39.1498	2.73043	73.712	8.21017	9.42846	32.2102	44.3758	45.4513	42.5933	6.40258	12.8403	19.7435	11.0623	17.4394	20.0756	17.8124	10.3649	8.33929	12.7974	11.0237	8.88613	15.6598	14.0722	12.2877	14.8241	9.16068
ENSOARG00000014467	0.073554	0	0.038791	0.073212	0	0.082269	0	0.055616	0.44858	0.093867	0	0.056688	0.062652	0.222051	0.229006	0.361418	0.225666	0.889252	0.347145	0.546785	0.51675	0.408678	0.525213	0.450909	0.242414	0.106728	0.604155	0.222372	0.516786	0.276816	0.54714	1.29685	0	0	0.083316	0	0	0	0.077866	0.039873	0.128797	0.220854	0	0	0.131774	0	0	0.082675
248	0.405814	0.153115	0	0.310358	0.10371	0.183562	0	0.175936	0	0	0	0	0	0	0	0	0	0	0	0	0	0	0	0	0	0	0	0	0	0	0	0	0	0	0	0	0	0	0	0	0	0	0	0	0	0	0	0
ENSOARG00000012803	0	0	0	0	0	0	0	0	0	0	0	0	0	0.015678	0	0	0	0	0	0	0	0	0	0	0	0	0	0	0	0	0	0	0	0	0	0	0	0	0	0.049765	0	0.017201	0	0	0	0	0	0
13762	0.206845	0.188028	0.638496	0.192521	0.095227	0	0.315234	0.081422	0.121292	0.227912	0	0	0	0.76033	0.637492	0.190428	0.236444	0	0.106511	0.128327	0	0.120963	0	0.147971	0	0.378642	0.029673	0.075584	0.021699	0.080196	0.233451	0.102127	0	0	0	0	0	0	0	0	0	0	0	0	0	0	0	0.133817
ENSOARG00000008069	0.771052	1.07194	1.16799	0.716816	0.836939	0.807813	0.807844	1.47857	0.687147	1.22884	1.06623	0.410873	0.302238	0.675539	0.66042	1.33817	0.12799	0.13222	0.254044	0.197196	0.210057	0.410305	0.254609	0.445398	0.263916	0.103411	0.275019	0.091324	0.236355	0.174193	0.021108	0	4.27579	6.95768	5.83765	7.15195	4.85975	5.51398	7.77712	6.5641	6.1208	7.37606	5.87698	5.50899	5.92332	3.48891	5.48175	5.51485
14330	0.146263	0.418198	0.47787	1.02508	0.351438	0.136534	0.445621	0	0.130908	0.253604	0.215795	0.554759	0.649062	0.194563	0.485031	0.710055	0	0	0	0.148009	0	0	0	0	0.093423	0	0	0.083335	0	0	0	0	0.429477	1.05846	1.89445	0.727178	0.142974	0.319772	2.09087	0.338374	0.612048	0.914232	1.45039	1.52373	2.30542	1.27383	0.623351	0.413321
ENSOARG00000018759	0.507973	0.247743	0.149547	0.416019	0.276529	0.235616	0.394061	0.12998	0.379832	1.07076	0.665784	0.451754	0.876284	0.609602	0.532712	0	0.252073	0	0.337956	0.562928	0.21717	0.3714	0	0.401455	0	0	0	0.502757	0.211704	0.174132	0.404103	0	0.221933	0.463662	0.468348	0.441428	0.176841	0.301612	0.166821	0.40229	0.23586	0.183094	0.262232	0.328428	0.119941	0	0.114344	0.230918
ENSOARG00000016539	0.905	0.9868	0.98859	2.39955	0.844972	0.691606	1.22438	1.25933	0.818091	0.925274	1.22828	1.9441	2.13376	1.69914	1.75163	2.39461	0.357471	0.364226	0.434045	1.49064	0.509705	0.969118	1.94852	3.06101	5	1.38251	1.53475	1.39997	2.29805	1.65423	2.62196	3.06213	1.79862	2.16093	2.04104	1.81168	1.46105	1.38068	0.970916	1.37443	1.21147	1.56209	1.3201	2.00516	1.4783	1.33004	1.16936	0.766707
11895	1.13473	0.414434	0.336403	0.309986	0.33375	0.337983	0.338629	0.338205	0.15057	0.418547	0.552489	0.323527	0.265866	0.36102	0.207304	0.500794	0	0	0	0	0	0	0	0	0	0	0	0	0	0	0	0	0	0	0	0	0	0	0	0	0	0	0	0	0	0	0	0
3482	5.86827	6.66573	5.01987	6.5255	5.54977	4.30649	6.39328	8.01689	6.66608	5.11558	6.35859	4.6535	5.15714	5.33165	5.42855	6.1466	0.443037	0.539629	0.58659	0.54192	0.525828	0.501051	0.466653	0.532224	0.359945	0.336599	0.520458	0.472159	0.364785	0.517588	0.404241	0.472157	0.135234	0.21357	0.16183	0.253586	0.256597	0.306296	0.220176	0.235286	0.277734	0.312865	0.199577	0.238516	0.197582	0.175543	0.158381	0.269598
7779	1.20547	1.11529	0.93186	3.31634	1.16929	0.951234	1.1455	1.85282	1.08331	1.48934	1.29261	0.588489	0.726963	1.1465	1.00354	1.26474	0.047044	0	0.071352	0.025695	0.037511	0.048822	0.063672	0.029901	0.033236	0.022917	0.058734	0.04652	0.035242	0.109845	0	0.041192	0.787436	0.860769	0.788775	0.985831	1.1394	1.5579	0.730657	1.07286	1.34498	1.38155	0.778895	0.842522	0.664503	1.26723	0.503569	1.00577
ENSOARG00000006613	0.242963	26.1181	7.15044	30.3234	29.1769	5.63373	32.2732	23.1157	1.69539	2.07624	14.6137	35.2458	13.7859	13.3043	21.513	3.13709	17.6847	21.2693	18.8853	9.52099	0	0	9.24925	9.63269	24.2872	10.1636	16.3876	19.0815	13.2016	23.4573	2.12872	23.2778	13.272	0.13555	9.57142	20.8786	13.14	22.5322	8.19528	14.288	0.568855	21.7147	0.263285	5.9076	13.3694	9.32396	22.1619	0
1676	1.62029	0.900608	0.940526	1.2046	1.47876	0.699694	1.12035	1.51756	0.543631	1.70414	1.112	0.411471	0.900874	0.979877	1.20303	0.760687	3.57485	4.61905	5.50911	6.94238	6.6252	6.16844	6.17548	5.86117	6.35604	4.42768	5.69538	5.62155	5.57457	4.88018	7.00795	4.48613	5.6702	7.50538	7.68242	8.04119	6.44298	4.3664	2.86739	4.52618	6.42021	6.854	5.48419	3.85499	6.49521	4.875	4.42736	4.74596
ENSOARG00000012786	3.46341	4.34297	4.29007	6.37906	4.49071	4.57973	5.65643	6.60146	4.09207	4.35641	3.94108	5.57461	3.04846	3.14248	3.69502	6.08376	3.01712	1.28657	2.75378	2.38747	2.40479	2.10983	2.94853	2.3453	2.40932	2.42088	2.80924	2.85564	2.08078	2.62318	1.64533	1.64133	2.72255	4.58535	2.79263	3.47756	3.49144	3.31683	2.38077	3.00928	2.7577	3.30818	2.46883	3.55914	3.4163	2.47188	2.70144	3.46
ENSOARG00000006608	0	0.18227	1.15567	0.539775	0.310084	0.258428	0.076923	0.265971	0.250589	0.148051	0	0.578474	0	0.002386	0	0.110201	0.351909	0.164767	0.489175	0.26626	1.15095	0.565348	0.236129	0	0.840406	0.073594	0.707393	0.609912	0.111066	0.178653	0.356366	0.078899	1.33306	0.906216	2.06525	0.760918	1.51509	0.478331	0.2164	0.228466	1.2416	0.702157	0.57672	0.888409	1.62406	0.324887	1.15491	0.358245
ENSOARG00000009505	13.1615	11.2445	12.1735	15.9599	16.1663	12.8278	16.3463	14.2985	11.8686	16.0535	14.339	14.7602	13.0062	13.3477	15.7077	16.2041	11.9197	11.618	10.1194	9.27772	10.4061	11.5576	13.2601	14.126	9.3982	13.0557	11.0515	9.44794	9.73922	11.7994	12.3556	14.877	7.99866	11.8569	10.4187	13.4403	11.367	14.7144	12.4086	14.5125	10.2738	19.5916	8.89352	10.0866	12.1593	12.3405	13.8713	14.178
ENSOARG00000006255	35.7449	34.964	43.0318	31.3965	27.7297	53.6615	42.0249	37.0781	40.5654	34.2071	37.9914	36.7209	29.5583	39.8074	37.6125	43.5185	16.1552	25.388	16.1365	20.2377	17.6679	23.6899	18.2186	24.3015	15.6764	16.9755	18.1151	20.2655	17.3304	15.7517	21.4831	30.7436	26.4313	32.7038	34.1147	36.5419	29.281	27.5	30.6513	32.7988	32.3155	37.5399	29.8133	26.7623	29.4107	29.9971	39.4156	27.8113
18294	0	0	0	0	0	0	0.166371	0	0.0725	0	0	0	0	0	0.122116	0	0	0	0	0	0	0	0	0	0	0	0	0	0	0	0	0	0.100057	0	0.188339	0	0	0	0.184892	0.312794	0	0	0	0	0.403191	0	0	0.060908
ENSOARG00000014369	1.96682	2.13299	2.61466	2.20549	2.58483	1.66514	2.92267	4.2547	2.31095	2.76489	2.14521	1.63409	1.35586	2.36814	2.07621	2.6479	2.35451	2.64698	3.17131	2.44232	3.82292	4.1709	3.96421	8.21202	2.60532	2.79605	3.67304	3.19602	3.67021	3.47756	3.7764	3.36063	22.2759	33.8514	33.8345	31.5338	27.1303	28.9084	33.6642	27.0835	29.7286	25.7199	23.1964	24.8654	20.1816	16.2362	16.8402	35.1139
1139	1.98804	1.98186	1.09566	1.56855	1.77072	1.51524	2.67452	1.65962	2.32739	1.89571	1.53136	1.28124	0.713339	1.61473	1.57273	1.87871	0.802753	1.0154	1.31641	1.12274	1.42794	1.85587	1.50746	1.88333	1.62061	0.589157	1.24175	1.61273	0.767806	0.992069	0.940984	0.783396	0.624859	0.857729	0.755341	0.737549	0.856744	0.96948	0.668089	0.759111	1.28847	0.856283	0.753865	0.800303	0.60579	0.489911	0.664862	0.869138
15368	0.694829	0.483722	0.873516	2.45602	0.821599	0.361738	0.544749	0.700146	0.211247	0.908572	0.76533	1.39952	1.24781	0.588302	1.00635	0.917595	0.498891	0.325471	0.569972	1.34044	1.04025	0.745997	1.41598	0.614384	1.1006	0.649342	0.797921	1.39732	0.633594	0.910303	0.539032	0.702066	0.074429	0.198588	0.557395	0.550871	0.328512	0.422203	0.237438	0.215683	0.151285	0.3825	0.695114	0.664967	1.1304	0.362391	0.431294	0.966112
ENSOARG00000003554	3.42811	3.14974	2.38036	2.85234	3.50516	2.6106	3.60664	3.76834	2.85757	2.73912	2.97812	2.27486	1.89539	2.30763	3.01149	2.98824	0.390238	0.282812	0.585137	0.864628	0.744962	1.1758	0.761794	0.935894	0.826892	0.732677	0.875622	0.749499	0.445104	0.496759	0.774495	0.521447	2.29978	2.59564	2.20556	4.12609	2.67922	3.21007	3.47473	2.05147	3.5327	4.41061	2.90639	2.59425	2.10088	1.72362	2.39639	3.40442
ENSOARG00000008665	24.7607	23.6926	24.756	28.1325	24.6846	21.9802	34.5707	31.0253	23.605	28.432	30.8953	25.002	21.079	25.1411	28.4212	32.7346	18.1206	9.12435	15.2397	15.0673	17.5791	15.6374	13.6913	23.8754	8.31696	18.06	14.3133	12.7417	13.1342	15.7344	14.1145	9.43076	9.26364	14.355	14.7522	16.3248	14.475	17.1236	12.2808	13.6203	15.1435	18.47	11.9429	13.6037	11.1497	11.036	13.9853	13.5386
4898	0	0	0	0	0	0	0	0	0	0	0	0	0	0	0	0	0	0	0	0	0	0	0	0	0	0	0	0	0	0	0	0	0	0	0	0	0	0	0	0	0	0.003063	0	0	0	0	0	0
ENSOARG00000003628	57.512	65.2054	70.1292	60.4286	53.9287	67.6357	67.655	60.0326	59.1042	62.867	61.848	75.8414	67.6666	74.041	71.1626	66.413	94.2013	31.8979	60.309	61.7104	68.5355	62.2931	67.3491	76.2565	84.0957	89.9179	69.7541	73.4313	77.6203	93.8186	68.913	47.8008	56.0888	61.4253	86.9038	61.6633	48.8353	60.0952	59.6856	71.5314	54.5117	50.8009	52.1432	55.1657	57.2744	63.0808	72.9719	55.4399
12985	0.16738	0.220434	0.731621	0.387164	0.462662	0	0.072537	0.134627	0.154173	0.422155	0	0.105641	0.065683	0	0.060512	0.214949	0	0	0	0	0	0	0	0	0	0	0	0	0	0	0	0	0	0	0	0	0	0	0	0	0	0	0	0	0	0	0	0
ENSOARG00000002424	9.51546	14.8911	11.7816	17.1479	10.447	7.67098	15.4792	11.6125	12.4666	13.5948	15.3439	11.8426	13.2215	14.3672	16.9835	16.036	8.45502	6.24482	10.4775	11.9743	10.4309	12.6394	12.9783	17.3157	11.1296	8.13091	11.7746	12.997	13.0137	15.269	13.4564	6.44847	5.57307	6.58235	5.19363	5.54844	4.08592	5.58653	7.39646	4.80075	5.40072	6.73259	4.42636	4.29396	7.03815	4.3924	6.1699	5.21824
ENSOARG00000020064	0.113534	0.180774	0.210777	0	0	0	0.972361	0	0.565861	0.396868	0.631104	0.459158	0.198818	0.18534	0.365575	0	0	0	0	0	0	0	0.388258	0.133943	0.153557	0	0	0.224609	0.332057	0	0	0	0	0.311997	0	0	0	0.106	0	0.115034	0	0.200342	0.178049	0.2911	0.176115	0	0.101239	0.471702
9715	0	0	0	0	0	0	0	0	0	0	0	0	0	0	0	0	0	0.697695	0.568547	0.24879	0	0	0	0.052198	1.2163	0.189499	0.191392	0	0.468823	0.152706	0.393673	0.14525	0	0	0	0	0	0	0	0	0	0	0	0	0	0	0	0
ENSOARG00000016431	108.609	130.217	170.951	125.916	102.721	150.395	146.79	145.139	147.759	104.168	116.532	126.694	120.107	145.037	137.661	118.18	99.616	43.5399	72.5858	83.8896	84.6397	80.2649	87.0605	89.95	78.065	90.6317	77.2415	94.4629	89.9099	102.272	83.7447	55.8217	203.18	174.001	286.191	215.379	185.076	193.548	202.963	227.396	182.971	209.118	208.172	148.368	212.04	257.608	279.398	180.413
ENSOARG00000002809	5.12325	3.71936	4.46426	4.04998	4.83881	3.35569	2.94581	4.23284	2.46726	4.16394	5.70972	2.88007	3.21184	4.07535	3.98027	2.77158	2.0598	1.25349	1.99209	1.79295	1.28338	1.68039	1.90322	2.08288	0.908382	1.86974	1.94721	1.10839	1.59343	1.60021	1.01706	1.17329	1.8052	3.03684	1.92375	1.64634	2.24791	2.50129	2.97104	1.76515	2.47581	2.35191	1.23052	1.69646	1.49919	1.52003	2.2717	2.46647
ENSOARG00000019101	0.771927	0.678496	0.8513	0.691364	0.368711	0.366218	1.72807	2.76869	1.03415	1.56224	0.606693	0.320108	0.330762	0.932227	0.586482	1.32034	0.621866	0.618488	1.07157	1.39047	1.66935	0.662295	0.555123	1.55269	0.279362	0.139049	1.01994	0.02081	0.161858	0.566952	0.323753	0.254002	0.027188	0.579916	0.0292	0.089873	0.13545	0.092081	0.089873	0.137084	0.151392	0.452182	0.1048	0.05728	0.076416	0.0175	0.05312	0.192477
ENSOARG00000012575	2.30106	2.31124	0.720445	1.24552	1.61061	0.867928	2.10765	1.6656	1.1635	1.22372	2.10772	1.39383	0.768917	1.8483	1.11771	1.45438	0.211105	0.707382	0.40515	0.163679	0.434349	0.780619	0.289372	0.760872	0.108338	0.141642	0.567404	0.462729	0.096017	0.419657	0.382064	0.050708	7.87343	7.49093	12.8469	7.86834	7.03628	5.96402	7.75182	9.27629	7.11053	10.818	7.94782	5.98484	5.64289	3.88915	5.26388	7.5945
8515	0	0	0	0	0	0	0	0	0	0	0	0	0.096768	0	0.126697	0	0	0	0.138755	0	0	0	0	0	0	0	0	0	0	0.362453	0.107416	0	0	0	0	0	0	0	0	0.338815	0	0	0	0	0	0	0.081743	0
14172	0	0.246161	0.720238	0	0.360947	0.397886	0.475693	0.09704	0.100809	0.181848	0.432328	0.139909	0	0	0.65313	0.168851	0	0.198276	0.137338	0.417736	0	0.187812	0.392588	0.067172	0.30408	0	0	0.247327	0.339654	0.32965	0	0.384901	0.085339	0.1984	0.171022	0	0.288663	0.32428	0	0	0.493921	0.092447	0.084713	0	0.231309	0.339537	0.211148	0.221254
ENSOARG00000000952	10.9979	15.2682	13.4358	14.7622	14.2566	18.1328	17.7877	15.1227	13.7309	17.9443	16.852	18.8508	14.5207	17.1863	18.7826	20.2575	22.807	5.67093	9.02412	9.98539	8.60275	8.75993	9.02325	13.1533	7.81338	19.5814	8.46373	7.76504	8.65684	11.2535	8.67812	5.52607	4.04824	5.42622	4.81139	4.87676	5.28952	5.32815	4.47192	4.18583	5.38148	4.09623	4.56763	6.18355	5.19605	5.19726	5.22247	5.47834
ENSOARG00000009178	0	0	0	0	0	0	0	0	0	0	0	0.050073	0	0	0	0	0	0	0	0	0	0	0	0	0	0	0	0	0	0	0	0	0	0.366262	0	0	0	0	0	0	0	0	0	0	0	0.042775	0	0.10024
ENSOARG00000008181	10.2008	2.34034	8.41783	8.80022	3.89035	13.8233	19.3634	17.9324	8.34787	40.0081	11.8639	33.4101	17.9547	11.8735	24.834	33.3777	0.902858	0.966012	1.17474	0.396598	0.468645	1.00874	0.437951	1.24104	1.11796	1.79072	1.09506	1.33201	0.338008	0.303204	0.339353	0.914893	0	0.326028	0	0.551196	0.483986	0.336563	0	0.158032	0.367417	0.130477	0	0.458296	0.404421	0	0.568507	0.887472
ENSOARG00000006067	10.4139	12.3032	16.2865	13.0932	12.4892	14.2678	15.3497	16.7426	15.3708	18.4359	14.1487	14.1319	13.4119	15.2301	16.6311	19.9454	8.98719	11.7536	9.60164	13.1582	11.7934	10.1684	11.8399	13.6832	8.2226	9.78738	8.82412	10.7384	9.35404	8.43806	9.01558	11.0841	6.30464	12.2206	11.8833	11.3378	11.5428	12.6967	11.9236	11.5576	12.6976	13.413	10.3854	11.1321	9.08268	7.60248	8.56983	11.9602
13321	3.85364	0.71479	2.61575	1.38731	1.50057	2.23152	1.3709	1.45472	0.51902	2.10907	1.98552	1.83087	1.59342	2.15309	2.41045	1.67945	8.66603	4.81295	10.7572	12.2846	9.82406	11.6852	16.5772	11.4281	15.5885	14.3303	8.37246	14.3221	12.8933	13.8413	13.5227	9.16178	0	0	0.221774	0.204406	0	0	0	0	0	0.150214	0.132735	0.197382	0	0	0.11372	0
ENSOARG00000008951	10.3028	3.42849	11.3588	4.55064	7.0593	4.34151	5.519	7.37774	4.62669	14.5272	5.48282	6.59773	7.30047	11.8359	12.7504	7.74663	0.047147	0.079034	0.096979	0.024102	0.173937	0.182073	0.04657	0.032635	0.045553	0.077722	0.097698	0.085112	0.052977	0.072576	0.070793	0.2729	0.026992	0.039887	0.037649	0.045174	0	0.027589	0	0	0	0	0	0.098005	0.086677	0.068111	0.048174	0
ENSOARG00000011866	22.5546	28.4733	23.0867	31.8815	29.6819	22.6509	18.6857	17.6546	23.9296	23.8004	28.9267	26.3324	26.0288	37.3918	27.9205	29.6727	14.0721	21.5946	17.0367	22.139	21.2288	20.7555	19.2778	20.2119	25.0447	12.8881	22.5823	19.3084	21.7738	24.6322	14.9453	25.0096	1.69076	1.60387	1.40288	1.40403	1.80283	1.6275	1.12045	0.949408	2.18571	1.55984	1.185	1.75838	2.39685	0.941386	1.44975	1.74508
ENSOARG00000005846	2.21082	2.63019	2.65588	5.18063	3.36898	2.8127	4.52302	2.9444	3.51323	4.44105	4.10274	4.88251	5.42249	4.79761	5.85898	8.49425	2.395	3.42537	2.35272	2.34278	2.94392	2.45963	2.439	3.04547	3.08952	3.47568	2.72894	2.25449	3.2189	1.92075	2.74679	3.49004	0.314099	0.802149	0.116984	0.360064	0.660596	0.605842	0.214279	0.592201	1.20428	0.362358	0.362191	0.49645	0	0.248747	0.507013	0.423907
5826	0	0	0	0	0	0	0	0	0	0	0	0	0	0	0	0	0	0	0	0	0	0	0	0	0	0	0	0	0	0	0	0	1.51757	0	0	0	0	0	0	0	0	0.105962	0	0	0	0	0.1295	0
ENSOARG00000020840	0	0	0	0	0	0	0	0	0	0	0	0	0	0	0	0	0	0	0	0	0	0	0	0	0	0	0	0	0	0	0	0	0	0	0	0	0	0	0	0	0	0	0	0	0	0	0	0
12007	0	0	0	0	0	0	0	0	0	0	0	0	0	0	0	0	0	0	0	0	0	0	0	0	0	0	0	0	0	0	0	0	1.04138	0.802918	0.787859	0.607641	1.03908	0.686199	1.11275	1.19579	1.47534	0.489337	0.698172	1.88153	0.52243	0	0.266565	1.34116
5774	0	0	0	0	0.051411	0	0	0	0	0	0	0	0	0	0	0	0	0	0	0	0	0	0	0	0	0	0	0	0	0	0	0	0.090029	0	0.39941	0.093362	0.343531	0.162461	0	0.436661	0.205924	0.050647	0	0.043221	0.041056	0.227344	0.149328	0.160454
ENSOARG00000004135	4.67626	5.26865	5.31738	9.92981	6.09428	4.27874	5.79432	5.17547	5.07806	5.93728	6.16027	5.96132	4.78969	4.52424	7.16054	6.34654	3.12429	3.26284	3.50266	2.82339	3.26882	2.22792	1.98328	2.24314	3.38735	2.80398	3.48476	1.9916	1.5531	3.93569	2.27123	2.79666	1.62335	3.77327	2.55313	2.94389	2.90279	3.25402	1.95245	1.54196	2.50698	2.96642	2.1002	2.31614	3.28894	2.68042	3.05069	2.22465
ENSOARG00000007586	6.45472	3.37711	4.00267	2.56172	5.0548	1.52694	3.21871	5.68927	3.19087	4.36874	2.98498	1.94662	2.59357	3.97514	3.75871	3.44283	1.62997	0.812975	1.11628	0.759962	1.31757	0.7541	0.883452	1.80027	0.727204	0.841458	1.56081	0.854961	1.18437	0.818028	1.04988	0.567941	2.70952	3.14618	2.02111	2.39867	2.97516	2.53159	2.31055	3.6221	4.65091	5.63778	3.36105	4.16489	1.79295	1.17421	1.87934	3.92111
ENSOARG00000020490	0	0	0	0	0	0	0	0	0	0	0	0	0	0	0	0	0	0.184761	0.048578	0.106452	0	0	0	0	0	0	0	0	0	0	0	0	0	0	0	0	0	0	0	0	0	0	0	0	0	0	0	0
15695	0.568126	0.418938	0.450417	0.542836	0.503839	0.806867	0.2051	0.592584	0.27291	0.525583	0.611469	0.666571	0.25906	0.427092	0.653955	0.355147	0.239529	0.19837	0.224126	0.292932	0.132913	0.069748	0.442706	0.227126	0.150806	0.224681	0.185081	0.244465	0.186088	0.293932	0.082349	0.054518	0.262788	0.748919	0.365333	0.580897	0.244836	0.583973	0.583089	1.01959	0.477493	0.701962	0.881498	0.605799	0.722868	0.751982	0.475871	1.1445
18747	0.947596	0.288892	0	0.311078	1.56661	0	0	0.513035	0	0.919794	0.667741	0.31387	0	0.47625	1.42118	0.543323	0.061483	0	0.045313	0	0	0	0	0	0	0	0	0	0	0	0	0	0.153646	0	0	0	0	0.18563	0	0	0.188532	0.360869	0	0.141491	0	0	0	0
ENSOARG00000010509	8.99405	6.28833	6.69898	5.7533	8.89484	8.84399	9.01643	7.80723	6.80619	8.45361	3.45641	4.71436	8.96351	10.19	8.25389	5.65847	1.46467	2.31837	2.2068	1.1277	2.24879	2.35717	1.38137	2.18561	2.04575	2.57039	1.61024	2.32744	2.30452	2.2682	1.03494	2.38107	4.50737	3.2026	2.251	2.72779	4.27071	2.14528	1.99331	2.95327	3.11296	4.61178	2.51402	2.33395	3.16426	1.4243	1.80659	3.20638
10637	0	0	0	0	0	0.112802	0	0	0	0	0	0	0	0	0	0	0	0	0	0	0	0	0	0	0	0	0	0	0	0	0	0	0	0	0	0.120395	0	0	0	0	0	0.2256	0	0	0	0	0	0
ENSOARG00000020042	0.293341	0	0	0	0	0.099827	0	0.052635	0.219896	0.070945	0	0.182764	0.165597	0.09114	0	0	0	0	0	0	0	0	0	0	0	0	0	0	0	0	0	0	0	0	0	0	0	0	0	0	0	0	0	0	0	0	0	0
7101	0	0.743796	0.340986	0.239271	0.481417	0.144799	0	0.135124	0.394904	0.378221	0	0.293377	0.533367	0	0.526002	0.276608	0	0	0.137571	0	0	0.266727	0	0	0	0	0.139275	0	0	0	0	0	0	0	0	0	0	0	0.196435	0	0	0	0	0	0	0.072205	0	0
ENSOARG00000016040	0.329035	0.59752	0.472072	0.456703	0.342802	0.242636	0.286049	0.299227	0.469042	0.35162	0.534261	0.29862	0.164641	0.447625	0.401483	0.632769	0.025789	0.233926	0.073531	0.081885	0	0.283372	0	0.110418	0	0	0.031453	0.063189	0	0.123264	0	0.039866	0.343857	0.515975	0.245678	0.519284	0.700195	0.442896	0.579295	0.247315	0.759247	0.624343	0.454637	0.882617	0.317987	0.420524	0.323326	0.459224
8749	2.5428	1.14539	0.564544	3.17806	0.171598	0.48753	1.83423	0.070011	0.688896	1.8405	0.990148	1.72732	2.4889	2.90771	0.429158	0.718709	0.168874	0	0	0	0	0	0.030088	0	0	0.05728	0	0	0	0.062601	0	0	0.225415	0	0	0.170252	0	0	0.24495	0	0	0.686478	0.100689	0.086992	0.131628	0.17538	0.060146	0.062433
ENSOARG00000008213	12.4254	14.6564	12.7592	14.8016	12.9559	10.7547	16.5015	18.1724	12.6232	15.3803	15.1215	10.9064	9.08159	13.8731	14.1231	15.4537	2.47384	8.4019	4.24151	3.22742	4.2763	5.30229	4.17489	5.81242	2.5338	3.54062	4.50631	3.0489	3.49049	3.23253	3.81535	7.72953	7.30532	13.9039	11.495	12.019	9.55647	10.9697	11.4524	11.3984	14.1331	13.0883	8.83583	9.86856	8.96202	7.7094	8.51063	11.1144
ENSOARG00000020753	0.065827	0.17821	0.787648	0.141625	0.24688	0.123419	0.151119	0.438668	0	0	0.432025	0.315578	0.38093	0.299917	0.145217	0.356409	0	0.683041	0.82344	1.80862	0.53954	0.201914	0.695527	0.432503	1.48132	0	0.595848	0.517523	0.410174	0.243639	0	1.06741	0	0	0	0	0.122308	0	0.06146	0	0.481087	0	0	0	0	0	0.429035	0
16463	1.22521	1.30558	0.15457	1.71696	0.493809	0.442587	0.462811	0.282482	0.238643	1.10959	0	0.346335	0.290212	0.518777	0.121754	0.899757	0	0	0	0	0	0	0	0	0	0	0	0	0	0	0	0	0	0	0	0	0	0	0	0	0	0	0	0	0	0	0	0
ENSOARG00000020032	57.3069	61.2428	75.8858	60.2768	66.2123	50.2202	49.2098	44.9178	58.4559	56.6662	60.7263	45.0533	40.7019	56.622	43.1045	40.433	6.29591	8.73193	6.90346	8.30139	4.63328	5.31043	3.90346	5.96453	5.17141	6.24857	7.49057	2.77744	3.65035	11.1314	4.37664	5.59356	121.938	239.559	181.837	147.159	167.353	214.372	193.809	151.298	110.66	86.0195	160.225	72.9282	134.469	123.69	186.203	189.408
17523	3.76839	3.37153	2.54771	4.86081	3.72228	2.3673	2.62583	2.89779	2.62549	2.98952	3.10581	3.18907	2.84361	3.0406	3.85271	3.64065	4.11019	2.63454	3.38692	3.07911	3.23203	3.38345	3.91134	2.03851	3.14361	2.93475	2.26626	2.84357	3.2689	3.94242	4.3769	2.74823	3.26531	5.71511	3.39947	4.24218	2.99926	4.03068	2.78514	2.84647	3.0955	3.65704	2.64917	2.70166	3.13661	3.84744	3.55765	3.53537
ENSOARG00000014455	0	0	0	0.096064	0.087114	0	0.072295	0	0	0	0	0	0	0	0	0	0	0.063025	0	0	0	0	0	0	0	0	0	0	0	0	0	0	0	0	0	0	0	0	0	0	0	0	0	0	0	0	0	0
18474	1.45796	2.43114	0.017691	0.096268	0.968206	0.191238	0.207011	0.061416	0.609447	0.252204	0.044745	0.153485	1.88708	0.040097	0.155478	0.142218	0.204086	0.301964	0	0	0.543175	0.026565	0	0.250894	0.274986	0.021016	0.074984	0.359679	0	0.192979	0.148659	0	0.025053	0.172061	0	0	0	0	0	0.025795	0.038481	0.027809	0	0.027119	0	0.024362	0.0415	0.074329
ENSOARG00000006745	0	0	0	0.037159	0.013656	0	0	0	0	0	0	0	0	0	0	0	1.8852	2.73166	5.43745	5.12473	5.11663	2.62679	3.80699	5.78952	3.5755	1.66539	5.05542	4.82886	4.38295	2.75012	2.90242	3.11415	0	0	0	0	0	0	0	0	0	0	0	0.023254	0.118933	0	0	0
15914	0	0	0	0	0	0	0	0	0	0	0	0	0	0.239315	0	0	0	0.570346	0.292199	0.174802	0.185227	0.564872	0.369824	0.139641	0.261341	0	0.535249	0.457961	0.216062	0	0.767766	0	0	0	0	0	0	0	0	0	0	0	0	0	0	0	0	0
19069	3.91046	4.43426	5.26601	4.0018	6.34031	4.70863	4.45033	6.44524	4.24035	5.02668	6.00491	3.11033	5.3554	4.70971	6.76948	5.05596	1.14863	0.43104	2.72347	0.798148	2.15341	1.98124	1.70957	2.05425	1.19658	2.98554	2.18415	1.17648	1.5936	1.34017	2.39417	1.51932	2.42255	3.9569	3.90729	3.49146	4.12254	6.23898	3.26057	4.02391	5.00398	3.77355	4.89429	3.49118	3.77661	3.48529	4.04882	3.86584
5880	2.42159	2.08339	2.01752	3.81182	2.72952	1.57403	2.08393	1.9193	1.81643	2.05189	2.46239	1.85403	2.4837	2.22228	2.1532	2.12622	2.30032	1.9298	2.00397	1.64517	2.19775	2.31975	2.5077	2.16743	2.07237	2.02929	2.03339	1.85645	2.67278	2.26139	2.45915	2.25564	0.967957	1.30046	1.07098	1.21319	1.80055	2.02199	1.30116	1.66481	1.19962	1.57442	0.98863	1.11361	1.34945	1.41025	2.10902	1.08903
16783	0	0	0	0	0	0	0	0	0	0	0	0	0	0	0	0	0	0	0	0	0	0	0	0	0	0	0	0	0	0	0	0	0	0	0	0	0	0	0	0	0	0	0	0	0.463174	0	0	0
ENSOARG00000011349	2.90955	3.2066	2.52213	1.71189	3.02217	2.68765	4.6034	3.54575	2.76598	2.5595	3.35873	1.44239	1.82829	2.90594	2.99598	3.15014	0.531987	0.553837	0.908332	0.627819	0.576162	0.740582	0.789615	1.98937	0.283233	0.483378	1.05128	0.493418	0.528286	0.465044	0.745048	0.776807	0.772518	0.842526	1.16916	0.8689	0.767279	0.688917	1.51606	1.04135	0.993508	1.42453	1.14967	0.865796	0.697515	0.602155	0.772817	0.932196
528	0	0	0	0	0	0	0	0	0	0	0	0	0	0	0	0	0	0	0	0	0	0.230203	0.172041	0.309332	0	0.055061	0	0.053563	0.251238	0	1.10453	0.092544	0	0	0	0	0	0	0	0	0	0	0	0	0	0	0	0
ENSOARG00000011528	0	0	0	0	0	0	0	0	0	0	0	0	0	0	0	0	0	0	0	0	0	0	0	0	0	0	0	0	0	0	0	0	0	0	0	0	0	0	0	0	0	0	0	0	0	0	0	0
ENSOARG00000020797	39.171	42.6163	46.6284	89.1399	45.6647	40.8658	45.0076	100.957	43.8211	46.2612	47.8799	39.4946	35.853	43.036	43.2896	34.3357	20.7549	29.4137	32.0735	22.3501	22.9643	31.0436	23.241	21.5556	16.0522	18.473	25.495	23.0139	20.1922	21.4973	27.5581	26.508	14998.2	13255.2	13224.4	15240	13995.7	14374.3	15242.6	17446.4	13337.3	18982.4	19655.3	16446.2	12785.7	18509.8	19707.1	17152.7
12214	0	0	0	0	0.602243	0	0	0	0	0	0	0	0	0	0	0	0	0	0	0	0.341771	0	0	0	0	0	0	0	0	0	0	0	0	0	0	0	0.563721	0	0	0	0	0	0	0	0	0	0	0
7686	0	0	0	0	0	0	0	0	0.423567	0	0	0	0	0	0	0	0	0	0	0	0	0	0	0	0	0	0	0	0	0	0	0	0	0	0	0	0	0	0	0	0	0	0	0	0	0	0	0
ENSOARG00000007099	4.36082	6.65035	0.190825	7.08208	6.78029	7.42919	6.82217	4.2674	3.25174	7.49915	6.40789	2.94608	2.21234	7.34509	7.29216	7.05563	0.176234	0.169807	0.189486	0.256914	0.374713	0.32367	0.151898	0.233725	0.079728	0.375638	0.293141	0.444161	0.516557	0.764328	0.381195	0.050606	1.45463	1.79643	1.00627	0.372603	1.35662	1.36682	1.26231	0.056913	0	1.21542	1.77505	0.394987	0	1.44591	1.6806	1.60475
ENSOARG00000014587	4.65202	4.77848	4.8835	3.33579	3.19356	4.7365	6.28224	6.27629	5.47095	5.28863	5.17196	3.66748	2.40512	3.50991	4.82206	6.56639	4.64667	8.86671	6.61083	7.63139	9.15656	9.86315	8.44702	5.1628	5.78619	3.75852	6.88283	7.02697	5.97452	6.00522	8.54962	9.84857	2.53851	4.80195	3.00038	3.90707	3.84066	3.75944	4.83355	5.51869	4.39788	5.21654	3.21418	3.44359	2.32923	2.49556	2.81224	4.65904
ENSOARG00000013395	13.8865	17.215	13.8292	18.6432	10.6246	18.5291	22.3692	9.53641	16.0204	16.4476	14.0858	18.4384	16.8934	16.8037	20.0362	19.9231	58.592	10.8883	17.8712	24.7962	21.311	29.9514	29.6243	19.8644	29.5399	45.0389	18.8578	31.7765	39.7736	39.5002	29.6105	11.4872	55.8741	22.8995	39.7407	36.3488	30.728	53.4072	40.0842	53.3799	36.6287	47.0775	28.9592	24.9912	34.8823	43.2963	72.3395	39.3923
ENSOARG00000016485	25.3158	29.3498	31.4698	31.2488	27.0495	13.1657	26.2935	29.0502	24.8457	31.0549	26.833	21.5854	14.0121	24.72	22.8933	25.983	4.7437	3.97266	5.48826	4.96844	4.42393	6.26862	9.49988	8.23926	3.97476	5.12745	5.41338	4.22175	7.76714	7.93062	5.49136	10.6404	76.6668	59.0468	48.8779	49.1929	46.1069	51.654	79.7686	46.7901	65.6794	58.7481	49.975	58.622	79.4569	39.7729	45.0437	52.7805
ENSOARG00000014966	1.52772	0.256286	0.409076	0.182979	2.41148	1.16627	0.184447	1.74292	0	0.296237	0.992718	0.073267	1.17104	0.520862	0	0.309829	0	0	0	0	0	0	0	0	0	0	0	0	0	0	0	0	0	0	0	0	0	0	0	0	0	0	0	0	0	0	0	0
ENSOARG00000016762	2.20812	2.29619	2.2602	7.08556	2.18847	0.913986	2.65825	3.42422	2.74592	4.83242	5.00837	4.0987	5.01632	2.68112	5.07314	5.97576	2.83548	1.56647	2.96539	2.71691	2.28246	2.86076	2.26557	3.18614	3.424	2.60369	2.8305	1.9408	3.62294	4.52521	3.85371	2.08965	3.7919	3.81234	3.35702	3.90051	2.79067	2.53486	1.82672	2.0398	2.79883	5.64996	2.52088	3.42646	3.74275	2.58459	2.3421	3.00886
5418	0	0	0	0	0	0	0	0	0	0	0	0	0	0	0	0	0	0	0	0	0	0	0	0	0	0.050359	0	0	0	0	0	0	0	0	0	0.480638	0	0	0	0	0	0	0	0	0	0	0	0
ENSOARG00000005288	0.30094	0.313719	0.296318	0.120584	0.177987	0.289529	0.426095	0.298168	0.326278	0.156697	0.241774	0.153025	0.068146	0.20016	0.249622	0.27842	0.110759	0.150181	0.113944	0.110394	0.399765	0.090804	0.256996	0.127112	0.103374	0.160895	0.119235	0.10619	0.177624	0.05337	0.128891	0.175679	0.120691	0.224462	0.132583	0.143795	0.2704	0.241618	0.189502	0.251721	0.121818	0.532984	0.106838	0.226641	0.094318	0.188553	0.181597	0.286612
ENSOARG00000010883	3.83231	5.42907	6.39991	5.63505	6.64787	6.95018	7.70858	5.38882	5.82898	5.65982	4.94877	5.07085	4.30796	5.10494	5.11903	5.89326	1.41763	4.16056	2.74239	3.05569	2.64807	4.77293	5.01914	3.55847	1.47554	2.40464	3.37825	3.72237	2.25421	4.15013	2.98086	4.00185	1.11662	1.92982	1.01731	1.31162	3.43415	2.83236	2.846	2.28359	2.32753	3.40154	2.2254	2.07582	1.149	0.637599	1.58118	3.31341
11404	0	0	0	0	0	0	0.443974	0.025746	0	0	0	0	0	0	0	0	0	0	0	0	0	0	0	0	0	0	0	0	0	0	0	0.087771	0	0	0	0	0.240036	0	0	0	0.054336	0	0.152105	0.272132	0.253665	0	0.079651	0
1990	0	0	0	0	0	0	0	0	0	0.106935	0.519803	0	0	0	0	0	0	0	0	0	0	0	0	0	0	0	0	0	0	0	0	0	0	0	0	0	0	0	0	0	0	0	0	0	0	0	0	0
ENSOARG00000003792	14.5645	11.1633	12.9087	15.412	12.6222	15.1176	22.4263	12.5937	12.9067	18.2372	11.8209	13.6834	11.4421	14.3115	14.8434	19.0036	20.9015	6.00637	17.6658	19.3607	22.2206	40.1852	33.6125	65.6965	23.8688	38.9146	15.7023	24.1594	25.242	34.0949	18.5987	15.8989	7.41417	8.59172	18.2285	9.9261	10.7475	23.6879	21.2762	44.1112	35.4122	14.6103	7.46941	21.3495	11.9992	12.68	25.4871	14.8305
12822	0	0	0	0	0	0	0	0	0	0	0	0.2559	0	0	0	0	0	0	0	0	0	0	0	0	0	0	0	0	0	0	0	0	0	0	0	0	0	0	0	0	0	0	0	0	0	0	0	0
7566	0	0	0	0	0	0	0	0	0	0.235046	0	0	0	0	0	0	0	0	0	0	0	0	0	0	0	0	0	0	0	0	0	0	0	0	0	0	0	0	0	0	0	0	0	0	0	0	0	0
ENSOARG00000009649	11.5706	19.2888	20.5249	15.2105	16.8171	24.5485	15.8725	13.7752	14.2374	10.9486	17.5619	12.3577	14.0992	18.0554	13.1304	13.7513	3.81845	2.94769	4.55347	4.37624	4.22462	5.21668	5.08495	3.76849	6.61917	4.60733	4.76281	6.32437	6.46738	8.90613	4.91246	1.73464	1.60998	1.37773	1.6321	2.40278	3.63389	2.55525	1.62166	2.46398	1.61447	0.740635	1.16294	2.66744	1.66464	1.45124	2.05323	2.52406
2295	0	0	0	0	0	0	0	0	0	0	0	0	0	0	0	0	0	0	0.063127	0.256675	0	0	0	0	0	0	0	0	0	0	0	0.047058	0	0	0	0	0	0	0	0	0	0	0	0	0	0	0	0
8567	0	0	0	0	0	0	0	0	0	0	0	0	0	0.160026	0	0	0	0	0	0	0	0	0	0	0	0	0	0	0	0	0	0	0	0	0	0	0	0	0	0	0	0	0	0	0	0	0	0
13282	1.33148	2.24782	2.56001	3.53057	2.10364	2.3152	2.57458	2.02809	2.1676	2.17562	2.75691	2.21959	1.49929	1.85183	2.23911	1.90346	2.1067	1.48574	1.92185	1.49617	1.64362	2.16429	2.30907	1.57845	2.6485	2.12325	2.26745	1.61585	1.56212	3.46227	1.73269	2.14159	4.45496	5.28883	7.08616	5.57435	6.36021	7.26815	4.4954	4.46524	5.54568	7.51143	4.43363	4.59591	5.35064	4.92599	4.87283	4.94981
ENSOARG00000014068	0	0	0	0	0	0	0	0	0	0	0	0	0	0	0	0	0	0	0	0	0	0	0	0	0	0	0	0	0	0	0	0	0	0	0	0.087808	0	0	0	0	0	0	0	0	0	0	0	0
85	0	0	0	0	0	0	0	0	0	0	0.157645	0	0	0	0	0	0	0	0	0	0	0	0	0	0	0	0	0	0	0	0	0	0	0	0	0	0	0	0	0	0	0	0	0.148334	0	0	0	0
ENSOARG00000015942	3.18005	3.17944	3.21842	2.56664	3.61709	4.07336	5.12181	2.9202	2.18843	3.82776	2.36287	1.61754	2.45778	3.8495	2.98389	2.28213	0.196894	0.078057	0.7888	1.01705	0.857937	1.08132	0.340586	0.820999	0.30336	0.270431	0.695495	0.292241	0.541644	0.544722	0.501771	0.498455	14.3393	20.0988	21.2534	29.9577	11.8672	13.034	28.6549	8.03961	17.4129	13.1651	14.9216	13.5682	16.101	14.4839	11.5438	14.8751
18756	1.18101	1.79239	1.84889	2.11706	2.67269	1.39827	2.16373	1.61134	1.9183	1.62432	1.98586	1.38728	1.27166	3.29776	1.84442	1.63518	0.052003	0	0.177463	0.091515	0.325392	0.104812	0.066851	0.112289	0.293335	0.0515	0.158379	0	0.190732	0.05738	0.098034	0.097751	0.200271	0.256255	0.498877	0.060103	0.434128	0.41484	0.054438	0.465546	0.207696	0.103238	0.091013	0.457779	0.570859	0.165842	0.546291	0.204814
16232	3.86968	1.86412	2.01388	1.92025	2.2217	3.01935	3.06343	2.96596	2.71667	2.87547	1.44696	2.15625	1.29888	1.7866	1.74641	4.97784	2.82035	2.79678	2.62586	0.750945	1.90496	3.1213	2.57826	2.56944	0.948196	1.1828	1.63489	1.6205	1.6393	1.96752	1.94494	2.85858	10.3554	2.13545	2.5926	2.07829	3.03677	5.55893	4.82755	4.32706	2.59656	10.9268	2.14695	2.59084	2.99405	1.58754	2.07334	6.11719
ENSOARG00000004873	0	0	0	0.062153	0.037062	0.077593	0	0.076715	0	0.022864	0	0.08038	0	0.25559	0	0	2.37194	3.90737	5.95862	15.5099	7.29531	1.74451	10.74	1.39712	11.0713	10.5032	0.96799	2.40544	2.07698	3.47481	4.45668	2.28678	0.077461	0	0	0	0	0.033026	0	0	0	0	0	0	0.081191	0	0	0
ENSOARG00000017443	10.7464	9.55054	8.85221	7.91026	10.119	10.5949	13.936	12.754	13.6577	9.52449	7.95757	7.89693	6.6938	9.60209	10.3849	14.4866	4.32702	5.05136	6.40376	5.94898	7.64274	8.98629	6.36829	9.21092	3.06396	3.41818	6.19846	5.07177	5.745	5.01388	6.40081	5.22441	62.9532	89.3769	98.1748	72.9787	68.1437	90.2609	75.0924	63.1073	56.2672	79.9074	59.742	56.1775	60.8222	49.194	51.5971	74.4228
5749	0.169018	0	0	0	0	0	0	0	0	0	0	0	0	0	0	0	0	0	0.152176	0	0.129779	0	0	0	0	0	0	0	0.084875	0	0.27811	0	0.074266	0	0	0	0	0	0.185213	0	0	0	0.277207	0.239527	0.150242	0	0	0
8200	0	0	0	0	0.204836	0	0	0.087687	0	0.151866	0.160187	0	0	0	0	0	0	0	0	0	0	0	0	0	0	0	0	0	0	0	0	0	0	0	0	0	0	0	0	0	0	0	0	0	0	0	0	0
ENSOARG00000007768	10.6626	9.72684	7.53985	9.98214	8.63225	5.30604	9.77873	8.72127	8.00038	8.74179	9.19564	6.73515	6.04369	8.06532	8.18683	10.3308	3.16675	4.09106	3.55298	3.50311	3.47352	3.78333	3.44447	5.188	2.38426	3.26286	3.78102	2.99705	2.77748	3.23125	3.32639	3.66711	2.60207	2.9803	2.3994	2.82052	3.37766	3.15327	3.50934	2.83553	3.882	3.78963	2.857	2.91861	2.2173	1.96992	2.7392	3.35502
ENSOARG00000001255	0	0	0	0	0	0	0	0	0	0	0	0	0	0	0	0	0	0	0	0	0	0	0	0	0	0	0	0	0	0	0	0	0	0	0	0	0	0	0	0	0	0	0	0	0	0	0	0
ENSOARG00000012052	40.2586	52.0792	47.507	57.246	48.47	53.3188	60.9377	51.8509	47.9784	49.7133	49.5337	58.4454	51.5548	59.6712	55.6741	56.5416	26.4704	17.8814	23.8517	22.0743	20.4845	21.9307	24.3684	17.0874	16.7484	27.6501	19.2563	19.039	18.4728	20.9164	12.9287	12.8856	11.2696	20.761	16.0584	23.0026	16.8962	16.7712	14.0878	15.1514	18.1087	14.7169	12.7821	20.0533	16.274	16.6972	13.8498	17.4834
17320	0	0	0	0	0	0	0	0	0	0	0.191728	0	0	0	0	0	0	0	0	0	0	0	0	0	0	0	0	0	0	0	0	0	0	0	0	0	0	0	0	0	0	0	0	0	0	0	0	0.171897
10242	1.56934	0.503432	0	0	0.769562	0.778241	0.45812	1.00758	0.431072	0.276299	0.937823	0.648012	0.500071	0	0	0.208893	0	0	0	0	0	0	0	0	0	0	0	0	0	0	0	0	0	0	0	0	0	0	0	0	0	0	0	0	0	0	0	0
ENSOARG00000007568	0.279444	0	0.159001	0	0.151115	0	0.037288	0.281038	0.407811	0.164461	0.46025	0.190985	0	0.039393	0.176079	0.25615	0.124417	0.194886	0	0.088049	0.21087	0.073539	0	0	0	0	0	0	0	0	0	0	0.362126	0	0.469474	0.066371	0	0.114441	0.033868	0.046258	0	0	0.120399	0.081871	0	0	0	0
ENSOARG00000010318	0	0	0	0	0.038204	0.079058	0.529449	0.125212	0	0	0.05088	0	0	0	0	0.644178	0	0	0	0	0	0	0	0	0	0	0.207795	0	0	0	0	0	0.189303	0	0	0.043544	0.110596	0	0	0	0	0.135556	0	0	0.040775	0	0	0
12178	0.26645	0.106956	0.151959	0.158587	0.088304	0.224259	0.353303	0	0.07021	0.16611	0	0	0	0	0.298763	0.258349	0	0	0	0	0	0	0	0	0	0	0	0.021853	0	0	0	0	0.070579	0.386559	0.355545	0.398739	0.149721	0.068399	0	0.096595	0.073173	0	0.183551	0.263551	0	0.129387	0.076555	0.23806
ENSOARG00000000891	246.148	227.747	248.492	251.374	264.288	347.809	261.347	256.857	251.882	247.714	263.621	314.018	295.149	235.859	269.507	248.186	135.231	92.5148	99.8279	103.479	99.3313	114.693	102.136	79.3683	118.447	104.456	115.832	103.66	108.291	121.567	93.4768	97.4847	412.293	513.727	414.512	415.005	413.606	434.276	420.015	361.843	380.519	327.439	360.001	463.316	375.832	379.916	296.279	399.838
ENSOARG00000012516	0	0	0	0	0	0	0	0	0	0	0	0	0	0	0	0	0	0	0	0	0	0	0	0	0	0	0	0	0	0	0	0	1.89915	2.93604	2.98699	4.77261	2.23894	1.62169	0.900376	0.652731	1.72965	1.50097	0.632577	0.942902	1.6202	1.21421	0.939852	2.55514
ENSOARG00000008409	3.84813	3.2718	3.83626	6.31304	4.42779	2.95766	5.47981	3.74222	3.83895	4.78141	5.17597	4.38769	4.73673	3.21718	5.511	5.37452	1.84756	2.42915	2.21171	1.35285	2.11007	2.38031	3.28296	2.91819	1.85376	1.89158	2.8588	1.85733	2.624	2.95506	2.0098	3.37804	2.80851	3.12258	2.62899	2.10639	2.96438	4.54516	2.92427	3.43178	2.45786	3.39338	2.84653	3.01566	3.1852	2.38889	2.49291	2.88662
ENSOARG00000007254	45.0412	39.6407	41.5771	46.498	45.0695	35.2522	39.8753	33.8872	37.2633	40.9868	40.6911	36.5997	38.1724	38.1473	37.5599	37.3756	5.75472	6.37027	7.23661	8.07772	6.26221	6.37324	8.22264	8.55113	6.94969	11.8483	5.66087	5.77393	5.74342	8.37021	5.92862	6.33387	16.6464	33.1527	39.0965	34.5969	21.1017	33.3017	22.482	23.8638	27.8054	26.1151	29.7492	25.6841	24.7286	28.4628	18.8176	27.0555
ENSOARG00000018588	9.85442	10.1399	11.4211	6.40838	9.21068	22.6469	13.7526	9.23799	9.27844	14.8849	13.904	18.4153	19.7147	19.7346	20.7916	16.7731	0	0.190964	0.330466	0	0	0.137613	0.344132	0	0	0	0.311189	0	0.325237	0	0.369302	0	0.587934	0	0.327373	0.51706	0	0.361405	0.255667	0.727123	0	0.173015	0.357844	0	0.35209	0.436427	0.155451	0.857914
ENSOARG00000016554	0	0	0	0	0	0	0	0	0	0	0	0	0	0	0	0	0	0	0	0	0	0.189483	0	0	0	0	0	0	0	0	0	0	0	0	0	0	0	0	0	0	0	0	0	0.089933	0	0	0	0
ENSOARG00000008113	70.2692	74.4261	83.3585	74.457	66.8229	93.2776	70.503	77.6155	83.315	77.497	68.739	88.501	72.1787	67.1573	67.2944	71.4058	39.8031	12.3015	38.0804	31.829	27.6582	30.2543	34.5768	23.828	35.3135	31.7715	29.6306	37.3156	31.9261	45.4896	24.1032	9.77497	87.6205	92.4216	120.486	142.461	75.9463	92.3243	69.5474	80.5164	82.6493	66.2259	88.8749	89.3264	100.356	119.965	105.37	84.1115
ENSOARG00000017983	3.13248	2.63131	3.36976	5.28067	4.0997	4.00633	4.98557	3.81174	5.55171	4.81519	4.81074	4.45631	3.22158	3.00759	4.73635	5.87207	5.09484	4.17014	3.27655	3.57691	3.29254	3.33906	5.62924	5.77982	2.92806	3.52298	4.40593	3.79036	4.30523	3.19826	3.71335	4.20556	9.25778	19.1629	14.9662	8.69904	12.5821	13.1294	9.23059	8.10151	13.1793	11.5476	10.0737	10.7366	14.3601	12.7187	12.1392	9.81937
ENSOARG00000020415	1.15942	1.9471	2.18606	1.91463	1.28636	1.05895	0.391729	2.00276	2.42112	2.15832	1.6178	0.571231	0.803275	0.677447	1.0367	1.65506	0	0	0	0	0	0	0	0.112355	0	0	0.056411	0	0	0.048646	0.100175	0	0.437957	1.40745	0.860146	1.16162	2.42188	0.833217	0.55551	1.26137	3.0626	1.62935	1.22571	1.9096	0.395039	0.650232	0.597278	1.32726
6839	0	0	0	0	0	0	0	0	0	0	0	0	0	0	0	0	0	0	0	0	0	0	0	0	0	0	0	0	0	0	0	0	0	0	0	0	0	0	0	0	0	0	0	0	0	0	0	0
ENSOARG00000018772	3.67546	2.76471	1.95827	2.52672	3.35692	1.88456	2.8278	2.80218	2.84705	3.2227	2.55013	1.60171	1.64994	3.34644	2.48746	3.30508	15.608	14.1929	27.5479	34.0014	31.9006	31.1838	22.5906	26.2223	15.3618	12.5297	36.159	23.6757	25.2434	19.8376	29.429	16.0308	1.13081	1.64085	0.993056	1.88596	1.83848	1.27817	2.4773	1.94919	2.42039	3.05642	1.71575	1.43177	1.38386	1.05546	1.44402	2.13609
10810	3.25052	4.08254	2.74731	2.67504	3.5884	2.73109	3.58122	2.41327	3.39737	2.33198	2.61941	2.01642	3.45462	3.6175	2.74573	2.41881	0.660708	0.811269	1.4238	0.790777	0.84292	1.18595	0.909127	0.695377	1.18631	0.925685	1.17976	1.37504	1.44447	1.29746	1.82823	0.746303	2.3045	1.48938	1.88969	1.81253	1.72152	1.91734	1.20146	2.059	2.40204	1.61193	1.87056	2.00618	2.55954	2.05008	2.35347	1.98612
ENSOARG00000019660	9.24084	11.7262	12.3792	11.4985	12.288	15.5192	14.1633	12.9478	16.3715	15.4736	13.6912	10.2366	10.1259	12.3981	13.6573	17.0386	7.75681	14.8287	10.4156	10.7384	9.26273	9.33326	13.3558	14.9593	10.9077	9.45877	8.05654	7.90543	7.75409	11.8961	10.6737	16.1454	2.13879	5.0656	4.97343	3.70679	3.51308	5.63683	3.43399	2.9856	4.4385	3.99894	3.82598	3.82174	2.51421	3.50104	2.13512	4.55743
ENSOARG00000016578	2.03559	0.124087	3.46491	2.14889	1.9702	2.27472	0.766498	2.45207	1.80147	0.877317	2.28958	1.9328	1.34602	2.97354	0	1.61841	2.06844	3.22727	4.54421	3.66943	5.70239	3.92595	3.04384	3.87687	2.85468	0.774581	4.05348	2.79622	2.16169	3.46879	1.62388	5.07186	0	0	0.538828	0.190911	0.644581	0	0.252891	0.485591	0.355825	0.336868	0.427974	0.715441	0.365896	0.15919	0	0
15770	2.74751	0.879585	0.369024	1.21267	1.46723	0.627402	5.63719	0.880191	0.451287	0.837527	0.802215	0.435293	0.884273	0.542729	1.48227	0.811611	1.31732	0.453285	1.2378	0.892628	0.67948	0.641791	0.699294	0.56874	1.37437	0.674093	1.11925	0.987927	0.755355	1.06672	1.24067	0.411533	0.94916	0.419258	0.600589	0.820382	0.96019	1.03913	0.778321	1.0378	0.721511	1.00125	0.439134	0.830171	0.520042	0.721837	1.04382	1.14712
3253	3.00873	1.97815	2.18027	1.98312	3.41275	1.52425	1.03842	1.36958	1.1163	1.05899	1.06741	1.60389	1.5523	1.59004	0.851125	2.49147	1.5123	2.32824	0.903989	0.44376	1.50737	0.850129	0.86363	0.851587	0.763092	0.517147	0.559254	0.753311	0.766485	0.66541	0.462075	2.36342	0.80508	1.19235	0.677445	0.540398	1.2868	1.15867	0.567785	0.630643	0.891646	0.847781	0.508814	0.773813	0.838145	0.522188	0.586834	1.26833
ENSOARG00000019232	0	0	0	0	0.05288	0.019526	0.018799	0	0.061542	0	0	0	0	0	0	0.040942	0	0	0.020168	0	0	0.072288	0	0.017965	0	0.02726	0	0	0	0	0	0	0.034221	0	0.066194	0.095782	0.085267	0.097241	0.156133	0.106334	0.060859	0.047483	0.112099	0.05538	0.186295	0.076721	0.036866	0.063172
16336	3.77558	7.54678	5.09839	7.41232	6.99479	4.14293	2.75752	4.32527	5.57175	7.10835	4.88488	2.94386	3.09937	6.71012	3.93233	3.42379	9.9893	2.59387	7.46972	7.23046	7.67519	7.28677	9.13596	7.84228	11.2567	9.07969	9.16598	11.5537	10.9695	16.3638	11.2182	4.79208	2.24359	1.35175	2.52584	1.64575	3.2723	3.24374	1.88793	2.35961	3.48892	2.19977	2.15916	2.77955	1.86697	1.59797	1.86949	2.77644
211	1.81621	2.19945	1.06392	2.02814	2.79559	3.36294	1.07313	1.59841	1.45031	1.60106	1.95526	2.77216	0.959979	2.03355	2.13182	2.0103	0	0	0	0	0	0	0	0	0	0	0	0	0	0	0	0	0	0	0	0	0.017838	0	0	0	0	0	0	0	0	0	0	0
ENSOARG00000002113	15.1738	11.0816	10.5911	7.90161	8.53173	10.4756	8.86255	13.1349	11.0586	10.6021	9.2012	9.10422	10.074	9.53644	9.37804	10.4711	2.87708	1.05124	3.05165	0.773381	2.11287	2.72726	2.78104	1.34376	1.40308	1.72556	2.9186	1.29578	2.03594	2.29488	2.47761	1.18079	20.5198	16.5792	20.565	18.616	16.5457	17.0422	15.2015	18.9469	17.3266	17.6621	15.4771	10.9977	16.9261	16.4478	17.5379	13.4197
ENSOARG00000012627	0	0.012539	0	0.125889	0	0	0.018048	0	0	0	0.044228	0.050528	0	0.061202	0.06868	0.072151	0	0	0	0.015981	0	0	0	0.011874	0	0	0	0.020253	0	0.016716	0.018216	0	0.014609	0	0	0.063227	0	0	0	0	0	0.016107	0	0.038535	0	0	0.055729	0.046271
ENSOARG00000005652	5.1468	9.3735	8.12291	4.61691	10.2937	14.3379	15.1363	5.42597	11.2952	15.0213	11.2255	19.9673	16.2918	14.3632	18.5478	21.1949	1.24569	1.17601	0.562614	1.5279	1.31301	1.02393	0.686412	1.29987	1.12398	2.5761	1.58364	1.18916	1.57952	1.58436	1.27332	1.5585	1.96858	4.39584	0.628864	1.82172	3.3862	1.76675	0.77589	1.31015	1.99952	0.686505	0.897813	2.66521	0.869798	1.05997	1.20452	1.77521
ENSOARG00000009535	5.66454	7.76678	6.24053	2.45209	3.97385	3.8059	6.00427	6.18787	5.61296	5.30875	4.63761	1.81873	1.86315	5.36461	3.2501	5.74255	0.789707	4.42436	1.84739	4.69305	3.41557	2.56318	2.33766	5.6628	1.01621	1.11966	3.36765	2.18564	2.0619	1.13544	2.44238	4.98441	18.8375	27.5282	23.9331	35.0754	18.8708	13.0832	27.4287	28.2533	27.751	32.6188	21.4143	18.1842	18.8562	14.7612	14.6312	27.1809
ENSOARG00000004367	0	0.914362	0.310443	1.12649	0	3.89877	1.27088	0.436842	2.07716	0.72014	1.13032	2.72934	0.84674	0.839783	1.41837	3.97161	4.31792	1.73544	3.00137	2.03358	1.09268	2.98826	2.90491	1.92733	4.42101	1.93956	1.2046	1.6448	2.03273	2.64997	2.33713	2.62362	0.237279	0	0	0.336956	0.73295	0.46494	0	0.179951	0.957245	0.431276	0	0	0	0.266564	0	0.51999
ENSOARG00000010030	10.6038	10.3444	10.609	18.9745	15.6061	8.66273	12.9835	11.6191	10.5094	14.1546	12.8352	14.155	15.7954	13.2021	14.3621	13.546	9.25414	11.947	8.1182	7.8088	9.62358	8.60798	12.3304	7.02064	10.0165	13.3822	7.85077	7.73826	10.3203	11.6946	9.20929	14.3785	13.6511	22.9823	18.976	25.6	18.5657	22.4101	15.7965	13.6512	21.2773	17.7445	21.0744	18.8302	20.2303	15.7841	20.6656	20.7016
20003	0	0	0	0	0	0	0	0	0	0	0	0.548718	0.457102	0	0	0	0	0	0	0	0	0	0	0	0	0	0	0	0	0	0	0	1.42352	1.00622	0	1.51437	0	1.06566	0.806562	2.04296	1.22298	1.27412	0	0	0	0	0	0
ENSOARG00000019240	0.0969	0	0.33235	0.228177	0	0	0.33129	0.190665	0.093367	0.527532	0.131602	0	0.199729	0.253444	0.142023	0.070799	0.603638	0.372698	0.488676	0.903242	0.914768	0.837376	1.39354	0.931705	0.941097	0.723097	0.799566	0.806486	0.647835	1.03964	0.536641	0.5552	0	0	0	0	0	0	0	0	0	0	0	0	0	0	0	0
3205	0	0	0	0	0	0	0	0	0	0	0	0	0	0	0	0	0	0	0	0	0	0.224564	0	0	0	0	0	0.239056	0	0	0	0	0	0	0	0	0	0	0	0	0	0	0	0	0	0	0	0
ENSOARG00000018525	0	0	0	0	0	0	0	0	0	0	0	0	0	0	0	0	0	0	0	0.051537	0	0	0	0	0	0	0	0	0	0	0	0	0	0	0	0	0	0	0	0	0	0	0	0	0	0	0.025434	0.033035
5579	2.33089	2.75223	2.45414	2.46515	2.20214	2.56268	1.44765	2.49433	2.1222	1.48961	2.7485	2.86384	1.93465	2.87668	3.04844	1.97283	2.97361	1.38192	2.85331	1.99877	3.2182	1.59811	2.95119	2.74605	3.94518	2.3485	2.71997	2.73393	3.45263	3.81126	3.06243	1.47436	0.739375	0.891351	0.616339	0.470304	0.723913	0.749056	0.379441	0.686085	0.515624	0.419851	0.516234	0.233194	0.685026	0.494095	1.35855	1.00866
13932	0	0	0	0	0	0	0	0	0	0	0	0	0	0	0	0	0	0	0	0	0	0	0	0	0	0	0	0	0	0	0	0	0	0	0	0	0	0	0	0	0	0	0	0	0	0	0	0
ENSOARG00000002844	0	0	0	0	0	0	0	0	0	0	0	0	0	0	0	0	0	0	0	0	0	0	0	0	0	0	0	0	0	0	0	0	0	0	0	0	0	0	0	0	0	0	0	0	0	0	0	0
ENSOARG00000019024	81.506	92.044	88.9837	80.5649	85.5796	55.3477	85.996	80.4085	75.0607	85.601	78.9149	60.7316	49.5499	88.6427	64.9898	78.6097	121.59	148.107	165.717	212.526	173.802	185.188	120.887	122.934	125.21	80.1425	181.485	172.682	143.106	174.555	195.971	219.496	91.4766	94.7725	69.1903	87.1337	128.783	97.4561	91.5112	95.7074	114.502	77.8538	78.736	106.014	95.7913	64.7863	77.7153	107.946
ENSOARG00000020741	21.2731	6.60243	7.4096	3.00842	9.55158	8.07185	11.3638	9.15531	17.0947	4.16496	5.85804	3.07565	4.19575	6.26264	4.60883	12.3669	7.07696	7.13389	5.6405	6.23151	8.77365	9.23071	9.74103	5.58825	2.33124	2.07614	4.98614	3.95745	5.91403	2.46057	7.97844	7.28791	17.9219	7.84687	4.2081	8.40644	11.8029	8.51211	7.24505	10.6621	15.5045	16.2888	6.77976	6.90566	4.15139	2.12535	2.46787	9.69149
ENSOARG00000013963	2.40967	4.34203	4.86373	3.69467	3.85169	5.95016	4.28337	3.20427	4.31154	3.32234	5.21583	4.2143	3.8299	4.17478	4.2618	5.44731	0.818629	0.479741	0.872963	0.573668	1.09017	0.960119	0.570217	0.81807	0.613487	0.683209	1.14021	0.631041	0.531448	0.553222	0.501596	0.51397	0.158029	0.276888	0.142213	0.227779	0.435742	0.190335	0.228078	0.309757	0.322731	0.168008	0.338081	0.23655	0.151311	0.30965	0.3075	0.475646
16235	0.767082	0	0.44896	1.46116	0.505713	0.020426	1.07206	0.377048	0.077192	0.035302	0.796691	0.141365	0.242216	0.112235	1.18438	0.627077	0.45175	0	0.045734	0	0	0	0.137617	0	0.030878	0.032721	0.062245	0.260835	0	0.031385	0	0	0.50566	0.097823	0.089749	0.144043	0.094649	0.205644	0.092338	0	0.331568	0.244704	0.05595	0.287992	0.348174	0.016652	0.625006	0.074128
ENSOARG00000016708	0	0.023095	0	0	0	0	0	0	0	0	0	0	0	0	0	0.020619	0	0	0	0	0	0	0	0	0	0.018203	0	0	0	0	0	0	0	0	0	0	0	0	0	0	0	0	0	0	0	0	0	0
ENSOARG00000013383	1.77702	1.92514	2.23005	2.02202	2.78991	1.94122	2.84048	2.11897	1.54409	2.50039	2.45445	1.7852	1.60226	1.92606	2.06827	2.0616	1.46971	1.89095	1.58054	1.6182	1.5431	1.34298	1.62235	1.91173	0.788519	1.78196	1.08543	1.02005	1.46139	1.32083	1.24549	1.44271	0.87993	2.25189	1.79618	1.37542	2.03203	2.09735	1.40685	1.90198	1.71203	1.95885	1.13075	1.20518	1.31287	1.02496	1.0637	1.38285
ENSOARG00000016029	0.369966	0	0.672526	0	0.310487	0.407248	0.55088	0.13203	0.61618	0.066774	0.183099	0.128803	0	0.216588	0.241119	0.208717	0	0	0	0	0	0	0	0	0	0	0	0	0	0	0	0	0.155101	0.29295	0	0.459715	0.291654	0.202924	0.368058	0.168499	0.15409	0.105839	0.090743	0.376698	0	0.112611	0.135271	0.275384
12747	0	0	0	0	0	0	0	0	0	0	0	0	0	0.366221	0.221441	0	0	0	0	0	0	0	0	0	0	0	0	0	0	0	0	0	0	0	0	0	0	0	0	0	0	0	0	0	0	0	0	0
19765	0	0	0	0	0	0	0	0	0	0	0	0	0	0	0	0	0	0	0	0	0	0	0	0	0	0	0	0	0	0	0	0	0.199827	0.113471	0.012634	0.208333	0.055629	0.357979	0.512508	0.022114	0	0.425707	0.043305	0.02513	0.40579	0.108326	0.608332	0.156489
ENSOARG00000009481	0	0	0	0	0	0	0	0	0	0	0	0	0	0	0	0	0	0	0	0	0	0	0	0	0	0	0	0	0	0	0	0	0	0	0	0	0	0	0	0	0	0	0	0	0	0	0	0
15544	0	0	0	0	0	0	0	0	0	0.470091	0	0	0	0	0	0.498647	0	0	0	0	0	0	0	0	0	0	0	0	0	0	0.134528	0	0	0	0	0	0	0	0	0	0	0	0	0	0	0	0	0
ENSOARG00000001780	0	0	0	0	0	0	0	0	0	0	0	0	0	0	0	0	0	0	0	0	0	0	0	0	0	0	0	0	0	0	0	0	0	0	0	0	0	0	0	0	0	0	0	0	0	0	0	0
18076	0.436042	0.656092	1.30933	0.898312	2.30236	1.66491	0.849796	1.04168	0.864025	0.565	1.87638	0.840284	0.849568	0.906385	2.55485	0.601771	0	0	0.013909	0	0	0	0	0	0	0	0.027631	0	0	0	0	0	0	0	0	0	0	0	0	0	0	0	0	0	0	0	0	0
ENSOARG00000014064	15.8875	3.00143	6.15504	0.444143	19.4204	25.3711	0.048694	3.74707	0.317375	2.75115	0.742443	0.285163	34.9273	0.507083	2.45274	0.050047	24.7526	2.4551	6.26333	0.673461	23.649	49.1022	0.699422	1.7859	0.378516	5.72452	0.375259	0.986378	0.253787	0.854735	2.96524	0	1.68732	0	0	0	0.856921	4.11983	0.092641	0.160413	0	0.290613	0.018279	0	6.17687	0	0.621069	0
ENSOARG00000020703	128.543	113.248	135.498	152.476	137.763	126.147	122.957	125.626	135.561	113.313	117.581	136.182	137.255	127.412	128.08	115.622	94.7488	70.8404	66.7781	78.9697	76.0049	69.6039	102.1	49.4741	96.346	78.5795	70.5435	91.122	93.8273	99.5387	78.9416	94.211	140.525	203.178	207.613	250.665	197.83	206.059	188.152	174.215	202.739	172.035	190.144	176.68	234.915	251.573	214.703	196.785
ENSOARG00000017072	0	0	0	0	0	0	0	0	0	0	0	0	0	0	0	0	0	0	0	0	0	0	0	0	0	0	0	0	0	0	0	0	0	0	0	0	0	0	0	0	0	0	0	0	0.060526	0	0	0
ENSOARG00000000325	0	0	0	0	0	0	0	0	0	0	0	0	0	0	0	0	0	0	0	0	0	0	0	0	0	0	0	0	0	0	0	0	0	0	0	0	0	0	0	0	0	0	0	0	0	0	0	0
ENSOARG00000014847	0	0	0.083058	0.04308	0	0	0	0	0	0	0	0	0	0	0	0	0	0	0	0.196945	0	0	0	0.118471	0.085075	0.078613	0.143791	0	0	0.114561	0	0	0	0	0	0.039981	0	0	0	0	0	0	0	0	0	0	0	0
ENSOARG00000014870	1.10995	1.29655	1.05366	1.27537	2.67718	2.89403	3.9287	3.66239	3.52052	2.75602	3.27672	4.51216	3.52446	3.96908	4.20171	4.9532	1.93375	1.57432	1.00474	0.442395	1.36974	1.63825	1.13357	0.834005	0.594445	2.5595	0.611727	1.15118	1.196	1.23686	1.28646	1.92936	1.44705	1.82313	0.205963	0.768106	1.79407	1.80423	0.279099	1.68842	1.25005	2.2933	0.951557	1.66307	1.96754	0.778005	0.668349	0.882983
16427	0.404218	0.344669	0.185002	0	1.2996	0.342107	0	0.818816	0.526865	0	0.264261	0	0.792628	0.641644	1.33744	0	0.637624	0.250693	0.503847	0	1.36535	0.341538	0.058771	1.11133	0.81855	0	0.524335	0	0.678394	0.883346	0.730654	0	0.471469	0.126913	0.276479	0	1.15195	0.516821	0	1.08698	0.843682	0	0.2519	0	0.734357	0.456761	0.496109	0
ENSOARG00000020758	9.67168	8.60689	8.28605	7.53279	10.1415	7.62663	8.60832	8.5769	8.67894	7.4725	9.38475	7.21447	6.19252	8.93389	7.77549	9.04859	4.08899	3.55635	4.00617	4.14025	5.00894	3.67405	4.42827	4.50048	3.0064	3.85138	3.13472	2.54598	2.51968	3.4839	2.75665	3.32979	5.14106	6.33862	5.57233	4.90773	6.30713	5.81732	4.90709	4.87251	6.19753	5.32891	5.28427	4.96904	3.56689	4.65492	3.97394	6.1939
ENSOARG00000003724	0.432842	0.656435	0.150802	0.719871	0.392344	0.608914	0.601376	0.10887	0.433071	0.287059	0.464171	0.31312	0.356042	0.036586	0.547034	0.423035	0.15849	0.512152	0.313271	0.143243	0.128263	0.324084	0.139643	0.137541	0.160711	0.142217	0.3533	0.163146	0.26712	0.082619	0.236928	0.052989	0.247073	0.254726	0.364585	0.291803	0.529275	0.128351	0.479553	0.180132	0.280053	0.495567	0.338947	0.26863	0.18292	0.170893	0.072824	0.499226
ENSOARG00000019716	4.70807	10.7799	8.3611	8.03421	6.98837	4.46832	10.5269	8.48953	10.0713	8.05934	8.00812	7.99859	10.3533	10.4307	7.9191	7.62685	175.807	118.599	157.835	268.806	176.236	170.126	230.095	129.578	199.91	141.907	212.354	290.93	222.613	252.492	191.157	131.832	8.02347	9.52038	7.97408	8.33978	11.4401	10.5987	7.1585	8.63784	9.38719	6.04939	8.06431	10.2472	7.54507	6.75504	10.5835	9.21387
ENSOARG00000012862	79.5112	80.3332	105.464	69.7686	61.9629	78.9391	233.724	144.965	132.073	147.681	113.359	85.5334	93.3025	101.489	146.439	101.371	221.484	320.212	336.073	247.652	314.56	422.425	229.641	213.788	306.857	154.043	327.903	294.666	338.835	277.516	354.637	313.995	9.8062	19.3578	16.9605	14.6499	29.4615	21.3521	25.7655	19.1187	22.4758	22.1226	19.1017	30.4329	26.6141	8.40651	20.5593	39.9648
7350	0	0	0	0	0	0	0	0	0	0	0	0	0	0	0	0	0	0	0.304996	0.261125	0.536733	0.12768	0.058049	0.274151	0.297368	0.316754	0.29139	0	0.232091	0.2865	0.072625	0	0	0	0	0	0	0	0	0	0	0	0	0	0	0	0	0
ENSOARG00000011525	0	0	0	0	0	0	0	0	0	0	0	0	0	0	0.036738	0.014126	0	0	0	0	0	0	0.011274	0	0.014922	0	0.081566	0	0	0	0	0	0	0	0	0	0	0	0	0	0	0	0	0	0	0	0	0
ENSOARG00000010234	32.7297	33.8685	27.8153	23.8484	23.9809	23.748	34.112	29.0329	27.4424	31.4013	33.5944	23.7053	23.646	31.3224	33.0528	34.9316	8.99849	4.9604	11.0796	11.4218	9.73052	11.1888	8.78263	14.7759	7.44154	9.24103	10.7303	9.88371	8.86339	10.087	8.81668	5.3255	14.7243	15.9425	12.6691	18.0496	16.016	16.2603	16.2454	15.1493	19.5575	19.895	16.2371	15.5172	14.8395	12.3945	16.2632	17.867
ENSOARG00000020801	0	0	0	0.180248	0	0	3.05851	0.465601	0	2.61474	0	0.486174	3.8965	0	3.57187	3.58914	0.384175	1.44787	5.84245	0.952456	2.07202	1.26459	3.93955	0.152343	1.12409	1.303	1.03044	0	3.02494	0	3.31441	2.86757	0	0	0	0	0	0	0	0	0	0	0	0	0	0	0	0
ENSOARG00000017661	0	0	0	0	0	0	0	0	0	0	0	0	0	0	0	0	0	0	0	0	0	0	0	0	0	0	0	0	0	0.167402	0	0	0	0.180434	0.103824	0.061129	0	0	0.022236	0.056994	0	0.263363	0.134549	0.334655	0.190274	0.130794	0.050803	0.045687
ENSOARG00000010784	12.2592	21.2311	14.2209	34.3949	13.4419	21.7823	26.7213	17.5442	21.4253	23.6089	28.8365	24.202	28.8504	21.1629	31.2324	31.4158	1.24836	1.07196	1.49489	1.43801	1.47429	1.79837	1.8563	1.21972	1.3837	1.81172	1.82676	1.28918	1.6672	2.4864	0.951245	1.34221	5.79546	9.4075	8.66913	19.0481	9.61878	8.87815	5.13064	8.53134	9.41253	9.00341	11.5879	5.93766	10.8835	5.15644	11.0925	8.85102
ENSOARG00000016804	4.21828	2.90908	2.88581	3.3764	3.13909	2.33294	5.30197	4.11848	2.92466	3.57309	3.17752	2.82713	2.50192	4.82806	2.67191	1.69449	3.61729	3.79014	5.05646	4.81232	5.65789	5.27045	6.50297	4.11806	4.76973	4.86124	5.03237	4.93072	6.09201	6.54113	5.74856	5.12112	8.18163	9.48327	15.8175	10.8806	10.3821	10.5784	9.83376	14.7109	6.44047	13.1723	7.69008	8.44509	10.6488	8.03451	11.3268	12.2202
ENSOARG00000010739	22.2852	20.0925	14.395	13.2144	13.3392	13.1881	19.4578	19.0389	18.9651	18.7007	17.5936	11.4855	9.56057	20.0821	15.8652	22.5256	4.06844	5.85301	8.00986	8.5372	6.91876	8.4083	6.96834	13.771	4.5204	4.6475	8.26337	6.24181	7.70153	6.80518	7.4221	6.30294	7.92948	8.62436	7.92836	8.15502	7.3993	7.40275	8.5069	7.6823	10.1286	11.0323	6.17364	6.40097	5.44122	4.68762	6.54999	10.1814
ENSOARG00000018257	2.44182	3.01311	3.10487	2.94084	3.76098	2.57292	3.95359	3.23648	3.65002	3.33047	3.40178	2.55479	2.83778	2.9728	2.82313	3.20446	1.79878	1.53461	2.23127	2.9477	2.21296	1.74661	2.29137	2.85453	3.28737	2.60654	3.23951	2.98806	2.37117	3.72504	1.93086	1.08531	5.39042	5.96508	5.12068	4.54369	5.85799	6.19799	5.47398	5.18477	6.73527	5.63801	4.69497	5.53737	5.97797	4.91105	6.1814	6.33037
ENSOARG00000013108	225.653	234.236	170.487	315.098	191.724	255.107	225.06	127.953	230.08	249.014	245.47	269.972	312.49	239.815	193.521	186.762	120.11	98.0761	113.971	140.34	96.1409	95.5871	81.7279	56.37	145.3	47.9356	103.901	119.075	125.608	152.746	108.746	124.295	398.533	239.867	416.349	346.795	313.683	260.22	285.944	262.618	328.864	194.34	266.824	308.005	393.059	359.478	283.676	261.517
ENSOARG00000004580	0	0	0	0	0	0	0	0.021796	0	0	0	0	0	0.113536	0	0	0	0	0	0	0.002741	0	0.196279	0	0.113139	0.020243	0.131398	0	0	0	0	0	0.063611	0	0	0	0.266726	0	0	0	0	0	0	0.093573	0	0.065691	0	0
ENSOARG00000017149	20.4934	19.5496	19.6526	15.4916	17.0848	22.3261	22.414	25.5307	19.0085	22.5442	17.8466	19.0273	18.7191	19.3111	20.2878	24.1936	18.4063	12.3793	16.4598	19.13	16.2676	18.5083	12.4783	15.9574	13.016	16.1566	12.8277	16.2397	13.3692	14.4353	14.2042	10.5935	32.407	46.7031	50.3401	45.0193	35.4994	37.5764	34.8314	52.3194	31.0959	52.7285	40.4217	35.4836	35.257	37.3562	47.7587	40.2414
3606	0	0	0	0	0	0	0	0	0	0	0.261336	0	0	0	0.386879	0	0	0	0	0.163866	0	0	0	0	0	0	0	0	0	0	0	0	0	0	0	0	0	0	0	0	0	0	0.100971	0	0	0	0	0
ENSOARG00000005750	1.30078	0.965548	3.35351	2.25088	5.2681	7.61987	2.60998	2.99305	6.15936	3.49197	4.93394	6.94553	5.75762	7.78716	8.57579	4.16705	0.383948	0.534713	0.982066	0.281268	0.538238	0.583389	0.057836	1.50472	0.42132	0.20732	0.381306	0.139243	0.315129	0.416181	0.684173	0	0.098778	0.724834	0	0.81682	1.17628	0.770385	0.277929	0.500617	0.425201	0.080384	0.385588	0.443172	0.45548	0.368502	0.365822	0.261163
7735	0	0.042181	0.083655	0	0.238084	0	0.177436	0	0	0	0	0	0.235626	0	0.169792	0.180016	0.066296	0	0	0	0	0	0.150722	0.064683	0	0	0	0	0	0	0	0	0.081894	0	0	0	0	0	0	0.126808	0	0	0.097329	0	0	0	0	0
ENSOARG00000017771	8.47038	6.8759	5.36744	5.71798	7.73884	6.98452	8.93743	8.73438	8.39826	8.60626	7.40501	5.35194	4.8883	6.58508	8.0052	9.60473	2.16602	1.67914	1.3944	2.42676	2.26423	1.71089	1.7124	2.92583	1.63317	1.91511	2.00502	1.33153	1.65377	1.5779	2.25691	1.73266	1.74093	1.73915	0.987277	1.55766	1.82466	1.75077	1.32724	1.62052	1.94284	2.21011	1.02273	1.67077	1.41199	0.787074	0.754353	1.68262
ENSOARG00000009751	0	0	0	0	0	0	0	0	0	0	0	0	0	0	0	0	0	0	0	0	0	0	0	0	0	0	0	0	0	0	0	0	0	0	0	0	0	0	0	0	0	0	0	0	0	0	0	0
ENSOARG00000017563	0	0	0	0	0	0	0	0	0	0	0	0	0	0	0	0	0	0	0	0	0	0	0	0	0	0	0	0	0	0	0	0	0	0	0	0	0	0	0	0	0	0	0	0	0	0	0	0
7798	0	0	0	0	0.067548	0	0	0	0	0	0	0	0	0	0	0	0	0	0	0	0	0	0	0	0	0	0	0	0	0	0	0	0	0	0	0	0	0	0	0	0	0	0	0	0	0	0	0
ENSOARG00000005847	1.22702	0.52742	0.973951	0.768621	0.542148	1.28872	0.698168	1.27268	0.494394	0.617666	0.85947	0.566833	0.223222	0.954038	1.03124	1.09013	0.11041	0.40512	0.275668	0.383837	0.270022	0.517538	0.415588	0.671324	0.173554	0.166809	0.308371	0.195174	0.074645	0.205651	0.45863	0.393673	0.660824	1.34038	0.742274	0.933147	1.19265	1.12704	1.83628	1.67894	1.791	1.19313	1.07303	2.02759	1.06241	0.848979	0.426559	2.17145
4682	0	0	0	0	0	0	0	0	0	0	0	0	0	0	0	0.228477	0	0	0	0	0	0	0	0	0	0	0	0	0	0	0	0	0	0	0	0	0	0	0	0	0	0	0	0	0	0	0	0
ENSOARG00000019316	0.11399	0	0.077684	0.102253	0.102977	0.065052	0.028885	0.045055	0.118158	0.084329	0.028634	0.036229	0.032424	0.044092	0.023448	0.0154	0.040968	0	0.025528	0.014737	0	0.023815	0	0.006666	0.032771	0.011028	0	0	0	0.008378	0	0	429.215	405.746	400.652	312.201	303.01	669.633	319.118	283.175	397.167	320.501	365.088	194.966	293.396	360.888	246.558	430.89
ENSOARG00000013205	0	0	0	0	0	0.090404	0	0	0	0	0	0	0	0	0	0	0	0	0	0	0.220882	0.838128	0.17677	0	0.104944	0	0	0	0.055988	0.05507	0.09314	0	0	0	0	0	0.089767	0.108494	0	0	0	0	0	0	0.033266	0	0	0
ENSOARG00000014859	110.782	85.4675	76.6902	109.574	94.0292	69.3211	101.541	77.2681	82.3462	84.2347	78.9868	67.7486	63.4565	87.888	96.8517	92.1428	63.9455	38.1874	47.072	35.5967	43.7737	44.0916	57.3532	43.6339	39.0085	48.0613	40.3488	34.5934	37.273	53.8145	43.1274	35.8898	48.4167	65.3096	43.134	51.1606	54.1856	57.6501	52.7778	38.4933	53.1648	73.1115	45.48	48.552	35.0356	39.9739	47.1625	53.7019
8416	0	0	0	0	0	0	0	0	0	0	0	0	0	0	0	0	0	0	0	0	0	0	0	0	0	0	0	0	0	0	0	0	0	0	0	0.493637	0	0	0	0	0	0	0	0	0	0	0	0
ENSOARG00000002592	0	0	0	0	0	0	0	0	0	0	0	0	0	0	0	0	0	0	0	0	0	0	0	0	0	0	0	0	0	0	0	0	0	0	0	0	0	0	0	0	0	0.025854	0	0	0	0	0	0
ENSOARG00000004556	3643.22	2775.83	2781.99	2232.87	2561.45	3004.48	2291.69	2483.48	2621.87	2016.04	2304.3	2638.91	2559.32	2393.89	2268.74	2051.11	356.844	176.101	291.33	314.866	301.834	303.432	345.227	254.125	395.825	408.413	348.763	367.307	335.827	414.685	302.581	188.762	1029.78	1053.33	1110.47	1134.15	722.127	693.788	729.579	771.655	782.276	640.518	769.21	622.532	897.415	917.501	944.667	638.058
ENSOARG00000019317	5.05839	10.0601	11.1955	11.6714	9.9878	8.22421	9.09139	4.00965	8.16711	7.92201	13.2231	10.8114	14.5153	10.2923	10.1583	12.0957	0.296067	0.676355	0.640674	0	0.441213	1.18009	0.438602	0.418765	0.571722	0.649973	0.334045	1.16851	0.215858	0.549257	0.802219	0.147408	0.382376	0.482209	0.339051	0.234896	1.02276	0.587215	0.423249	0	0.198403	0.367913	0.169565	0	0.303497	0.202892	0.490945	0.063777
ENSOARG00000016579	69.5963	56.9831	54.4907	63.9266	56.128	61.9612	65.5355	63.8067	62.9416	59.4978	62.1972	59.9654	53.6012	55.5875	70.5196	70.6583	35.3514	26.6641	30.1803	28.9678	28.8359	28.5327	28.8201	26.7623	25.2738	33.7986	26.3838	28.2468	23.3707	34.0022	24.4429	25.5997	13.6397	19.4072	17.6886	19.3318	17.7999	19.5091	14.2865	12.0695	17.3807	17.7603	16.9096	17.7664	15.0598	14.0659	14.566	18.2699
ENSOARG00000021052	0.572426	0.166317	0.234345	0.363008	0.260194	0.58263	0.276429	0.14309	0.218904	0.209923	0.244261	0.513405	0.205958	0.468641	0.162308	0.248544	1.25429	0.678184	1.18233	1.27354	1.84782	1.50067	1.32291	0.80759	0.567857	1.20331	1.60456	1.45292	1.27778	1.619	0.661078	0.91288	0.027564	0.070382	0	0	0	0.092214	0	0.023647	0.034134	0	0	0.049086	0.035827	0	0	0.011605
ENSOARG00000011810	26.0734	22.8805	23.3083	19.6142	21.6933	20.0432	29.9826	25.1871	17.3244	24.4917	20.2694	18.1918	18.8927	23.2323	23.3141	20.6338	3.79432	3.49985	3.71057	4.16053	3.96103	4.57689	5.47519	4.41385	3.09781	4.24327	4.58563	3.1504	4.72455	4.18558	4.67147	3.47003	11.5776	17.3195	19.759	18.0443	10.6344	12.7367	15.4333	15.1024	13.0471	20.4554	14.3848	9.11201	14.6876	10.6757	12.9757	15.2446
8706	0.231398	0.142216	0	0	0	0	0.057265	0	0	0.037114	0.056355	0	0.068086	0	0	0	0.440979	0.46488	0.238296	0.400807	0.409663	1.4891	0.10024	0.759007	0.587792	0.861438	0.594512	0.466532	1.20418	0.624944	0.223028	0.262318	0.102547	0.048437	0	0	0.179208	0	0	0.14983	0.18479	0.521091	0.07759	0	0.155246	0.101624	0.23572	0
ENSOARG00000012765	1.23496	1.16498	1.96639	1.68172	1.70345	1.12287	1.6363	2.10795	1.32001	1.51337	1.4102	1.25116	1.50668	1.17031	1.13239	1.32492	1.60513	0.765659	0.99176	0.425799	0.660392	0.649155	1.05742	0.369031	0.691123	0.661825	0.78879	0.514866	0.952234	0.850293	0.752733	0.647696	0.648167	0.818101	0.821794	0.639583	0.815983	1.71472	0.899489	1.15318	1.37226	1.48894	0.655769	1.01439	1.06022	1.09889	1.28621	1.30123
ENSOARG00000019704	43.5323	37.1234	26.6816	47.6031	35.5208	47.2456	52.4472	41.9671	49.8596	35.4641	45.8672	42.3325	37.0916	47.3025	49.5302	39.4189	9.79686	7.38393	9.42777	10.1726	9.45637	8.95007	9.94011	11.7861	7.25131	11.6502	10.4287	10.6819	9.98729	11.6298	8.00534	9.19255	12.2949	12.3133	13.6766	12.6481	13.9852	16.6702	17.0442	13.5264	15.9638	17.6739	11.3764	10.7944	10.7567	13.5668	10.0326	15.2959
116	0	0	0	0	0	0	0	0	0	0	0	0	0	0	0	0	0.117617	0	0	0	0	0.082633	0	0.108132	0	0	0.326302	0	0.284099	0.90686	0.323713	0	0.345703	0.079179	0	0	0	0.148318	0.106748	0	0	0	0	0	0	0	0	0
2177	0	0.149769	0	0	0	0	0	0.194624	0	0	0	0	0	0.178653	0	0.093129	0	0	0	0	0	0.080067	0	0	0	0	0	0	0	0	0	0	0	0	0	0	0	0.270604	0.157448	0	0.258688	0	0	0	0	0	0	0
ENSOARG00000013019	0	0	0	0	0	0	0	0	0	0	0	0	0	0	0	0	0	0	0	0	0	0	0	0	0	0	0	0	0	0	0	0	0.052866	0.028977	0	0.01575	0.033404	0.026219	0	0	0	0.070438	0	0.027159	0	0.014009	0.043652	0.014655
ENSOARG00000008755	8.34219	11.9031	12.034	11.8283	9.85143	11.3112	13.2478	15.1969	9.0532	8.66926	13.7026	13.4591	9.52646	13.1652	11.4635	13.0039	5.35437	2.11422	5.09796	4.16391	2.98891	4.2644	4.45626	6.83257	4.57637	5.04113	4.91172	4.40051	6.21933	6.26183	3.77754	1.47643	2.98463	4.85626	5.86488	3.13042	3.8884	4.40204	3.2596	4.11772	4.25069	4.67979	3.05557	3.5924	4.44612	4.64429	5.96003	4.65107
7066	0	0	0	0	0	0	0	0	0	0	0	0	0	0	0	0	0	0	0	0	0	0	0	0	0	0	0	0	0	0	0	0	0.306352	0.487843	0	0.205886	0.491126	1.20646	0.325225	0.660123	0.198087	0.293039	0.220909	0.160481	0	0.728544	0.698862	0.081121
ENSOARG00000003113	4.74991	6.59827	3.98673	9.66862	6.70417	5.43535	8.68303	7.23751	6.81946	6.92331	7.84076	6.99774	5.79361	7.34637	8.04593	9.50013	1.60645	2.25225	1.70721	1.58882	1.41515	1.57974	1.5917	2.74842	1.31202	1.46542	1.96136	1.59745	1.41879	1.91291	1.63039	2.45885	2.61687	3.58474	3.26217	2.95769	3.38984	3.7049	3.72296	2.21733	3.75993	4.19872	2.6044	3.07743	2.56397	2.42155	3.06552	3.18743
ENSOARG00000006017	0	0	0	0	0	0	0	0	0	0	0	0	0	0	0	0	0	0	0	0	0	0	0	0	0	0	0	0	0	0	0	0	0	0	0	0	0	0	0	0	0	0	0	0	0	0	0	0
3936	0.058065	0.370167	0.264585	0.701936	0.142799	0.193315	0.255536	0.515252	0.689477	0.83474	0.227629	0.858954	0.848414	0.795616	0.691419	2.76609	0.64655	1.35222	1.30373	0.478903	3.11846	2.10282	0.610884	0.54276	0.534709	0.747074	0.949295	0.5778	1.29505	0.961667	0.195851	1.65071	0.169676	0.990971	0.302723	0.293978	1.08068	1.11196	0.235528	0.507394	0.389929	0.898309	0.191418	0.379673	0.54172	0.711164	0.286881	0.392532
ENSOARG00000000752	0	0	0	0	0	0	0	0	0	0	0	0	0	0	0	0	0	0	0	0	0	0	0	0	0	0	0	0	0	0	0	0	0	0	0	0	0	0	0	0	0	0	0	0	0	0	0	0
ENSOARG00000007918	0	0.219002	0	0	0.243996	0	0.115735	0.308342	0.102684	0.140316	0	0	0	0.132059	0.163282	0	0.168448	0.06269	0	0	0	0	0.044286	0	0	0.069323	0	0	0	0	0	0	0	0	0	0.147032	0.02926	0	0	0.074745	0.172767	0	0.04736	0	0.053881	0	0.111216	0
10297	0	0	0	0	0	0	0	0	0	0	0	0	0	0	0	0	0	0	0	0	0	0	0	0	0	0	0	0.217311	0	0	0	0	0	0	0	0	0	0	0	0	0	0	0	0	0.222571	0	0	0
ENSOARG00000000628	0	0	0	0	0	0	0	0	0	0	0	0	0	0	0	0	0	0	0	0	0.102463	0.02638	0	0	0	0	0	0	0	0	0.037435	0	0	0	0	0	0	0	0	0	0	0	0	0	0	0	0	0
ENSOARG00000010472	6.41962	6.21859	5.6483	2.58516	7.68785	7.0232	7.49976	6.75976	5.52722	6.74552	4.99829	5.15073	3.32079	6.75564	6.43234	6.73716	0.848162	0.594407	1.30096	1.80465	1.18534	1.44432	1.66363	1.52568	0.78169	0.807952	1.80096	1.18576	1.276	1.3578	1.03089	1.45685	2.43395	3.50506	1.32554	2.58833	3.93295	1.70419	2.2194	1.4021	4.4944	1.9116	1.75787	2.46323	2.26564	0.870953	1.3683	2.01559
2623	2.52986	3.50141	3.59688	4.73616	2.58838	6.08553	3.81063	3.89534	3.92964	3.05999	3.17176	5.46397	4.13832	4.03085	4.28226	4.43802	0.953403	1.4303	2.45062	1.09937	1.90713	2.17969	1.95774	1.41321	2.09921	1.69594	1.23121	0.954519	1.87058	2.35206	1.85154	1.24678	2.29618	4.31975	2.37789	4.59193	2.39959	2.76855	2.10971	1.88422	2.52373	1.54962	1.03407	3.1462	2.35414	3.38987	2.88016	2.6982
ENSOARG00000019339	0.291095	0	0.582821	0.408359	0.122221	0	1.10644	0.361366	0	0	0	0.456785	0.382274	0.567614	0.488514	0.460771	0	0	0	0.153445	0	0	0.075843	0	0.156715	0.059143	0	0	0.113894	0	0.340769	0.108156	0.127947	0	0	0.179463	0	0	0.113633	0	0	0.268561	0	0.111097	0.291217	0	0.043947	0
ENSOARG00000005273	37.1038	40.2578	32.3446	59.1713	42.8637	31.6633	46.7177	52.2239	36.5921	55.366	34.7964	41.614	56.0619	54.0586	45.0742	42.0851	5.67264	4.79159	7.37122	6.50971	6.12178	4.82508	7.93645	6.20395	6.97488	5.09816	8.13171	6.09546	7.04659	9.81932	5.42728	5.98844	99.1598	97.8165	122.636	88.401	79.4224	74.3177	87.4564	76.7846	83.4359	50.6027	72.334	100.419	108.585	95.8382	81.9739	89.172
12137	0.310619	0.065066	0.512323	0	0	0.548158	0.330363	0.134431	0	0.096077	0.301894	0	0	0	0	0	0	0	0	0	0	0	0	0	0	0	0	0	0	0	0	0	0	0	0	0	0	0	0	0	0	0	0	0	0	0	0	0
ENSOARG00000018567	0	0	0	0.095393	0	0.113125	0	0	0	0.158436	0	0	0.046163	0	0	0.086639	0	0	0	0	0	0	0	0	0	0	0	0	0	0	0	0	0.151736	0.127218	0.154536	0.172918	0.261595	0	0	0	0.133825	0.342606	0.035701	0.218204	0.040582	0.292191	0	0.041327
14015	0	0	0	0	0	0	0	0	0	0	0	0	0	0	0	0	0.417764	0.476024	0.34212	0	0.6573	1.23199	1.22444	0.716691	0.838181	0.558355	0.567309	0.341636	0.723401	0.314284	1.4464	0.26112	0	0	0	0	0	0	0	0	0	0	0	0	0	0	0	0
11721	0	0	0	0	0	0	0	0	0	0	0	0	0	0	0	0	0	0	0	0	0	0	0	0	0	0	0	0	0	0	0	0	0	0	0	0	0	0.226839	0	0	0	0	0	0	0	0	0	0
ENSOARG00000006424	0	0	0	0	0	0	0	0	0	0	0	0	0	0	0	0	0	0	0	0	0	0	0	0	0	0	0	0	0	0	0	0	0	0	0	0	0	0	0	0	0	0	0	0	0	0	0	0
ENSOARG00000019077	0.551797	0.184208	0.470813	0.337029	0.573512	0.637924	0.310169	0.731721	0.335696	0.431557	0.275546	1.09235	0.056834	0.166433	0.40091	0.410334	0.235017	0.086041	0.238218	0.221404	0.220675	0.253311	0.135593	0.105264	0.202337	0.068585	0.135284	0.202849	0.172016	0.199009	0.18426	0.102066	0.031754	0	0.02227	0	0	0.051437	0	0.074177	0	0	0	0	0.020298	0	0	0
ENSOARG00000011390	0	0	0	0	0	0	0	0	0	0	0	0	0	0	0	0	0	0	0	0	0	0	0	0	0	0	0	0	0	0	0	0	0	0	0	0	0	0	0	0	0	0	0	0	0	0	0	0
ENSOARG00000015278	9.91831	12.2985	15.705	18.4457	12.9147	9.99389	11.4341	12.1994	12.8293	13.7217	14.669	13.2332	11.2947	15.6173	12.1654	12.8022	0.364132	0.425335	1.87849	1.18336	0.643804	0.585349	0.489791	0.150364	0.551743	0.227754	0.761175	0.806655	0.679077	1.07156	0.170734	0.244948	5.92029	12.177	9.11248	14.7891	9.12798	10.1889	5.5836	5.04775	6.95282	2.99978	10.4435	11.1677	12.3382	8.13231	12.4072	9.72586
ENSOARG00000010493	2.73447	4.25923	5.90104	5.39423	2.18868	3.1787	18.8293	4.8842	6.23492	5.40135	5.56851	4.20325	3.68795	4.40478	5.53332	4.64489	6.23817	2.18814	5.08957	3.46637	4.1858	3.44655	2.56161	4.66141	3.69746	5.30747	4.67538	2.49856	4.05432	5.91696	3.26962	2.02314	7.84504	2.55336	22.0403	3.89334	5.38859	16.0304	35.5098	6.57496	4.60934	10.3038	22.4326	10.5952	2.98109	16.1282	9.67132	9.26572
18500	0	0	0	0	0	0	0	0	0	0	0	0	0	0	0	0	0.840051	3.27899	2.49765	1.10464	1.66479	0.761104	3.65518	1.41396	1.21465	1.57413	1.11754	0.726899	1.82742	4.89257	1.91379	0.470944	0	0	0	0	0	0	0	0	0	0	0	0	0	0	0	0
ENSOARG00000010728	4.27236	3.49609	3.44667	3.8383	4.07867	4.31809	4.97131	4.98858	4.49551	5.70753	4.6845	4.17862	3.60684	3.49088	5.26086	6.19149	2.01633	2.18989	2.23507	2.67124	2.64784	2.00334	2.46816	3.88943	1.87538	2.3766	2.51873	1.84771	2.01662	2.03509	2.05622	2.57149	1.5981	3.17156	2.28667	2.56287	3.2642	3.48268	3.69746	3.08863	2.94349	4.23621	3.42649	2.83757	2.24813	2.16023	3.1176	3.61744
1164	0	0	0.764207	0	0	0.579511	0	0	0	0.571154	0	1.07547	0.133845	0	0.605432	0.586635	0	0	0.277029	0	0	0.14283	0	0	0	0.646559	0	0.359981	0	0	0.107156	0.242522	0	0	1.23846	0	0	0.833761	0	0	0	0.92168	0	0.908688	0.660085	0.151041	0.310296	0.507209
ENSOARG00000001078	8.78265	9.71699	7.4444	19.0604	8.25874	6.18799	13.8053	9.66691	11.8184	10.9237	13.7253	16.4388	16.4197	10.3118	17.151	16.8814	13.0502	2.31394	10.9642	9.39837	8.00185	5.89331	7.42186	7.37611	12.1342	13.7153	7.52065	10.0216	10.0448	14.5608	7.91326	3.29008	7.87764	7.16121	9.54301	9.12976	7.54624	7.8826	3.3751	3.82813	7.2154	5.80989	4.39812	4.86649	6.91706	6.08656	7.8555	5.4984
10384	0	0	0	0	0.24225	0	0	0	0	0	0	0	0	0	0	0	0	0.198095	0.167304	0	0	0	0	0	0	0.195504	0.106265	0.089806	0.160114	0	0	0	0	0	0	0	0	0.085549	0	0	0	0.085944	0	0	0.009359	0.13589	0	0.055095
ENSOARG00000015802	0	0	0	0.016571	0	0.005812	0	0	0	0	0	0	0	0	0	0	0	0	0	0	0	0	0	0	0	0	0	0	0	0	0	0	0	0	0	0	0	0	0	0	0	0	0	0	0	0	0	0
18125	0	0	0	0	0.156902	0	0	0	0	0	0	0.067474	0	0	0	0	0	0	0	0	0	0	0	0	0	0	0	0	0	0	0	0	0	0	0	0	0	0	0.34793	0	0	0	0	0	0.152047	0	0	0
ENSOARG00000008372	122.007	134.707	177.559	99.5581	125.301	197.638	112.961	90.9109	136.506	105.18	100.838	96.1991	84.5389	125.663	110.932	105.84	10.4629	3.66331	6.59677	5.94161	10.8565	6.93937	7.97215	4.62732	3.77567	7.04238	10.5462	2.48444	6.89667	4.76541	6.48731	10.0583	2.81172	4.98813	2.8755	3.76258	4.36648	6.07051	2.30311	5.31388	3.16332	3.553	6.15774	4.8001	3.75327	4.45684	5.68427	5.70143
ENSOARG00000003066	28.8544	36.3091	37.3305	24.4328	33.7321	38.0449	48.215	43.8145	43.0625	38.7999	39.3787	29.6825	22.0397	25.6347	30.8821	47.828	32.8083	21.8307	26.5989	22.92	24.7927	28.604	17.4727	56.1038	10.7608	41.5823	21.8062	18.2128	14.5497	19.7905	17.9983	21.8054	12.1196	18.0466	14.1891	14.4393	20.8628	16.1955	17.1738	13.7365	21.4864	15.5144	14.0022	19.8793	11.8339	8.66213	10.3715	19.9637
ENSOARG00000008491	6.85603	8.99831	11.3498	13.8754	10.2642	10.0871	7.89487	10.108	10.2881	7.74215	7.79641	11.8185	7.3757	7.97982	8.33746	13.8983	18.3225	11.4318	24.5251	20.283	19.3363	19.1329	15.0117	21.0932	24.1185	16.866	14.2838	21.9643	20.2719	20.9774	19.7783	16.5318	1.16173	2.73027	1.90669	2.69208	4.79421	1.88074	1.34663	2.20292	3.27309	2.09601	0.782443	3.76635	0.963204	2.45203	1.38672	3.01706
5113	0	0	0	0	0	0	0	0	0	0	0	0	0	0	0	0	0	0	0	0	0	0	0	0	0.173927	0	0.617048	0	0	0	0.243008	0	0	0	0	0	0	0	0	0	0	0	0	0	0	0	0	0
ENSOARG00000016196	0.107032	0.195378	0.300195	0	0.051735	0.006316	0.674278	0.066258	0.360806	0.600212	0.591573	0.315955	0.064497	0.370867	0.107031	0	0.203627	0.319972	0.144871	0	0	0	0.485599	0.113539	0.289525	0.087505	0.079973	0.072077	0.120079	0.38311	0.14434	0.607989	1.42751	2.17885	1.68425	0.987012	1.21841	0.720489	3.99854	1.40187	1.04907	0.51971	1.24355	1.00997	1.49296	1.28435	1.10807	1.43359
1686	89.0005	74.6602	86.8155	99.1903	76.5037	82.4687	66.1119	47.8859	68.0045	69.1143	75.569	85.9181	66.5316	84.0242	71.1589	66.7364	16.1308	12.1398	13.1855	9.9603	13.2188	9.36899	13.6049	10.6316	14.4002	16.6265	12.0561	9.35461	11.0188	15.4317	13.3019	14.6722	11.9631	21.5354	9.53812	12.9238	19.2216	21.2984	14.2905	11.2121	17.28	13.4673	11.6595	16.8527	11.9965	13.5393	12.5655	14.4048
ENSOARG00000010106	200.212	191.074	168.076	137.354	124.888	151.118	132.724	150.347	122.271	144.987	143.987	129.604	123.111	162.358	176.379	127.123	234.667	144.043	189.991	183.193	153.703	157.205	163.664	131.337	181.041	186.515	157.623	151.758	162.717	235.156	160.384	139.674	231.681	290.77	255.639	273.978	195.738	226.893	229.127	260.695	196.854	235.201	233.703	199.96	231.814	255.281	260.621	223.29
17235	0	0	0	0	0	0	0	0	0	0	0	0	0	0	0	0	0	0	0	0.530338	0	0.266377	0	0	0	0	0	0	0	0	0	0	0	0	0	0	0	0	0	0	0	0	0	0	0	0	0	0
1502	0.387779	0.263951	0.234343	0.492763	0.047457	0.369401	0.623619	0.711017	0.157305	0.540372	0.556034	0.096751	0.101871	1.75982	0.223475	0.118537	1.43726	0.637413	1.62157	0.06361	1.15599	0.497496	0.357145	0.925274	1.50258	0.793759	0.682404	0.112078	1.2352	0.785662	0.777847	0.620202	0.068821	0	0.184334	0.069347	0.108836	0.118361	0	0.2339	0	0.103523	0	0.111189	0.130237	0.183394	0.248828	0.345433
ENSOARG00000008727	11.9918	10.069	8.41247	8.04571	6.34375	7.42094	10.9384	8.58254	7.5696	10.5057	9.21728	6.53483	6.76211	11.3327	8.06053	10.3326	5.50615	3.56609	5.35862	5.22828	5.69536	6.46779	5.22454	5.82929	4.4455	4.38562	5.89285	5.50511	4.31231	5.20556	4.78319	4.35979	4.36174	5.07446	4.25995	5.42435	4.58378	5.04068	5.35062	4.88615	5.19485	6.27683	4.44403	4.32403	5.08173	3.27367	4.60517	5.52547
ENSOARG00000019863	0	0	0	0	0	0	0	0	0	0	0	0	0	0	0.72888	0	0	0	0	0	0	0	0	0	0	0	0	0	0	0	0	0	0	0	0	0	0	0	0	0	0	0	0	0	0	0	0	0
ENSOARG00000018114	0	0	0	0	0	0	0	0	0	0	0	0	0	0	0	0	0	0	0	0	0	0	0	0	0	0	0	0	0	0	0	0	0	0	0	0	0	0	0	0	0	0	0	0	0	0	0	0
ENSOARG00000019259	0	0	0	0	0	0	0	0	0	0	0	0	0	0	0	0	0	0	0	0	0	0	0	0	0	0	0	0	0	0	0	0	0	0	0	0	0	0	0	0	0	0	0	0	0	0	0	0
3532	0.325784	0.444535	0	0.097486	0	0.342151	0.24694	0.057539	0	0	0.445604	0	0.176742	0.175085	0.144288	0.11652	0	0	0.096533	0	0.122631	0.078206	0	0	0.255871	0	0.354903	0	0.089611	0.347701	0.301692	0	0.130813	0.2889	0.226692	0.144869	0	0.192104	0.084472	0.244982	0.217635	0.380339	0.472109	0.213864	0.08565	0.400378	0.030002	0
ENSOARG00000006219	7.97495	7.101	7.69475	9.11514	7.92088	6.74021	8.80409	8.40098	7.70202	8.06936	8.35921	6.86481	6.41209	8.47366	7.80926	10.1502	3.85533	4.82634	4.81392	4.19627	4.02977	5.02854	4.92727	5.57532	3.18922	5.69581	4.8526	4.01528	3.75177	4.63108	4.46727	4.29215	3.65399	6.46275	4.83513	5.17711	5.33627	7.49864	5.85364	5.19022	6.45891	7.07475	4.74041	5.64801	3.65192	4.02733	4.56004	5.86115
8463	0	0	0	0	0	0	0	0	0	0	0	0	0	0	0	0	0	0	0	0.139404	0	0	0	0.18473	0	0	0	0	0	0	0	0	0	0	0	0	0	0.226839	0	0	0	0	0	0	0	0	0	0
37	0	0	0	0	0	0	0	0	0	0	0	0	0	0	0	0.042519	0	0	0	0	0	0	0	0	0	0	0	0	0	0	0	0	0.136112	0.323094	0	0.084209	0	0	0	0.21059	0.089757	0	0.222854	0	0	0	0	0
3655	2702.72	2388.86	2682.2	1707.31	2501.49	2718.59	1956.97	2770.39	2373.97	2173.07	2195.89	2136.29	2057.26	1964.86	1719.82	1936.33	498.612	460.494	450.58	474.821	453.748	511.649	557.288	453.164	543.479	463.839	476.426	435.603	508.388	523.889	462.164	432.644	771.025	815.845	742.478	912.545	699.968	798.781	699.583	762.284	671.856	702.188	650.191	641.973	838.773	869.922	694.276	696.157
2186	0	0	0	0.281598	0	0	0	0	0.20365	0	0.11618	0	0	0	0	0	0	0	0.138141	0	0	0	0	0	0	0.147239	0	0	0	0	0	0	0	0	0.32936	0.212889	0	0	0	0	0	0	0.390978	0	0	0.125603	0	0
ENSOARG00000007667	2.83956	2.42566	2.51764	3.50074	3.42576	3.56311	3.68164	3.6382	4.06684	3.5386	3.80841	2.97787	2.64588	3.62656	2.6374	4.03195	3.73632	2.31262	3.95003	4.21086	3.45335	4.90833	4.58208	3.46712	3.72191	4.25792	4.08318	3.76659	2.8932	4.23395	2.96081	3.4653	1.30498	2.95389	1.99998	2.64944	2.4986	3.72244	3.35958	3.13494	2.75519	3.6763	2.52468	3.20472	2.17176	1.60856	2.07511	2.86647
7803	0	0	0	0	0.327609	0	0	0	0	0.11122	0.296883	0	0	0	0	0	0	0	0	0	0	0	0	0	0	0	0	0	0	0	0	0	0	0	0	0	0	0	0	0	0	0	0	0	0	0	0	0
ENSOARG00000014568	0.04354	0.107237	0.055553	0.088379	0.10969	0.261509	0.44516	0.773935	0.201947	0.168387	0.110985	0.138618	0.414969	0.558972	0.784845	0.251267	0	0	0	0	0	0	0	0	0	0	0	0	0	0	0	0	0	0.048914	0	0	0.078031	0.108722	0.050855	0.061515	0.187582	0	0	0	0	0.048447	0	0
ENSOARG00000002798	78.7901	117.85	213.762	137.637	137.16	192.712	95.2412	94.1616	131.389	165.763	104.913	193.691	112.379	138.53	100.456	90.3562	33.4157	21.02	33.2373	28.7733	28.3987	28.0053	28.3711	29.2215	36.8436	28.2952	23.1315	23.4402	10.6589	23.7027	24.4922	6.07998	46.9955	12.3737	20.1147	33.1172	26.0705	11.6063	10.9702	10.567	16.8109	7.65991	9.74584	14.6945	42.6223	18.0987	11.295	12.0976
11560	0	0	0	0	0	0	0	0	0	0	0	0.202021	0	0	0	0	0	0	0	0	0	0	0	0	0	0	0	0	0	0	0	0	0	0	0.581077	0	0	0	0	0	0	0	0	0	0	0	0	0
ENSOARG00000007060	1814.27	1339.37	1470.34	1266.11	1461.15	1560.11	1209.26	1697.6	1252.73	1107.28	1287.4	1043.34	1301.02	978.913	1133.28	1301.87	333.683	216.932	398.467	314.619	348.762	411.009	483.021	283.074	348.493	295.832	357.42	370.814	425.115	427.404	283.039	279.853	107.748	251.371	123.716	189.743	236.719	165.802	99.6423	167.562	116.441	113.219	151.704	191.399	171.743	86.9308	114.167	214.34
7274	0.41732	0.6576	0.118518	0.716778	0.268324	0.109319	0	0.303959	0.149395	0.065978	0.705038	0.292028	0.207592	0.140405	0.597353	0.06986	0.094151	0.202935	0.083886	0.071683	0.132846	0.147036	0.224118	0.090554	0.077536	0.109026	0.473253	0.727511	0.224489	0.179718	0.400326	0	0.267989	0	0.066059	0	0.149628	0.056852	0	0.097056	0.326835	0.171776	0	0	0	0.064361	0.130498	0.054446
7945	0	0.474922	0	0.2437	0.138112	0	0.110009	0.099928	0	0	0.090718	0.107315	0	0.487314	0	0	0.255444	0	0	0.322441	0	0	0.086248	0	0.131821	0	0.207017	0	0	0	0.296952	0	0	0.199172	0.482854	0	0	0.11918	0.137395	0	0.361608	0	0	0.110954	0	0	0	0
18978	0.252617	0.066764	0.118235	0.105748	0.103237	0.023449	0.20865	0.104624	0.182909	0.092815	0.314011	0.199738	0.075068	0.263353	0.396619	0.640574	0.191815	0	0.08627	0.059282	0.086718	0.104552	0.113443	0.115745	0.10308	0.117185	0.074126	0.07997	0.171347	0.150639	0.104343	0.012474	0.688554	0.390344	0.236319	0.191333	0.486405	0.5251	0.325566	0.390321	0.623837	0.642664	0.270386	0.307451	0.813681	0.258759	0.317296	0.544148
ENSOARG00000011897	16.0395	16.5916	20.5776	17.0403	16.3487	20.8328	18.1778	19.0717	17.821	14.2107	17.9156	17.1241	17.3699	17.008	16.549	18.7114	9.60246	5.45109	8.72935	8.13188	10.6659	8.90373	11.5716	10.1701	9.01717	13.4814	8.41196	10.3065	8.32313	11.7739	11.3646	7.0578	42.9825	53.3612	57.2774	73.2803	37.7661	50.6109	51.386	48.0174	55.8288	36.8912	45.9806	56.0625	56.2732	55.2295	52.9161	54.4562
ENSOARG00000000468	0.538836	0.01838	0.117021	0.050993	0.203544	0.675303	0.245589	0.736519	0.025049	0.071172	0.586088	0.271351	0.563276	0.458725	0	0.335336	0.980313	0.695656	0.634049	0.715695	0.582873	0.581115	0.077641	0.795943	0.082135	1.09146	0.863176	0.058491	0.107329	0.419242	0.376821	0.395014	0.013205	0.605983	0.045765	0.067867	0.071915	0.563091	0.593115	0.029424	0.599798	0.758803	0.086854	0.479143	0.08722	0.138384	0.685762	0.590983
[truncated: 31,470 more rows]

## Sheet: Table S7
Table S7. 127 genes in the rumen epithelium accounted for approximately 50% of their respective total aligned reads
[truncated: 128 more rows]

## Sheet: Table S8
Table S8. 113 genes in the liver accounted for approximately 50% of their respective total aligned reads
[truncated: 114 more rows]

[truncated: 24 more sheets: Table S9, Table S10, Table S11, Table S12, Table S13, Table S14, Table 15, Table S16, Table S17, Table S18, Table S19, Table S20, Table S21, Table S22, Table S23, Table S24, Table S25, Table S26, Table S27, Table S28 …]
